# Supplementary material for: Intestinal cell type-specific communication networks underlie homeostasis and response to Western diet
Source: J Exp Med. 2023 Mar 7;220(5):e20221437. doi: 10.1084/jem.20221437 (PMC10038833; doi:10.1084/jem.20221437)
Supplement: Table S1 — shows table of the most DEGs for CD8αα+ IEL-T cells of HFHS diet vs. chow diet. [file JEM_20221437_TableS1.xlsx]

## Sheet: DEGs_CD8αα+ IEL-T_HFHSvsChow
Table S1. Table of the most differentially expressed genes (DEGs) for CD8αα+ IEL-T cells of HFHS diet vs. Chow diet. Descriptive statistics are provided. DEGs were identified using a two-sided Wilcoxon rank sum test. The adjusted p-values were calculated based on bonferroni correction using all features in the dataset.
Gene	p_val	avg_log2FC	pct.1 （HFHS)	pct.2 (Chow)	p_val_adj
Xcl1	8.08318e-297	1.29334	0.612	0.261	1.83706e-292
Gzma	1.84852e-210	-0.644236	0.781	0.978	4.20114e-206
Bcl2	4.4695e-122	0.510867	0.933	0.878	1.01578e-117
Tcf7	2.97456e-118	0.529886	0.346	0.15	6.76028e-114
Gzmb	6.31885e-95	-0.481864	0.661	0.902	1.43609e-90
Tesc	1.02793e-92	-0.406108	0.351	0.569	2.33618e-88
Ltb	6.80393e-90	0.631789	0.665	0.515	1.54633e-85
Ccl4	3.26714e-88	-0.483729	0.5	0.718	7.42523e-84
Ccl3	2.59926e-76	-0.506347	0.344	0.543	5.90734e-72
Id3	1.03363e-75	0.372351	0.236	0.102	2.34913e-71
Selenom	4.01778e-71	-0.309967	0.205	0.383	9.1312e-67
Rbm3	2.4463e-69	-0.282903	0.875	0.935	5.55971e-65
Itgb7	6.56774e-69	-0.318463	0.786	0.889	1.49265e-64
Actn2	8.41481e-62	-0.31302	0.685	0.808	1.91243e-57
Fabp1	1.10224e-60	0.360631	0.123	0.039	2.50506e-56
Scd2	9.71126e-60	-0.350747	0.236	0.391	2.20708e-55
Gadd45b	4.56483e-59	-0.419182	0.194	0.345	1.03745e-54
Fos	5.0963e-59	-0.405656	0.563	0.706	1.15824e-54
Glp1r	1.59839e-58	-0.304797	0.491	0.662	3.63266e-54
Pltp	1.31895e-57	-0.333717	0.346	0.499	2.99758e-53
Fdps	1.65452e-57	-0.328488	0.492	0.642	3.76024e-53
Cpd	3.46623e-57	-0.306115	0.237	0.4	7.8777e-53
Lgals3	1.65179e-56	-0.350303	0.418	0.585	3.75402e-52
Scin	5.49001e-55	-0.473911	0.218	0.37	1.24771e-50
Prf1	3.3164e-54	-0.288025	0.339	0.509	7.53719e-50
Evl	3.80421e-52	0.327977	0.74	0.639	8.64582e-48
Cirbp	5.69486e-52	-0.297779	0.561	0.692	1.29427e-47
Os9	4.95633e-51	-0.27927	0.688	0.797	1.12642e-46
Cd9	9.41415e-51	0.189858	0.169	0.075	2.13955e-46
Trac	1.03066e-49	-0.343539	0.776	0.868	2.34238e-45
Tiparp	1.94933e-49	-0.291927	0.304	0.456	4.43024e-45
Clec2i	4.89093e-44	0.272956	0.333	0.213	1.11156e-39
Runx2	6.4892e-44	-0.243409	0.257	0.402	1.4748e-39
Mras	1.82644e-42	-0.223373	0.103	0.21	4.15095e-38
Snx18	2.47193e-42	-0.250837	0.555	0.696	5.61795e-38
4930503L19Rik	5.52523e-42	-0.264641	0.446	0.591	1.25572e-37
Srebf2	2.90827e-39	-0.229589	0.681	0.774	6.60961e-35
Cela1	4.42025e-39	-0.347505	0.273	0.398	1.00459e-34
Coro2a	6.14704e-39	-0.282163	0.387	0.521	1.39704e-34
Gcnt2	8.65498e-39	-0.247941	0.361	0.499	1.96702e-34
Mt1	3.99866e-38	-0.23543	0.066	0.157	9.08774e-34
Nfkb1	4.96423e-38	0.282568	0.498	0.39	1.12822e-33
Gzmk	6.53743e-38	-0.290794	0.219	0.349	1.48576e-33
Itgax	1.02069e-37	-0.244494	0.283	0.417	2.31973e-33
Ctsa	3.40587e-37	-0.242084	0.6	0.715	7.74052e-33
Metrnl	4.63587e-37	-0.202732	0.14	0.252	1.05359e-32
Fgl2	4.79942e-37	-0.180023	0.834	0.933	1.09077e-32
Cd96	6.00869e-37	-0.214518	0.862	0.913	1.36559e-32
Nsg2	1.44174e-36	0.167246	0.133	0.06	3.27665e-32
Bcl2l11	2.81272e-36	0.370853	0.508	0.411	6.39248e-32
Dynll1	3.76949e-36	0.253018	0.772	0.717	8.56693e-32
Ptger4	8.06838e-36	-0.224719	0.501	0.633	1.8337e-31
Pim2	2.29185e-35	-0.355293	0.224	0.335	5.2087e-31
AA467197	3.18957e-35	-0.251911	0.237	0.357	7.24895e-31
Gm10076	4.42444e-35	-0.239525	0.469	0.589	1.00554e-30
Ahr	5.44878e-35	0.298371	0.445	0.337	1.23834e-30
Atp8a2	6.84817e-35	-0.192641	0.166	0.281	1.55638e-30
Cxxc5	1.24406e-34	0.185555	0.247	0.15	2.82738e-30
Ier2	1.54227e-34	-0.243175	0.508	0.625	3.50511e-30
Arhgap5	2.31004e-34	0.190898	0.167	0.088	5.25002e-30
Klrb1a	2.30354e-32	0.314736	0.418	0.314	5.23526e-28
Satb1	1.0305e-31	0.17368	0.137	0.068	2.34201e-27
Rbp2	1.15417e-30	0.244155	0.107	0.048	2.62308e-26
Emb	2.08516e-30	0.321844	0.766	0.713	4.73895e-26
Ctsd	3.06131e-30	-0.185716	0.809	0.876	6.95744e-26
Gm19705	4.42019e-30	0.166488	0.148	0.077	1.00458e-25
I730030J21Rik	1.20951e-29	0.196741	0.247	0.158	2.74885e-25
Lag3	2.36316e-29	-0.238894	0.607	0.704	5.37075e-25
Vps37b	2.28148e-28	0.255231	0.645	0.561	5.18513e-24
Mt2	6.98537e-28	-0.159578	0.039	0.101	1.58756e-23
Jaml	7.04365e-28	-0.207917	0.853	0.91	1.60081e-23
Klrd1	1.07073e-26	-0.194968	0.863	0.934	2.43345e-22
Ms4a4b	2.43977e-26	0.440496	0.25	0.172	5.54487e-22
Cd74	3.36006e-26	0.240699	0.295	0.207	7.63641e-22
Adrb1	4.67353e-26	-0.20288	0.417	0.523	1.06215e-21
Asb2	8.54508e-26	-0.266542	0.492	0.587	1.94204e-21
Klrb1c	8.96125e-26	0.1819	0.14	0.075	2.03662e-21
Cd226	1.09557e-25	0.234329	0.503	0.405	2.4899e-21
St13	2.09018e-25	0.203134	0.715	0.659	4.75035e-21
Mcam	2.44652e-25	-0.191147	0.203	0.298	5.5602e-21
Tnfsf8	3.31362e-25	0.228508	0.357	0.264	7.53087e-21
Cyp51	6.14439e-25	-0.232697	0.365	0.465	1.39644e-20
Jchain	7.05063e-25	0.204472	0.132	0.071	1.6024e-20
Smc4	2.14998e-24	0.259672	0.738	0.68	4.88627e-20
Tespa1	2.17607e-24	0.209016	0.473	0.385	4.94556e-20
Klre1	2.28919e-24	-0.328378	0.121	0.2	5.20265e-20
Hnrnpd	2.59884e-24	-0.182501	0.736	0.798	5.90637e-20
Nr4a2	6.48711e-24	-0.246487	0.53	0.631	1.47432e-19
Lat2	7.52188e-24	-0.186792	0.634	0.731	1.7095e-19
Myc	2.30086e-23	0.16836	0.199	0.127	5.22917e-19
Srebf1	4.96849e-23	-0.170335	0.25	0.343	1.12919e-18
Apol9a	5.36731e-23	-0.155657	0.117	0.194	1.21983e-18
Bcl3	8.7885e-23	-0.17898	0.097	0.168	1.99736e-18
Atp2a3	1.53002e-22	-0.166682	0.463	0.561	3.47728e-18
Aplp2	1.70792e-22	-0.173447	0.603	0.702	3.8816e-18
Prdm1	2.81781e-22	-0.162718	0.28	0.384	6.40404e-18
Sema4d	3.85489e-22	-0.181886	0.614	0.707	8.761e-18
Cables1	5.50022e-22	0.241011	0.47	0.393	1.25004e-17
Hic1	5.55669e-22	-0.204055	0.549	0.642	1.26287e-17
Cyb5a	9.69598e-22	-0.213437	0.523	0.604	2.20361e-17
Zbtb38	1.68202e-21	-0.171918	0.562	0.655	3.82272e-17
Ldlr	1.84032e-21	-0.190845	0.349	0.45	4.1825e-17
Art2b	5.10067e-21	-0.154687	0.356	0.466	1.15923e-16
Emp3	1.07128e-20	-0.152035	0.256	0.356	2.43471e-16
Insig1	1.40051e-20	-0.169512	0.226	0.314	3.18295e-16
Mcl1	1.49217e-20	-0.156605	0.826	0.883	3.39126e-16
Macf1	1.79335e-19	0.214404	0.586	0.518	4.07575e-15
Snhg12	3.22399e-19	-0.186962	0.538	0.625	7.32716e-15
Ddit4	4.07573e-19	0.160512	0.257	0.185	9.26291e-15
Cmtm7	9.79897e-19	-0.1618	0.537	0.624	2.22701e-14
Atp6v0a2	1.21588e-18	-0.165808	0.589	0.673	2.76333e-14
Mns1	1.43229e-18	-0.152668	0.171	0.248	3.25516e-14
Stk32c	1.69804e-18	-0.169867	0.223	0.304	3.85915e-14
Sla2	3.23342e-18	-0.157509	0.553	0.644	7.34858e-14
Txnrd1	6.97397e-18	-0.161165	0.523	0.613	1.58497e-13
Slc36a1	8.58209e-18	-0.154857	0.264	0.348	1.95045e-13
Tgoln1	1.01898e-17	-0.15029	0.685	0.755	2.31583e-13
Ankrd13a	1.62138e-17	-0.168547	0.506	0.587	3.6849e-13
Osgin1	3.14404e-17	-0.157611	0.589	0.68	7.14545e-13
Neat1	4.59751e-17	-0.174413	0.676	0.746	1.04488e-12
Gm44175	8.2931e-17	-0.181793	0.244	0.319	1.88477e-12
Cd53	1.02923e-16	0.172427	0.743	0.688	2.33912e-12
Tulp4	1.1277e-16	-0.168598	0.517	0.599	2.56292e-12
Vmp1	1.37672e-16	-0.200989	0.506	0.579	3.12888e-12
Ktn1	1.53363e-16	-0.161368	0.537	0.618	3.48548e-12
Fasl	2.96785e-16	-0.153207	0.474	0.566	6.74502e-12
Litaf	4.7307e-16	-0.155125	0.637	0.705	1.07515e-11
Fam3c	7.94503e-16	-0.170774	0.439	0.515	1.80567e-11
Trerf1	1.86474e-15	-0.153203	0.418	0.501	4.238e-11
Apol9b	3.01642e-15	-0.158844	0.402	0.485	6.85541e-11
2900026A02Rik	3.79543e-15	-0.150387	0.517	0.606	8.62587e-11
Kit	4.99523e-15	0.259524	0.425	0.362	1.13527e-10
Cdk6	2.01393e-14	0.173205	0.356	0.292	4.57706e-10
Ldlrad4	2.37863e-14	0.165068	0.405	0.342	5.40592e-10
Hsph1	3.06767e-14	0.170825	0.38	0.319	6.9719e-10
Rgs10	4.95284e-14	0.220295	0.237	0.18	1.12563e-09
Zbtb20	8.29976e-14	0.208966	0.516	0.449	1.88629e-09
Idi1	1.1761e-13	-0.16789	0.373	0.442	2.67291e-09
Ssh2	1.78778e-13	0.185808	0.444	0.381	4.06309e-09
Hmgcr	2.23991e-13	-0.157396	0.406	0.476	5.09063e-09
Ifi206	4.27339e-13	0.156254	0.297	0.238	9.71212e-09
Gm26917	3.34288e-12	0.390013	0.448	0.39	7.59737e-08
Nabp1	7.17243e-11	0.154673	0.444	0.392	1.63008e-06
Hist1h1c	8.56841e-11	0.170186	0.443	0.388	1.94734e-06
Bcl2l15	2.55866e-10	-0.154857	0.177	0.228	5.81507e-06
