# Supplementary material for: Intestinal cell type-specific communication networks underlie homeostasis and response to Western diet
Source: J Exp Med. 2023 Mar 7;220(5):e20221437. doi: 10.1084/jem.20221437 (PMC10038833; doi:10.1084/jem.20221437)
Supplement: Table S2 — shows table of the most DEGs for CD8αβ+ IEL-T cells of HFHS diet vs. chow diet. [file JEM_20221437_TableS2.xlsx]

## Sheet: DEGs_CD8αβ+ IEL-T_HFHSvsCho
Table S2. Table of the most differentially expressed genes (DEGs) for CD8αβ+ IEL-T cells of HFHS diet vs. Chow diet. Descriptive statistics are provided. DEGs were identified using a two-sided Wilcoxon rank sum test. The adjusted p-values were calculated based on bonferroni correction using all features in the dataset.
Gene	p_val	avg_log2FC	pct.1 （HFHS)	pct.2 (Chow)	p_val_adj
Xcl1	1.01451e-62	1.42307	0.77	0.264	2.30567e-58
Gzma	3.4203e-51	-1.84789	0.82	0.976	7.77332e-47
Ms4a4b	7.58933e-48	1.10793	0.928	0.563	1.72483e-43
Cd7	1.53383e-47	-1.51941	0.777	0.933	3.48594e-43
Itgae	2.56053e-40	-0.846146	0.86	0.98	5.81933e-36
Gzmb	7.04242e-40	-1.65801	0.633	0.882	1.60053e-35
Gramd3	5.79802e-30	0.707084	0.367	0.093	1.31771e-25
2900026A02Rik	3.27989e-28	-1.02318	0.112	0.479	7.4542e-24
Cd28	7.383e-28	0.665499	0.345	0.089	1.67794e-23
Ltb	8.49389e-28	0.904091	0.856	0.647	1.93041e-23
Cpd	1.11015e-27	-0.872085	0.14	0.517	2.52305e-23
Il7r	6.66676e-27	1.16754	0.694	0.393	1.51515e-22
Lgals3	1.25372e-25	-0.968358	0.065	0.396	2.84932e-21
Ly6a	7.40361e-25	0.981863	0.345	0.1	1.68262e-20
Car2	7.98025e-25	1.08371	0.784	0.615	1.81367e-20
Ifngr1	1.38407e-24	0.752909	0.752	0.467	3.14558e-20
Selenom	3.9844e-24	-0.67676	0.065	0.393	9.05534e-20
Cd244a	1.38932e-23	-0.77817	0.428	0.726	3.1575e-19
Cxcr6	1.65197e-23	0.814692	0.82	0.622	3.75442e-19
Cela1	2.67272e-23	-0.904435	0.05	0.356	6.0743e-19
Cd6	2.69568e-22	-0.705071	0.712	0.883	6.12647e-18
Tesc	4.54793e-22	-0.677033	0.335	0.659	1.03361e-17
A430093F15Rik	7.94271e-22	-0.834658	0.101	0.405	1.80514e-17
Cd200r1	8.5545e-22	-0.847371	0.14	0.46	1.94418e-17
Reep5	1.43669e-21	-0.660025	0.353	0.668	3.26517e-17
Thy1	5.87481e-21	0.615922	0.867	0.648	1.33517e-16
Lat2	2.70449e-20	-0.647834	0.076	0.372	6.1465e-16
Cd96	4.25558e-20	-0.62228	0.647	0.854	9.67166e-16
Vim	6.42021e-20	-0.864108	0.435	0.719	1.45912e-15
Ucp2	7.87934e-20	-0.546197	0.82	0.949	1.79074e-15
Cyb5a	9.79939e-20	-0.657394	0.41	0.688	2.22711e-15
Evl	1.24537e-19	0.635624	0.694	0.414	2.83035e-15
Crip1	5.41207e-19	-0.523891	0.781	0.916	1.23e-14
Bcl2	5.98229e-19	0.714013	0.813	0.603	1.3596e-14
Ifi208	3.88177e-18	0.553571	0.417	0.181	8.82209e-14
Tcrg-C4	8.80821e-18	-0.584223	0.493	0.79	2.00184e-13
Tcrg-C2	1.22182e-17	-0.605205	0.737	0.878	2.77683e-13
Plac8	1.94426e-17	0.643318	0.651	0.379	4.41872e-13
Itgal	3.67589e-17	0.591297	0.601	0.367	8.35419e-13
Cd5	5.47886e-17	-0.763906	0.41	0.646	1.24518e-12
Jaml	1.33732e-16	-0.560603	0.734	0.891	3.03933e-12
Cyth3	1.41526e-16	-0.674011	0.187	0.459	3.21646e-12
Mras	2.85468e-16	-0.52568	0.011	0.225	6.48784e-12
S100a11	3.54726e-16	-0.51037	0.806	0.934	8.06185e-12
Dapk2	4.08447e-16	-0.587271	0.633	0.838	9.28277e-12
Mei1	3.47105e-15	-0.589435	0.094	0.334	7.88866e-11
Dnajc15	3.76142e-15	0.510151	0.853	0.715	8.54859e-11
Klf3	4.07378e-15	0.544242	0.342	0.144	9.25848e-11
Ssbp2	5.60005e-15	0.547015	0.554	0.326	1.27272e-10
Heyl	5.60911e-15	-0.62968	0.065	0.288	1.27478e-10
Gm47015	1.21008e-14	-0.671319	0.079	0.302	2.75015e-10
Tcf7	1.81868e-14	0.49254	0.5	0.264	4.13332e-10
Pltp	2.5457e-14	-0.478573	0.065	0.29	5.7856e-10
Kit	2.7057e-14	-0.666199	0.022	0.221	6.14924e-10
Plcg2	2.84753e-14	-0.486104	0.058	0.271	6.47157e-10
Tnfsf10	2.94236e-14	-0.565488	0.486	0.703	6.68711e-10
Glp1r	4.38858e-14	-0.637531	0.237	0.48	9.97392e-10
Fdps	5.24786e-14	-0.555606	0.371	0.618	1.19268e-09
Itgb7	5.89376e-14	-0.481387	0.763	0.891	1.33948e-09
Ikzf3	1.05191e-13	-0.531662	0.673	0.828	2.39067e-09
Trerf1	1.23642e-13	-0.542785	0.223	0.472	2.81001e-09
Itga4	1.58951e-13	0.657058	0.701	0.543	3.61248e-09
Sytl3	2.10024e-13	-0.512066	0.396	0.643	4.77321e-09
Cd200r4	2.73669e-13	-0.610668	0.306	0.539	6.21968e-09
Rfc2	7.53995e-13	-0.499436	0.266	0.516	1.71361e-08
Errfi1	9.16652e-13	-0.624603	0.094	0.299	2.08327e-08
Ikzf2	9.17476e-13	-0.725061	0.295	0.534	2.08515e-08
St6galnac2	1.42108e-12	-0.415854	0.061	0.262	3.2297e-08
Chd3	1.73615e-12	0.408736	0.845	0.683	3.94576e-08
Tulp4	3.08964e-12	-0.486667	0.263	0.498	7.02181e-08
Ankrd13a	3.45927e-12	-0.442946	0.284	0.522	7.86189e-08
Furin	3.71734e-12	-0.500865	0.439	0.63	8.4484e-08
Cxcr3	3.75373e-12	0.496025	0.547	0.352	8.5311e-08
Lag3	4.54478e-12	-0.612448	0.259	0.485	1.03289e-07
Osbpl3	6.86997e-12	-0.465696	0.291	0.523	1.56134e-07
Trgv2	9.53585e-12	-0.53503	0.655	0.812	2.16721e-07
Itgad	1.22844e-11	-0.421573	0.014	0.174	2.79187e-07
Serpinb6a	1.70967e-11	-0.462515	0.147	0.359	3.88556e-07
Dsp	1.72205e-11	-0.42973	0.007	0.158	3.9137e-07
Prkacb	1.81249e-11	-0.405728	0.691	0.866	4.11925e-07
Gpr55	2.84294e-11	-0.436026	0.482	0.687	6.46114e-07
Cd200r2	3.48354e-11	-0.490991	0.054	0.233	7.91704e-07
Syt11	3.56657e-11	-0.428128	0.108	0.306	8.10575e-07
Ostf1	5.53925e-11	-0.407402	0.655	0.853	1.25891e-06
Iqgap1	5.79798e-11	-0.372737	0.766	0.878	1.31771e-06
Actn2	6.62422e-11	-0.402662	0.716	0.864	1.50549e-06
Nrip1	6.77573e-11	-0.513285	0.439	0.627	1.53992e-06
Nr4a2	7.31488e-11	-0.776385	0.288	0.499	1.66245e-06
Hdac7	7.34254e-11	0.511319	0.586	0.424	1.66874e-06
Scd2	8.5428e-11	-0.410085	0.14	0.348	1.94152e-06
1810041H14Rik	9.47105e-11	-0.505816	0.234	0.453	2.15249e-06
Myo1e	1.11095e-10	-0.313792	0.011	0.156	2.52486e-06
Tsga10	1.22519e-10	-0.403054	0.054	0.224	2.78448e-06
Itgb1	1.31275e-10	0.495588	0.324	0.16	2.9835e-06
Ms4a6b	1.55553e-10	0.380708	0.939	0.836	3.53524e-06
Dusp2	1.79538e-10	0.600493	0.381	0.211	4.08036e-06
Rpa1	2.18523e-10	-0.370984	0.288	0.498	4.96638e-06
Tpm4	2.20301e-10	0.412819	0.299	0.141	5.00677e-06
Elovl6	2.64043e-10	-0.414049	0.137	0.33	6.00091e-06
Swap70	2.6422e-10	-0.373792	0.147	0.351	6.00492e-06
Ak2	3.8092e-10	-0.402655	0.518	0.713	8.65717e-06
Cish	4.22517e-10	0.441583	0.691	0.529	9.60254e-06
Rnf19b	4.45701e-10	-0.385491	0.252	0.479	1.01295e-05
Ssbp3	4.82327e-10	-0.434805	0.378	0.586	1.09618e-05
Dgka	5.23223e-10	0.368341	0.396	0.23	1.18913e-05
Lockd	5.31469e-10	-0.330173	0.054	0.223	1.20787e-05
Ubac2	5.39863e-10	-0.392168	0.608	0.797	1.22695e-05
Sema4d	6.55227e-10	-0.367053	0.453	0.645	1.48913e-05
Frmd4b	7.44535e-10	-0.467376	0.281	0.47	1.6921e-05
Ccl4	8.55488e-10	-0.843822	0.694	0.841	1.94427e-05
Cd2	9.56958e-10	0.395784	0.442	0.27	2.17488e-05
Acot7	1.45275e-09	-0.458479	0.252	0.436	3.30165e-05
Crim1	1.47813e-09	0.314913	0.198	0.075	3.35935e-05
Rbl2	1.65917e-09	-0.423047	0.388	0.586	3.77079e-05
Atp6v0e	2.11786e-09	-0.349647	0.77	0.897	4.81327e-05
Tiparp	2.37365e-09	-0.375547	0.165	0.353	5.3946e-05
Cytip	2.67294e-09	-0.395182	0.601	0.776	6.07479e-05
Clec2i	2.70823e-09	0.375788	0.374	0.214	6.155e-05
Morc1	3.26703e-09	-0.316071	0.047	0.197	7.42497e-05
Tm6sf1	3.43777e-09	0.320215	0.219	0.092	7.81302e-05
Pkp3	3.83159e-09	-0.429429	0.324	0.524	8.70805e-05
Cited4	4.28397e-09	-0.366553	0.212	0.405	9.73619e-05
Prr13	4.35016e-09	-0.338283	0.662	0.808	9.8866e-05
Tmem273	4.56156e-09	0.344618	0.219	0.095	0.000103671
Erich1	4.64912e-09	0.309423	0.223	0.095	0.000105661
Gm2a	7.3543e-09	-0.422221	0.281	0.461	0.000167141
Snx18	7.49305e-09	-0.42565	0.191	0.37	0.000170294
Rb1	8.36153e-09	-0.351251	0.183	0.375	0.000190033
Lax1	8.82967e-09	0.389699	0.378	0.224	0.000200672
Slc16a11	8.99491e-09	-0.371958	0	0.109	0.000204427
Srebf2	9.22258e-09	-0.394311	0.543	0.73	0.000209601
Mical1	1.04084e-08	-0.355674	0.281	0.484	0.000236552
Litaf	1.09534e-08	-0.390957	0.453	0.636	0.000248937
Arap3	1.27922e-08	-0.293969	0.036	0.17	0.000290728
Rnf149	1.3781e-08	-0.358967	0.237	0.421	0.0003132
Prkch	1.46169e-08	-0.413702	0.687	0.808	0.000332199
Runx1	1.53836e-08	-0.351647	0.194	0.389	0.000349623
Ccl3	1.62767e-08	-0.751714	0.295	0.477	0.00036992
Ctsb	1.74065e-08	-0.326423	0.442	0.632	0.000395597
Hmgcr	1.95226e-08	-0.396688	0.273	0.466	0.00044369
Hic1	2.07616e-08	-0.407874	0.406	0.585	0.000471848
Capns1	2.54919e-08	-0.348746	0.547	0.705	0.000579355
Gpr18	2.97601e-08	-0.44664	0.525	0.695	0.000676357
Tmem160	3.04134e-08	-0.362752	0.514	0.697	0.000691206
Git2	4.12315e-08	-0.334724	0.468	0.661	0.000937069
Fgr	5.2254e-08	-0.291775	0.094	0.249	0.00118758
Stk32c	5.46371e-08	-0.291505	0.047	0.178	0.00124174
Grk3	6.78858e-08	-0.278405	0.011	0.117	0.00154284
Rflnb	6.93002e-08	0.287234	0.295	0.156	0.00157498
Bcl3	7.12433e-08	-0.284799	0.076	0.217	0.00161915
Atp6v0a2	7.27979e-08	-0.340698	0.424	0.602	0.00165448
Cirbp	7.51953e-08	-0.351591	0.46	0.636	0.00170896
Cd38	7.52632e-08	-0.354265	0.507	0.687	0.00171051
Idi1	8.22948e-08	-0.404937	0.266	0.44	0.00187031
Plekhf1	1.02885e-07	-0.277321	0.05	0.185	0.00233827
Map4k1	1.18537e-07	-0.359568	0.299	0.474	0.002694
Nrp2	1.20114e-07	-0.264924	0.018	0.127	0.00272982
Rap1a	1.40634e-07	-0.322562	0.507	0.704	0.00319619
Ptger4	1.42367e-07	-0.336374	0.421	0.601	0.00323557
Ptms	1.43894e-07	-0.397007	0.309	0.483	0.00327027
B230219D22Rik	1.5761e-07	-0.333593	0.306	0.479	0.003582
Ppp2r5c	1.68477e-07	-0.337173	0.536	0.695	0.00382898
Mirt1	1.74278e-07	0.322505	0.223	0.108	0.00396081
Hmgcs1	1.79459e-07	-0.393009	0.291	0.462	0.00407855
Cdh13	1.96798e-07	-0.3019	0.04	0.162	0.00447263
Atp2a3	2.0275e-07	-0.355363	0.32	0.495	0.00460789
Ccni	2.03695e-07	-0.377263	0.518	0.653	0.00462937
Ccdc134	2.41133e-07	-0.310651	0.119	0.266	0.00548023
Gm11808	2.84193e-07	0.341804	0.655	0.547	0.00645885
Fabp5	2.89087e-07	-0.268566	0.043	0.164	0.00657008
Os9	2.97006e-07	-0.350207	0.55	0.72	0.00675005
4930503L19Rik	3.12602e-07	-0.358903	0.406	0.574	0.00710451
Hsph1	3.67306e-07	0.349418	0.475	0.344	0.00834776
Cd53	3.95704e-07	0.306711	0.773	0.667	0.00899317
Ntan1	4.00708e-07	-0.337159	0.568	0.708	0.00910689
Chst11	4.29298e-07	-0.301318	0.14	0.288	0.00975665
Gm4070	4.41561e-07	0.30498	0.281	0.159	0.0100353
Msmo1	4.47481e-07	-0.366228	0.194	0.355	0.0101699
Asb2	4.5047e-07	-0.370271	0.406	0.59	0.0102378
Lrp10	4.66377e-07	-0.300623	0.417	0.589	0.0105993
Dnajc9	4.77385e-07	-0.343165	0.41	0.591	0.0108495
Arhgef2	4.83674e-07	-0.262479	0.209	0.382	0.0109925
Unc119b	5.62186e-07	-0.265069	0.198	0.368	0.0127768
6330403K07Rik	5.69116e-07	-0.260045	0.036	0.15	0.0129343
Dpysl2	5.98814e-07	-0.331342	0.392	0.561	0.0136092
Ktn1	6.44095e-07	-0.340156	0.414	0.55	0.0146383
Trbc1	6.44991e-07	-0.352502	0.576	0.735	0.0146587
Tnfrsf9	6.48745e-07	-0.358637	0.036	0.147	0.014744
Arap2	6.60895e-07	-0.419878	0.496	0.659	0.0150202
Ncf1	6.81586e-07	-0.37616	0.331	0.503	0.0154904
Ubr5	7.11696e-07	-0.331188	0.403	0.562	0.0161747
Gng2	7.47861e-07	-0.291311	0.572	0.754	0.0169966
Bhlhe40	7.55007e-07	0.448076	0.367	0.234	0.017159
Galnt6	8.13807e-07	-0.302326	0.266	0.429	0.0184954
Gm19585	8.46773e-07	-0.353853	0.414	0.576	0.0192446
Gpr174	8.66848e-07	0.328276	0.335	0.204	0.0197009
Gm10076	8.91415e-07	-0.297485	0.41	0.573	0.0202592
Crlf2	9.56422e-07	-0.368171	0.353	0.506	0.0217366
Scin	1.00069e-06	-0.348376	0.205	0.359	0.0227426
1110008P14Rik	1.02188e-06	-0.303559	0.317	0.483	0.0232243
Igkc	1.04154e-06	0.438736	0.554	0.446	0.023671
Ptpn1	1.0892e-06	-0.351865	0.489	0.63	0.0247543
Ezr	1.28695e-06	-0.25513	0.482	0.674	0.0292484
Runx2	1.45775e-06	-0.352532	0.335	0.511	0.0331304
Tor1aip1	1.53195e-06	-0.308544	0.536	0.692	0.0348166
Tm9sf3	1.54886e-06	-0.288083	0.55	0.725	0.035201
Akna	1.56277e-06	-0.282521	0.727	0.839	0.035517
Osgin1	1.63147e-06	-0.279207	0.399	0.573	0.0370784
Tspan13	1.7349e-06	-0.287132	0.353	0.537	0.039429
Cyth4	1.81782e-06	-0.334855	0.604	0.727	0.0413136
Bin1	1.87133e-06	-0.319666	0.457	0.616	0.0425297
Fndc3b	1.88373e-06	-0.258287	0.043	0.151	0.0428116
Dgkd	2.20689e-06	-0.301204	0.255	0.421	0.050156
Slc39a6	2.32333e-06	-0.290793	0.191	0.349	0.0528023
Gngt2	2.38959e-06	-0.325835	0.576	0.72	0.0543082
Mxd4	2.46813e-06	-0.321041	0.619	0.773	0.0560932
Xrn1	2.532e-06	-0.320006	0.388	0.561	0.0575448
Taf10	2.54598e-06	-0.275995	0.68	0.79	0.0578624
Srebf1	2.686e-06	-0.287325	0.183	0.331	0.0610446
Rcsd1	2.81416e-06	-0.331639	0.313	0.467	0.0639573
Baiap2	2.85737e-06	-0.282354	0.137	0.275	0.0649395
Sephs2	2.95433e-06	0.282714	0.277	0.163	0.067143
Rbck1	3.00313e-06	-0.324727	0.417	0.577	0.0682522
Pim2	3.13072e-06	-0.327707	0.126	0.267	0.0711519
Bcl2a1b	3.16099e-06	-0.368825	0.482	0.653	0.0718398
Ndufa11	3.47779e-06	-0.307132	0.493	0.635	0.0790397
Ssh2	3.50908e-06	0.323342	0.511	0.38	0.079751
Adrb1	3.67832e-06	-0.305315	0.194	0.338	0.0835972
Fas	3.75283e-06	-0.263352	0.068	0.185	0.0852906
Pkm	4.16608e-06	-0.285302	0.594	0.724	0.0946824
Smarca5	4.23646e-06	-0.319659	0.612	0.729	0.0962821
Ppm1b	4.4518e-06	-0.359626	0.424	0.568	0.101176
Pigp	4.77648e-06	-0.304265	0.345	0.514	0.108555
Malt1	4.89293e-06	0.261466	0.507	0.385	0.111202
Stk24	5.10292e-06	-0.289279	0.518	0.666	0.115974
Fam3c	5.33052e-06	-0.334002	0.338	0.488	0.121147
Oip5os1	5.53854e-06	-0.287282	0.504	0.633	0.125874
Slfn1	6.23354e-06	0.317529	0.504	0.375	0.14167
Bcl2a1d	7.12699e-06	-0.271363	0.248	0.404	0.161975
Cyp51	7.17068e-06	-0.392824	0.277	0.422	0.162968
Edem1	7.59566e-06	-0.273106	0.406	0.562	0.172626
Stk39	7.84628e-06	-0.279157	0.18	0.32	0.178322
Gzmk	8.05492e-06	0.410336	0.622	0.517	0.183064
Hvcn1	9.43135e-06	-0.27514	0.417	0.563	0.214346
Ifit1bl1	9.47164e-06	0.341047	0.313	0.2	0.215262
Cmip	9.66553e-06	-0.278651	0.345	0.499	0.219669
Gsk3b	9.6924e-06	-0.276345	0.612	0.754	0.220279
Canx	1.07018e-05	-0.296121	0.529	0.669	0.243221
Agfg2	1.11672e-05	-0.263395	0.23	0.376	0.253796
Tecpr1	1.14733e-05	0.337725	0.338	0.226	0.260753
Prag1	1.21547e-05	-0.277891	0.356	0.529	0.276239
Zdhhc20	1.22928e-05	-0.305637	0.439	0.594	0.279379
Rab37	1.28919e-05	-0.304046	0.417	0.561	0.292994
Pet100	1.31573e-05	-0.254477	0.442	0.577	0.299025
Wls	1.39673e-05	-0.289783	0.187	0.32	0.317435
Lrrk1	1.4023e-05	-0.278426	0.23	0.364	0.318701
Add3	1.53497e-05	-0.261631	0.284	0.438	0.348852
Akap9	1.58495e-05	-0.275284	0.399	0.554	0.360211
Txnrd1	1.92185e-05	-0.292833	0.371	0.512	0.436779
Vmp1	1.98865e-05	-0.286113	0.45	0.604	0.45196
Acp5	2.00978e-05	-0.26592	0.446	0.602	0.456763
Glcci1	2.13266e-05	-0.315211	0.277	0.416	0.484689
Capn3	2.14821e-05	-0.281662	0.165	0.297	0.488224
Stat3	2.25164e-05	-0.27944	0.525	0.692	0.511731
Slk	2.25683e-05	-0.290444	0.385	0.549	0.512909
Rnf166	2.26719e-05	-0.269511	0.547	0.677	0.515264
Fos	2.34872e-05	-0.283864	0.507	0.643	0.533794
Tbc1d20	2.36915e-05	-0.260352	0.302	0.449	0.538437
Nmb	2.68873e-05	-0.267409	0.209	0.341	0.611068
Zfp36l1	2.7255e-05	-0.450617	0.615	0.729	0.619425
Gnptg	2.7293e-05	-0.256183	0.291	0.435	0.620287
Lgalsl	2.89678e-05	-0.26375	0.119	0.234	0.658351
Rora	2.89709e-05	-0.308496	0.363	0.509	0.658421
Uqcrq	2.94358e-05	-0.257203	0.698	0.809	0.668988
Ifi206	3.18976e-05	0.307135	0.45	0.332	0.724936
Xpc	3.52175e-05	-0.254828	0.219	0.349	0.800387
Chn2	3.65009e-05	-0.299647	0.327	0.477	0.829555
Ctsa	3.69553e-05	-0.307841	0.478	0.624	0.839883
Chd4	3.88161e-05	-0.260056	0.536	0.681	0.882174
Ddt	4.24004e-05	-0.255522	0.306	0.441	0.963633
Tpst2	4.28355e-05	-0.274658	0.511	0.657	0.973523
Nsmaf	4.3154e-05	-0.2527	0.406	0.566	0.980761
Tacc1	4.44052e-05	-0.27692	0.622	0.75	1
Rsf1	4.7413e-05	-0.289873	0.374	0.511	1
Ech1	5.17603e-05	-0.289941	0.435	0.573	1
Cd74	5.97117e-05	0.260463	0.273	0.172	1
Tmem258	6.67131e-05	-0.252345	0.637	0.778	1
Gm44175	7.27279e-05	-0.254598	0.212	0.34	1
Arf3	8.08207e-05	-0.273777	0.41	0.548	1
Dync1h1	8.24876e-05	-0.254301	0.507	0.653	1
Cetn2	9.9715e-05	-0.3247	0.536	0.637	1
Ldlr	0.000106135	-0.308149	0.248	0.375	1
Lztfl1	0.000109667	0.305423	0.399	0.292	1
Zap70	0.000110256	-0.268152	0.59	0.701	1
Lrmp	0.00011826	-0.275395	0.309	0.438	1
Crlf3	0.000118272	-0.282045	0.435	0.568	1
Rasa2	0.000128484	-0.252005	0.309	0.444	1
Gatad2a	0.000149458	-0.258524	0.388	0.499	1
Tbc1d2b	0.000187848	-0.259977	0.151	0.263	1
Ctla4	0.000213082	0.262693	0.331	0.229	1
Ier2	0.000219145	-0.282777	0.403	0.545	1
Neat1	0.000318084	-0.2725	0.486	0.624	1
Gadd45b	0.00041833	-0.272623	0.345	0.453	1
Tnfaip3	0.00124972	-0.260307	0.417	0.52	1
