# Supplementary material for: Intestinal cell type-specific communication networks underlie homeostasis and response to Western diet
Source: J Exp Med. 2023 Mar 7;220(5):e20221437. doi: 10.1084/jem.20221437 (PMC10038833; doi:10.1084/jem.20221437)
Supplement: Table S3 — shows table of the most DEGs for macrophage subsets. [file JEM_20221437_TableS3.xlsx]

## Sheet: DEGs_M2-like mac_vs_M1-like mac
Table S3. Table of the most differentially expressed genes (DEGs) for macrophage subsets. Descriptive statistics are provided. DEGs were identified using a two-sided Wilcoxon rank sum test. The adjusted p-values were calculated based on bonferroni correction using all features in the dataset.
Gene	p_val	avg_log2FC	pct.1	pct.2	p_val_adj	cluster
Adamdec1	1.63752e-157	2.3234	0.792	0.353	3.65134e-153	Cx3cr1hi inflammatory macrophages
Wnt4	3.46049e-144	2.31088	0.6	0.058	7.71619e-140	Cx3cr1hi inflammatory macrophages
Dnase1l3	2.11714e-127	1.6676	0.85	0.609	4.72079e-123	Cx3cr1hi inflammatory macrophages
Rgs1	3.86475e-125	1.92079	0.889	0.87	8.61763e-121	Cx3cr1hi inflammatory macrophages
Acp5	1.09194e-109	1.55959	0.804	0.562	2.43481e-105	Cx3cr1hi inflammatory macrophages
Tspan13	5.18693e-105	1.34107	0.837	0.598	1.15658e-100	Cx3cr1hi inflammatory macrophages
Jaml	3.70796e-101	1.42676	0.819	0.611	8.268e-97	Cx3cr1hi inflammatory macrophages
Apol7c	4.07555e-101	1.64041	0.827	0.555	9.08766e-97	Cx3cr1hi inflammatory macrophages
Fam234b	7.41709e-98	1.2912	0.67	0.285	1.65386e-93	Cx3cr1hi inflammatory macrophages
Ocstamp	8.32943e-97	1.38457	0.539	0.119	1.8573e-92	Cx3cr1hi inflammatory macrophages
Hjurp	4.08863e-91	1.55446	0.678	0.315	9.11682e-87	Cx3cr1hi inflammatory macrophages
Gbp8	1.16626e-89	1.40756	0.635	0.257	2.60053e-85	Cx3cr1hi inflammatory macrophages
Pgf	1.95136e-89	1.80974	0.612	0.21	4.35113e-85	Cx3cr1hi inflammatory macrophages
Vps37b	2.02912e-89	1.65071	0.738	0.459	4.52453e-85	Cx3cr1hi inflammatory macrophages
Pxdc1	2.16879e-89	1.79587	0.674	0.336	4.83596e-85	Cx3cr1hi inflammatory macrophages
Slco3a1	1.0612e-87	1.37984	0.677	0.323	2.36625e-83	Cx3cr1hi inflammatory macrophages
Rgs2	5.38003e-87	1.69078	0.839	0.735	1.19964e-82	Cx3cr1hi inflammatory macrophages
Asb2	2.91346e-86	1.46514	0.66	0.312	6.49644e-82	Cx3cr1hi inflammatory macrophages
Adgrl3	3.15612e-83	1.2427	0.601	0.217	7.03751e-79	Cx3cr1hi inflammatory macrophages
Itgax	8.10534e-82	1.1757	0.721	0.383	1.80733e-77	Cx3cr1hi inflammatory macrophages
Sash1	1.82969e-74	1.11543	0.774	0.591	4.07983e-70	Cx3cr1hi inflammatory macrophages
Csf2ra	3.56825e-74	1.1497	0.783	0.607	7.95648e-70	Cx3cr1hi inflammatory macrophages
Pecam1	1.23504e-71	1.18823	0.514	0.158	2.75389e-67	Cx3cr1hi inflammatory macrophages
Npl	4.53243e-71	1.24801	0.628	0.31	1.01064e-66	Cx3cr1hi inflammatory macrophages
Sat1	7.10247e-71	0.972044	0.927	0.896	1.58371e-66	Cx3cr1hi inflammatory macrophages
Pla2g7	2.09206e-69	0.983629	0.854	0.798	4.66488e-65	Cx3cr1hi inflammatory macrophages
Cxcl9	1.02359e-68	1.26263	0.549	0.188	2.28239e-64	Cx3cr1hi inflammatory macrophages
Cd9	1.37322e-68	1.07516	0.673	0.345	3.062e-64	Cx3cr1hi inflammatory macrophages
Stra6l	5.51673e-68	0.985348	0.447	0.108	1.23012e-63	Cx3cr1hi inflammatory macrophages
Pmvk	7.79298e-67	1.18329	0.568	0.242	1.73768e-62	Cx3cr1hi inflammatory macrophages
Havcr2	1.22572e-66	1.1343	0.56	0.23	2.73311e-62	Cx3cr1hi inflammatory macrophages
Il1r2	1.874e-65	1.46098	0.725	0.472	4.17864e-61	Cx3cr1hi inflammatory macrophages
H2-M2	2.35676e-64	1.57892	0.437	0.11	5.25511e-60	Cx3cr1hi inflammatory macrophages
Plaur	6.28794e-64	1.37316	0.691	0.441	1.40209e-59	Cx3cr1hi inflammatory macrophages
Camk2d	1.36324e-63	1.13773	0.755	0.54	3.03976e-59	Cx3cr1hi inflammatory macrophages
Adgrg5	1.30658e-62	1.04346	0.62	0.304	2.91341e-58	Cx3cr1hi inflammatory macrophages
Gbp7	1.96804e-62	1.18334	0.702	0.462	4.38834e-58	Cx3cr1hi inflammatory macrophages
Spon1	3.85595e-62	1.05125	0.404	0.09	8.59799e-58	Cx3cr1hi inflammatory macrophages
Csf1r	4.93722e-62	0.788598	0.895	0.903	1.1009e-57	Cx3cr1hi inflammatory macrophages
Malat1	1.09277e-61	1.43394	0.965	0.996	2.43665e-57	Cx3cr1hi inflammatory macrophages
Xdh	1.37155e-61	1.21135	0.664	0.389	3.05828e-57	Cx3cr1hi inflammatory macrophages
Cytip	1.68214e-60	1.21525	0.784	0.645	3.75084e-56	Cx3cr1hi inflammatory macrophages
Slc38a1	6.17434e-60	1.22428	0.721	0.489	1.37675e-55	Cx3cr1hi inflammatory macrophages
Gbp2b	4.19867e-59	1.07917	0.754	0.516	9.36219e-55	Cx3cr1hi inflammatory macrophages
Malt1	3.40137e-57	1.26176	0.76	0.525	7.58438e-53	Cx3cr1hi inflammatory macrophages
Gpr55	8.30439e-57	1.03625	0.424	0.128	1.85171e-52	Cx3cr1hi inflammatory macrophages
Sema4b	2.1278e-56	1.01087	0.497	0.2	4.74457e-52	Cx3cr1hi inflammatory macrophages
Mpp6	2.8534e-56	0.951199	0.552	0.256	6.36252e-52	Cx3cr1hi inflammatory macrophages
Dock4	3.6655e-55	1.07835	0.609	0.348	8.17333e-51	Cx3cr1hi inflammatory macrophages
Ganc	8.80151e-54	0.970839	0.508	0.211	1.96256e-49	Cx3cr1hi inflammatory macrophages
Svbp	1.178e-53	1.12429	0.558	0.275	2.6267e-49	Cx3cr1hi inflammatory macrophages
Tnfaip2	5.56805e-53	1.13785	0.821	0.663	1.24156e-48	Cx3cr1hi inflammatory macrophages
Ctsz	2.44139e-51	0.676893	0.886	0.894	5.44382e-47	Cx3cr1hi inflammatory macrophages
Abr	4.0504e-51	0.997722	0.623	0.387	9.03158e-47	Cx3cr1hi inflammatory macrophages
Gas1	6.14681e-51	0.939173	0.288	0.032	1.37062e-46	Cx3cr1hi inflammatory macrophages
Spint1	1.93913e-50	0.917151	0.623	0.358	4.32388e-46	Cx3cr1hi inflammatory macrophages
Csf2rb	3.48983e-50	1.15804	0.703	0.498	7.78162e-46	Cx3cr1hi inflammatory macrophages
Ddhd1	1.21433e-49	0.998124	0.505	0.212	2.7077e-45	Cx3cr1hi inflammatory macrophages
Tlr12	1.39722e-48	0.899986	0.715	0.499	3.11552e-44	Cx3cr1hi inflammatory macrophages
Ecm1	2.5933e-48	1.05008	0.618	0.353	5.78254e-44	Cx3cr1hi inflammatory macrophages
Gsr	1.03011e-47	0.893357	0.537	0.258	2.29695e-43	Cx3cr1hi inflammatory macrophages
Ptprc	1.33232e-47	0.639938	0.905	0.921	2.9708e-43	Cx3cr1hi inflammatory macrophages
Gcnt2	2.21003e-47	1.16512	0.359	0.091	4.92792e-43	Cx3cr1hi inflammatory macrophages
Arhgap17	1.0768e-46	1.15365	0.77	0.687	2.40104e-42	Cx3cr1hi inflammatory macrophages
Eif2b2	2.10128e-46	1.02554	0.524	0.273	4.68544e-42	Cx3cr1hi inflammatory macrophages
Cadm1	3.75376e-46	0.937317	0.611	0.36	8.37013e-42	Cx3cr1hi inflammatory macrophages
Atp8a1	4.94561e-46	0.959505	0.617	0.394	1.10277e-41	Cx3cr1hi inflammatory macrophages
Sema6d	6.76597e-46	1.08007	0.621	0.379	1.50868e-41	Cx3cr1hi inflammatory macrophages
Ptgs1	1.01401e-45	0.779094	0.82	0.747	2.26104e-41	Cx3cr1hi inflammatory macrophages
Fam189a2	6.08445e-45	0.72109	0.252	0.024	1.35671e-40	Cx3cr1hi inflammatory macrophages
Clec4n	7.07812e-45	0.894757	0.703	0.514	1.57828e-40	Cx3cr1hi inflammatory macrophages
Abcg3	8.81291e-45	0.903437	0.618	0.393	1.9651e-40	Cx3cr1hi inflammatory macrophages
Thbs1	1.22131e-44	1.33292	0.646	0.399	2.72327e-40	Cx3cr1hi inflammatory macrophages
Msr1	1.80103e-44	0.903381	0.7	0.541	4.01594e-40	Cx3cr1hi inflammatory macrophages
Gnl2	1.23461e-42	0.87516	0.378	0.13	2.75293e-38	Cx3cr1hi inflammatory macrophages
Gpr171	4.33874e-42	0.793932	0.397	0.14	9.67452e-38	Cx3cr1hi inflammatory macrophages
Irf8	1.02519e-41	0.791296	0.814	0.8	2.28597e-37	Cx3cr1hi inflammatory macrophages
2900026A02Rik	2.87295e-41	0.690478	0.34	0.094	6.40611e-37	Cx3cr1hi inflammatory macrophages
Cd63	4.05912e-41	0.862988	0.711	0.553	9.05101e-37	Cx3cr1hi inflammatory macrophages
Bhlhe40	4.19135e-41	0.993673	0.573	0.317	9.34587e-37	Cx3cr1hi inflammatory macrophages
Slc9a3r2	1.00843e-40	0.725156	0.373	0.126	2.2486e-36	Cx3cr1hi inflammatory macrophages
Mgat4a	2.04659e-40	0.853959	0.7	0.55	4.56349e-36	Cx3cr1hi inflammatory macrophages
Hes1	2.29885e-40	1.27888	0.656	0.451	5.12598e-36	Cx3cr1hi inflammatory macrophages
Rhoh	1.65934e-39	0.8464	0.606	0.383	3.70001e-35	Cx3cr1hi inflammatory macrophages
C130050O18Rik	2.38709e-39	0.870359	0.391	0.152	5.32272e-35	Cx3cr1hi inflammatory macrophages
Kynu	3.57279e-39	0.736545	0.377	0.132	7.96661e-35	Cx3cr1hi inflammatory macrophages
Cd244a	2.15117e-38	0.786577	0.354	0.114	4.79669e-34	Cx3cr1hi inflammatory macrophages
Tiparp	9.3696e-38	1.02713	0.694	0.582	2.08923e-33	Cx3cr1hi inflammatory macrophages
Msmo1	9.76195e-38	0.866503	0.479	0.235	2.17672e-33	Cx3cr1hi inflammatory macrophages
Olfml3	9.85405e-38	0.735739	0.411	0.168	2.19726e-33	Cx3cr1hi inflammatory macrophages
F11r	1.54397e-37	0.735851	0.559	0.312	3.44275e-33	Cx3cr1hi inflammatory macrophages
Gpr141	2.07708e-36	0.746178	0.417	0.175	4.63146e-32	Cx3cr1hi inflammatory macrophages
Ehf	2.50353e-36	0.848578	0.449	0.208	5.58237e-32	Cx3cr1hi inflammatory macrophages
Kazn	4.52544e-36	0.541281	0.217	0.025	1.00908e-31	Cx3cr1hi inflammatory macrophages
Atp13a3	5.89468e-36	0.915353	0.672	0.515	1.3144e-31	Cx3cr1hi inflammatory macrophages
Gm5150	8.39001e-36	0.669156	0.365	0.133	1.8708e-31	Cx3cr1hi inflammatory macrophages
Plk3	1.16118e-35	0.94036	0.514	0.298	2.5892e-31	Cx3cr1hi inflammatory macrophages
Abi3	1.28471e-35	0.779145	0.463	0.239	2.86465e-31	Cx3cr1hi inflammatory macrophages
Mmp14	1.01465e-34	0.744768	0.745	0.533	2.26247e-30	Cx3cr1hi inflammatory macrophages
Prdm1	1.6035e-34	0.990807	0.699	0.585	3.57547e-30	Cx3cr1hi inflammatory macrophages
Apol10b	4.29663e-34	0.635487	0.378	0.149	9.58062e-30	Cx3cr1hi inflammatory macrophages
9530059O14Rik	1.18636e-33	0.621612	0.2	0.023	2.64534e-29	Cx3cr1hi inflammatory macrophages
Ccl24	1.59111e-33	1.47886	0.296	0.09	3.54785e-29	Cx3cr1hi inflammatory macrophages
Nceh1	1.54704e-32	0.863082	0.544	0.353	3.4496e-28	Cx3cr1hi inflammatory macrophages
Gramd4	4.19632e-32	0.502458	0.235	0.049	9.35695e-28	Cx3cr1hi inflammatory macrophages
Car2	4.851e-32	0.600499	0.26	0.062	1.08168e-27	Cx3cr1hi inflammatory macrophages
Smad7	5.64553e-32	0.889517	0.396	0.186	1.25884e-27	Cx3cr1hi inflammatory macrophages
Gbp4	3.14482e-31	0.947363	0.575	0.357	7.01233e-27	Cx3cr1hi inflammatory macrophages
Mpzl2	3.35485e-31	0.508895	0.173	0.013	7.48064e-27	Cx3cr1hi inflammatory macrophages
Clec1b	4.86409e-31	0.674839	0.508	0.274	1.08459e-26	Cx3cr1hi inflammatory macrophages
Klra17	9.54735e-31	0.527601	0.242	0.055	2.12887e-26	Cx3cr1hi inflammatory macrophages
Pmepa1	9.74275e-31	0.720533	0.666	0.477	2.17244e-26	Cx3cr1hi inflammatory macrophages
Cystm1	3.18919e-30	0.612068	0.28	0.084	7.11127e-26	Cx3cr1hi inflammatory macrophages
Abcb1a	3.37827e-29	0.52739	0.24	0.06	7.53286e-25	Cx3cr1hi inflammatory macrophages
Srrm2	4.58726e-29	0.731085	0.8	0.795	1.02287e-24	Cx3cr1hi inflammatory macrophages
Grk3	7.6964e-29	0.931561	0.563	0.389	1.71614e-24	Cx3cr1hi inflammatory macrophages
Snx10	1.7529e-28	0.794217	0.547	0.37	3.90862e-24	Cx3cr1hi inflammatory macrophages
Scarb1	1.86419e-28	0.730809	0.405	0.196	4.15677e-24	Cx3cr1hi inflammatory macrophages
Tnfrsf21	2.58452e-28	0.71597	0.499	0.303	5.76296e-24	Cx3cr1hi inflammatory macrophages
Ube2d3	3.53682e-28	0.74458	0.804	0.797	7.8864e-24	Cx3cr1hi inflammatory macrophages
Rheb	3.69039e-28	0.717098	0.567	0.396	8.22884e-24	Cx3cr1hi inflammatory macrophages
Psap	5.32561e-28	0.433942	0.979	0.992	1.1875e-23	Cx3cr1hi inflammatory macrophages
Cd300c2	8.87124e-28	0.687598	0.679	0.568	1.97811e-23	Cx3cr1hi inflammatory macrophages
Cwc25	1.45439e-27	1.16481	0.494	0.321	3.243e-23	Cx3cr1hi inflammatory macrophages
Maml3	1.75304e-27	0.658529	0.361	0.163	3.90892e-23	Cx3cr1hi inflammatory macrophages
Pkib	2.64558e-27	0.69682	0.414	0.217	5.89911e-23	Cx3cr1hi inflammatory macrophages
Ece1	2.95411e-27	0.723134	0.41	0.218	6.58708e-23	Cx3cr1hi inflammatory macrophages
Nfatc1	5.80381e-27	0.698418	0.561	0.39	1.29413e-22	Cx3cr1hi inflammatory macrophages
Ttyh2	7.48707e-27	0.578703	0.346	0.15	1.66947e-22	Cx3cr1hi inflammatory macrophages
AW011738	9.23426e-27	1.1486	0.637	0.505	2.05905e-22	Cx3cr1hi inflammatory macrophages
Lpcat2	1.17444e-26	0.570001	0.76	0.683	2.61878e-22	Cx3cr1hi inflammatory macrophages
Gdi2	1.31537e-26	0.55586	0.827	0.821	2.93301e-22	Cx3cr1hi inflammatory macrophages
AC149090.1	2.43917e-26	0.85502	0.636	0.507	5.43886e-22	Cx3cr1hi inflammatory macrophages
Cd4	2.65685e-26	0.711817	0.502	0.311	5.92425e-22	Cx3cr1hi inflammatory macrophages
Mkln1	3.9153e-26	0.804137	0.61	0.475	8.73033e-22	Cx3cr1hi inflammatory macrophages
Hmgcs1	8.3033e-26	0.765924	0.413	0.222	1.85147e-21	Cx3cr1hi inflammatory macrophages
Runx2	1.17098e-25	0.65861	0.442	0.256	2.61105e-21	Cx3cr1hi inflammatory macrophages
2023-09-11	1.24817e-25	0.713153	0.468	0.285	2.78316e-21	Cx3cr1hi inflammatory macrophages
Pdcd1lg2	2.21558e-25	0.506824	0.231	0.065	4.94031e-21	Cx3cr1hi inflammatory macrophages
Snrnp70	4.25551e-25	0.72849	0.76	0.696	9.48894e-21	Cx3cr1hi inflammatory macrophages
Hoxb4	4.48455e-25	0.529093	0.214	0.056	9.99966e-21	Cx3cr1hi inflammatory macrophages
Gm19434	4.52765e-25	0.501761	0.348	0.154	1.00958e-20	Cx3cr1hi inflammatory macrophages
Pianp	5.24346e-25	0.504981	0.281	0.098	1.16919e-20	Cx3cr1hi inflammatory macrophages
Clip2	5.28548e-25	0.599107	0.351	0.169	1.17856e-20	Cx3cr1hi inflammatory macrophages
Man2b1	8.57883e-25	0.707916	0.673	0.556	1.91291e-20	Cx3cr1hi inflammatory macrophages
Rcbtb2	9.55312e-25	0.705631	0.742	0.688	2.13015e-20	Cx3cr1hi inflammatory macrophages
AW112010	1.08559e-24	0.834352	0.725	0.666	2.42064e-20	Cx3cr1hi inflammatory macrophages
Csf2rb2	1.1818e-24	0.618001	0.342	0.16	2.63518e-20	Cx3cr1hi inflammatory macrophages
Atp1a3	2.17122e-24	0.472513	0.263	0.092	4.84139e-20	Cx3cr1hi inflammatory macrophages
Cd22	2.91263e-24	0.554033	0.343	0.162	6.49459e-20	Cx3cr1hi inflammatory macrophages
Eprs	4.17226e-24	1.23497	0.562	0.427	9.30331e-20	Cx3cr1hi inflammatory macrophages
Gde1	4.28299e-24	0.619588	0.352	0.176	9.55021e-20	Cx3cr1hi inflammatory macrophages
Tep1	4.29997e-24	0.621293	0.635	0.509	9.58807e-20	Cx3cr1hi inflammatory macrophages
Hnrnpll	4.45007e-24	0.974703	0.581	0.455	9.92276e-20	Cx3cr1hi inflammatory macrophages
Amz1	7.78223e-24	0.643737	0.484	0.303	1.73528e-19	Cx3cr1hi inflammatory macrophages
Slf2	8.00632e-24	0.821355	0.428	0.248	1.78525e-19	Cx3cr1hi inflammatory macrophages
Clk1	1.16264e-23	0.672242	0.747	0.669	2.59246e-19	Cx3cr1hi inflammatory macrophages
I830077J02Rik	2.39536e-23	0.581843	0.434	0.257	5.34118e-19	Cx3cr1hi inflammatory macrophages
Ncf2	5.09305e-23	0.762574	0.783	0.785	1.13565e-18	Cx3cr1hi inflammatory macrophages
1810026B05Rik	5.557e-23	0.697901	0.505	0.353	1.2391e-18	Cx3cr1hi inflammatory macrophages
Spsb1	6.82842e-23	0.492834	0.206	0.056	1.5226e-18	Cx3cr1hi inflammatory macrophages
Dusp6	7.13722e-23	0.666848	0.627	0.473	1.59146e-18	Cx3cr1hi inflammatory macrophages
Hpgds	7.76691e-23	0.675851	0.734	0.639	1.73187e-18	Cx3cr1hi inflammatory macrophages
Ahrr	8.41796e-23	0.600901	0.3	0.128	1.87704e-18	Cx3cr1hi inflammatory macrophages
Adrb1	1.26843e-22	0.565955	0.202	0.054	2.82834e-18	Cx3cr1hi inflammatory macrophages
Cyp51	1.42862e-22	0.707866	0.453	0.275	3.18553e-18	Cx3cr1hi inflammatory macrophages
P2ry14	1.89177e-22	0.691506	0.413	0.236	4.21827e-18	Cx3cr1hi inflammatory macrophages
Lrrc4c	2.25921e-22	0.35764	0.158	0.026	5.03758e-18	Cx3cr1hi inflammatory macrophages
Cd300lf	4.8148e-22	0.477399	0.214	0.064	1.0736e-17	Cx3cr1hi inflammatory macrophages
Prpf38b	6.51126e-22	0.731095	0.685	0.609	1.45188e-17	Cx3cr1hi inflammatory macrophages
Ldlr	6.6848e-22	0.63553	0.601	0.438	1.49058e-17	Cx3cr1hi inflammatory macrophages
Gfpt1	7.15645e-22	0.775852	0.528	0.387	1.59574e-17	Cx3cr1hi inflammatory macrophages
Sgk1	1.0274e-21	1.29613	0.432	0.269	2.2909e-17	Cx3cr1hi inflammatory macrophages
Mmp2	1.1039e-21	0.556218	0.365	0.188	2.46147e-17	Cx3cr1hi inflammatory macrophages
Ggta1	3.67267e-21	0.693566	0.578	0.454	8.18932e-17	Cx3cr1hi inflammatory macrophages
Adcy7	5.46078e-21	0.712186	0.501	0.339	1.21764e-16	Cx3cr1hi inflammatory macrophages
Dpp4	5.56989e-21	0.49366	0.296	0.13	1.24197e-16	Cx3cr1hi inflammatory macrophages
Fdps	7.04014e-21	0.495928	0.283	0.126	1.56981e-16	Cx3cr1hi inflammatory macrophages
Pbxip1	1.09914e-20	0.556645	0.488	0.315	2.45087e-16	Cx3cr1hi inflammatory macrophages
Mafb	1.13559e-20	0.48251	0.924	0.947	2.53214e-16	Cx3cr1hi inflammatory macrophages
AU020206	1.91629e-20	0.643698	0.629	0.486	4.27293e-16	Cx3cr1hi inflammatory macrophages
Dlst	2.66824e-20	0.600408	0.517	0.36	5.94964e-16	Cx3cr1hi inflammatory macrophages
Pilrb2	3.68652e-20	0.588891	0.399	0.232	8.22019e-16	Cx3cr1hi inflammatory macrophages
Pira2	6.60712e-20	0.508676	0.252	0.098	1.47326e-15	Cx3cr1hi inflammatory macrophages
Gsdme	6.67264e-20	0.457364	0.169	0.042	1.48786e-15	Cx3cr1hi inflammatory macrophages
Cbl	8.55931e-20	0.571097	0.752	0.723	1.90855e-15	Cx3cr1hi inflammatory macrophages
Pilrb1	8.59948e-20	0.576376	0.402	0.239	1.91751e-15	Cx3cr1hi inflammatory macrophages
Ciita	1.05631e-19	0.688568	0.626	0.519	2.35535e-15	Cx3cr1hi inflammatory macrophages
Tifab	1.06058e-19	0.564032	0.549	0.401	2.36489e-15	Cx3cr1hi inflammatory macrophages
Irs2	2.0881e-19	0.782582	0.545	0.419	4.65604e-15	Cx3cr1hi inflammatory macrophages
Ppfia4	3.07176e-19	0.574442	0.537	0.393	6.8494e-15	Cx3cr1hi inflammatory macrophages
Neurl3	3.39522e-19	0.686225	0.748	0.733	7.57065e-15	Cx3cr1hi inflammatory macrophages
Slc15a3	5.49753e-19	0.640672	0.725	0.691	1.22584e-14	Cx3cr1hi inflammatory macrophages
Nabp1	8.90879e-19	0.657295	0.568	0.431	1.98648e-14	Cx3cr1hi inflammatory macrophages
Tnfrsf11a	9.0433e-19	0.584764	0.502	0.354	2.01648e-14	Cx3cr1hi inflammatory macrophages
Zcchc7	1.07993e-18	0.608677	0.441	0.289	2.40802e-14	Cx3cr1hi inflammatory macrophages
Dmxl2	1.1223e-18	0.669914	0.35	0.192	2.5025e-14	Cx3cr1hi inflammatory macrophages
Hunk	1.23041e-18	0.297953	0.116	0.013	2.74357e-14	Cx3cr1hi inflammatory macrophages
Rnasel	1.37635e-18	0.635709	0.621	0.525	3.06898e-14	Cx3cr1hi inflammatory macrophages
Epb41l3	1.38833e-18	0.435138	0.212	0.074	3.0957e-14	Cx3cr1hi inflammatory macrophages
Pnisr	2.77819e-18	0.677731	0.466	0.331	6.1948e-14	Cx3cr1hi inflammatory macrophages
Tra2b	3.42577e-18	0.610426	0.744	0.717	7.63878e-14	Cx3cr1hi inflammatory macrophages
Slc38a6	3.42838e-18	0.563768	0.34	0.184	7.64461e-14	Cx3cr1hi inflammatory macrophages
Hic1	4.33871e-18	0.679243	0.499	0.359	9.67445e-14	Cx3cr1hi inflammatory macrophages
Slc25a20	4.43331e-18	0.654978	0.378	0.224	9.88539e-14	Cx3cr1hi inflammatory macrophages
Panx1	5.51786e-18	0.499705	0.299	0.15	1.23037e-13	Cx3cr1hi inflammatory macrophages
Socs2	5.65647e-18	0.41826	0.214	0.082	1.26128e-13	Cx3cr1hi inflammatory macrophages
Sorl1	6.41081e-18	0.609935	0.46	0.31	1.42948e-13	Cx3cr1hi inflammatory macrophages
Fyn	6.63744e-18	0.553147	0.244	0.104	1.48002e-13	Cx3cr1hi inflammatory macrophages
Il18bp	1.00198e-17	0.489209	0.287	0.137	2.23421e-13	Cx3cr1hi inflammatory macrophages
Spty2d1	1.13156e-17	1.05246	0.604	0.552	2.52314e-13	Cx3cr1hi inflammatory macrophages
Rpl22l1	1.14869e-17	0.634931	0.662	0.581	2.56135e-13	Cx3cr1hi inflammatory macrophages
Pnpla7	1.29346e-17	0.564508	0.408	0.255	2.88416e-13	Cx3cr1hi inflammatory macrophages
Hck	1.46522e-17	0.601376	0.621	0.526	3.26714e-13	Cx3cr1hi inflammatory macrophages
Ccdc86	1.64051e-17	0.522183	0.309	0.164	3.65801e-13	Cx3cr1hi inflammatory macrophages
R3hdm1	1.8489e-17	0.617622	0.386	0.24	4.12267e-13	Cx3cr1hi inflammatory macrophages
Lrch1	2.53457e-17	0.496571	0.39	0.239	5.65159e-13	Cx3cr1hi inflammatory macrophages
Crtc3	2.68739e-17	0.586821	0.478	0.343	5.99234e-13	Cx3cr1hi inflammatory macrophages
Dtx3	2.69233e-17	0.531913	0.338	0.19	6.00336e-13	Cx3cr1hi inflammatory macrophages
Ppt1	2.7961e-17	0.618807	0.645	0.585	6.23474e-13	Cx3cr1hi inflammatory macrophages
Cd86	2.82807e-17	0.652545	0.675	0.634	6.30602e-13	Cx3cr1hi inflammatory macrophages
Dgat2	3.56765e-17	0.301795	0.18	0.055	7.95514e-13	Cx3cr1hi inflammatory macrophages
Cemip2	3.63292e-17	0.529999	0.344	0.191	8.10068e-13	Cx3cr1hi inflammatory macrophages
Ubald1	4.51662e-17	0.587213	0.405	0.267	1.00711e-12	Cx3cr1hi inflammatory macrophages
Trpm2	5.0767e-17	0.601663	0.449	0.307	1.132e-12	Cx3cr1hi inflammatory macrophages
Gpr137b	6.01723e-17	0.513476	0.306	0.163	1.34172e-12	Cx3cr1hi inflammatory macrophages
1700016P03Rik	6.02106e-17	0.5394	0.233	0.101	1.34258e-12	Cx3cr1hi inflammatory macrophages
Ubl3	6.37534e-17	0.478804	0.823	0.839	1.42157e-12	Cx3cr1hi inflammatory macrophages
Tsc22d1	7.6835e-17	0.678142	0.448	0.306	1.71327e-12	Cx3cr1hi inflammatory macrophages
Dennd1b	7.78728e-17	0.557675	0.661	0.576	1.73641e-12	Cx3cr1hi inflammatory macrophages
Smox	8.10781e-17	0.509593	0.303	0.157	1.80788e-12	Cx3cr1hi inflammatory macrophages
Zfp622	1.02774e-16	0.812992	0.413	0.283	2.29165e-12	Cx3cr1hi inflammatory macrophages
Klhl18	1.38494e-16	0.513019	0.307	0.164	3.08814e-12	Cx3cr1hi inflammatory macrophages
Sqle	1.52838e-16	0.383046	0.213	0.086	3.40799e-12	Cx3cr1hi inflammatory macrophages
Trafd1	1.90851e-16	0.460222	0.597	0.485	4.25559e-12	Cx3cr1hi inflammatory macrophages
Hlx	2.28742e-16	0.58701	0.424	0.283	5.1005e-12	Cx3cr1hi inflammatory macrophages
Ifi30	2.69385e-16	0.555481	0.699	0.635	6.00674e-12	Cx3cr1hi inflammatory macrophages
Dapp1	2.7797e-16	0.565972	0.501	0.355	6.19818e-12	Cx3cr1hi inflammatory macrophages
Ccdc102a	2.99445e-16	0.418589	0.329	0.182	6.67702e-12	Cx3cr1hi inflammatory macrophages
Pde1b	3.66701e-16	0.390103	0.225	0.096	8.1767e-12	Cx3cr1hi inflammatory macrophages
Mertk	3.67028e-16	0.577023	0.496	0.363	8.184e-12	Cx3cr1hi inflammatory macrophages
Itgav	4.60099e-16	0.551569	0.596	0.483	1.02593e-11	Cx3cr1hi inflammatory macrophages
Otulinl	4.811e-16	0.538353	0.647	0.576	1.07276e-11	Cx3cr1hi inflammatory macrophages
Pilra	5.65461e-16	0.515732	0.558	0.436	1.26087e-11	Cx3cr1hi inflammatory macrophages
Slc7a11	8.89706e-16	0.614082	0.255	0.118	1.98387e-11	Cx3cr1hi inflammatory macrophages
Lncpint	1.00454e-15	0.714052	0.443	0.319	2.23993e-11	Cx3cr1hi inflammatory macrophages
Tcf7l2	1.36338e-15	0.583944	0.455	0.318	3.04007e-11	Cx3cr1hi inflammatory macrophages
Nampt	1.39892e-15	0.619325	0.601	0.513	3.11931e-11	Cx3cr1hi inflammatory macrophages
Mxd1	1.5857e-15	0.666608	0.608	0.497	3.53579e-11	Cx3cr1hi inflammatory macrophages
2900052N01Rik	2.15972e-15	0.403243	0.111	0.019	4.81574e-11	Cx3cr1hi inflammatory macrophages
Tanc1	2.24036e-15	0.309408	0.123	0.026	4.99556e-11	Cx3cr1hi inflammatory macrophages
Prelid3b	2.24857e-15	0.493188	0.349	0.21	5.01385e-11	Cx3cr1hi inflammatory macrophages
Smim3	2.33964e-15	0.517431	0.589	0.473	5.21693e-11	Cx3cr1hi inflammatory macrophages
Cd164	2.45366e-15	0.46155	0.748	0.736	5.47116e-11	Cx3cr1hi inflammatory macrophages
Tra2a	2.70282e-15	0.674349	0.67	0.613	6.02674e-11	Cx3cr1hi inflammatory macrophages
Adamtsl4	2.83258e-15	0.30091	0.147	0.042	6.31609e-11	Cx3cr1hi inflammatory macrophages
Isg15	3.00437e-15	0.846493	0.536	0.437	6.69915e-11	Cx3cr1hi inflammatory macrophages
Atp5md	3.70297e-15	0.653962	0.556	0.468	8.25688e-11	Cx3cr1hi inflammatory macrophages
Tgfbi	3.7336e-15	0.459594	0.817	0.819	8.32518e-11	Cx3cr1hi inflammatory macrophages
Tcirg1	3.82504e-15	0.579406	0.645	0.577	8.52906e-11	Cx3cr1hi inflammatory macrophages
Ermap	4.33153e-15	0.40448	0.24	0.113	9.65844e-11	Cx3cr1hi inflammatory macrophages
Sec14l1	4.40961e-15	0.592754	0.566	0.465	9.83254e-11	Cx3cr1hi inflammatory macrophages
Fosb	4.56671e-15	0.520588	0.859	0.922	1.01828e-10	Cx3cr1hi inflammatory macrophages
Clk4	5.1433e-15	0.586497	0.499	0.385	1.14685e-10	Cx3cr1hi inflammatory macrophages
D8Ertd738e	5.75324e-15	0.558852	0.604	0.525	1.28286e-10	Cx3cr1hi inflammatory macrophages
Ddx5	6.63584e-15	0.299251	0.892	0.948	1.47966e-10	Cx3cr1hi inflammatory macrophages
Bin2	7.37479e-15	0.461766	0.405	0.277	1.64443e-10	Cx3cr1hi inflammatory macrophages
Gm4707	7.84542e-15	0.301887	0.187	0.071	1.74937e-10	Cx3cr1hi inflammatory macrophages
Hmgcr	8.27932e-15	0.537069	0.386	0.259	1.84612e-10	Cx3cr1hi inflammatory macrophages
Dock10	9.68282e-15	0.52427	0.755	0.736	2.15907e-10	Cx3cr1hi inflammatory macrophages
E230029C05Rik	1.06254e-14	0.662235	0.51	0.382	2.36924e-10	Cx3cr1hi inflammatory macrophages
Tent5a	1.22755e-14	0.744305	0.677	0.611	2.7372e-10	Cx3cr1hi inflammatory macrophages
Card11	2.29166e-14	0.431317	0.281	0.154	5.10994e-10	Cx3cr1hi inflammatory macrophages
Idi1	2.62884e-14	0.463113	0.31	0.172	5.86178e-10	Cx3cr1hi inflammatory macrophages
Ahr	2.65668e-14	0.614077	0.588	0.496	5.92386e-10	Cx3cr1hi inflammatory macrophages
Ston2	2.76988e-14	0.3943	0.388	0.252	6.17628e-10	Cx3cr1hi inflammatory macrophages
Chd7	3.34244e-14	0.642247	0.476	0.354	7.45296e-10	Cx3cr1hi inflammatory macrophages
Alkbh1	3.3854e-14	0.563712	0.415	0.287	7.54877e-10	Cx3cr1hi inflammatory macrophages
Cib1	3.49388e-14	0.420347	0.414	0.277	7.79066e-10	Cx3cr1hi inflammatory macrophages
Clasp2	3.8777e-14	0.607533	0.528	0.421	8.64649e-10	Cx3cr1hi inflammatory macrophages
Mtpn	4.37722e-14	0.465467	0.656	0.595	9.76033e-10	Cx3cr1hi inflammatory macrophages
Morrbid	4.90305e-14	0.297069	0.147	0.047	1.09328e-09	Cx3cr1hi inflammatory macrophages
Arl4d	5.25066e-14	0.323363	0.146	0.046	1.17079e-09	Cx3cr1hi inflammatory macrophages
Specc1l	1.06515e-13	0.623976	0.639	0.576	2.37507e-09	Cx3cr1hi inflammatory macrophages
Rogdi	1.25127e-13	0.510255	0.487	0.369	2.79009e-09	Cx3cr1hi inflammatory macrophages
Nedd9	1.26376e-13	0.507444	0.365	0.236	2.81793e-09	Cx3cr1hi inflammatory macrophages
Tbc1d9	1.2738e-13	0.518186	0.521	0.415	2.84031e-09	Cx3cr1hi inflammatory macrophages
Cyth3	1.53154e-13	0.550748	0.388	0.265	3.41502e-09	Cx3cr1hi inflammatory macrophages
Ftl1	1.72438e-13	0.397303	0.922	0.969	3.84501e-09	Cx3cr1hi inflammatory macrophages
Prr5l	1.73988e-13	0.372038	0.171	0.065	3.87957e-09	Cx3cr1hi inflammatory macrophages
Mgat5	1.78904e-13	0.459345	0.413	0.283	3.9892e-09	Cx3cr1hi inflammatory macrophages
Soat1	2.52989e-13	0.500249	0.625	0.54	5.64114e-09	Cx3cr1hi inflammatory macrophages
Slc11a1	3.04341e-13	0.537397	0.612	0.535	6.78619e-09	Cx3cr1hi inflammatory macrophages
Srsf10	3.05745e-13	0.52255	0.442	0.325	6.81751e-09	Cx3cr1hi inflammatory macrophages
Slc30a1	3.51346e-13	0.499927	0.322	0.196	7.83431e-09	Cx3cr1hi inflammatory macrophages
Src	3.51521e-13	0.420094	0.273	0.15	7.83822e-09	Cx3cr1hi inflammatory macrophages
Vipr1	3.66153e-13	0.279612	0.136	0.042	8.16448e-09	Cx3cr1hi inflammatory macrophages
Adam19	4.2853e-13	0.513483	0.677	0.621	9.55536e-09	Cx3cr1hi inflammatory macrophages
Gm2a	4.31509e-13	0.453218	0.79	0.794	9.62178e-09	Cx3cr1hi inflammatory macrophages
Tmem37	4.64382e-13	0.422543	0.364	0.238	1.03548e-08	Cx3cr1hi inflammatory macrophages
Dleu2	4.93202e-13	0.664378	0.657	0.587	1.09974e-08	Cx3cr1hi inflammatory macrophages
Igsf8	5.82259e-13	0.421226	0.373	0.247	1.29832e-08	Cx3cr1hi inflammatory macrophages
Fads1	6.14643e-13	0.45704	0.407	0.275	1.37053e-08	Cx3cr1hi inflammatory macrophages
Rassf1	7.53491e-13	0.506352	0.467	0.354	1.68013e-08	Cx3cr1hi inflammatory macrophages
Loxl3	8.29055e-13	0.479613	0.354	0.227	1.84863e-08	Cx3cr1hi inflammatory macrophages
Tbc1d10a	8.30238e-13	0.426621	0.411	0.297	1.85127e-08	Cx3cr1hi inflammatory macrophages
Rbm39	9.19877e-13	0.401523	0.802	0.845	2.05114e-08	Cx3cr1hi inflammatory macrophages
Ccnl2	9.48429e-13	0.525919	0.453	0.342	2.11481e-08	Cx3cr1hi inflammatory macrophages
Calm1	1.10291e-12	0.624641	0.836	0.882	2.45928e-08	Cx3cr1hi inflammatory macrophages
Gm15880	1.34713e-12	0.367537	0.196	0.086	3.00383e-08	Cx3cr1hi inflammatory macrophages
Plekhm2	1.44568e-12	0.516752	0.465	0.358	3.22358e-08	Cx3cr1hi inflammatory macrophages
Blvrb	1.44905e-12	0.501904	0.498	0.387	3.23109e-08	Cx3cr1hi inflammatory macrophages
Nup98	1.5606e-12	0.602217	0.572	0.501	3.47983e-08	Cx3cr1hi inflammatory macrophages
Cd209b	1.64581e-12	0.389415	0.163	0.062	3.66983e-08	Cx3cr1hi inflammatory macrophages
Ctsh	1.9279e-12	0.387213	0.813	0.84	4.29883e-08	Cx3cr1hi inflammatory macrophages
Tet2	2.51069e-12	0.54681	0.53	0.426	5.59834e-08	Cx3cr1hi inflammatory macrophages
Fchsd2	2.72111e-12	0.523542	0.444	0.33	6.06754e-08	Cx3cr1hi inflammatory macrophages
Nr1h3	3.00838e-12	0.395845	0.245	0.13	6.70809e-08	Cx3cr1hi inflammatory macrophages
Fnip2	3.28158e-12	0.389889	0.311	0.186	7.31726e-08	Cx3cr1hi inflammatory macrophages
Ndel1	3.40867e-12	0.63175	0.592	0.54	7.60065e-08	Cx3cr1hi inflammatory macrophages
Map11	3.73697e-12	0.423997	0.388	0.268	8.33269e-08	Cx3cr1hi inflammatory macrophages
Hap1	4.38877e-12	0.333865	0.163	0.065	9.78608e-08	Cx3cr1hi inflammatory macrophages
Tbc1d23	4.58938e-12	0.512577	0.34	0.226	1.02334e-07	Cx3cr1hi inflammatory macrophages
Stx16	4.59674e-12	0.523636	0.447	0.336	1.02498e-07	Cx3cr1hi inflammatory macrophages
Fdft1	5.4022e-12	0.356779	0.204	0.098	1.20458e-07	Cx3cr1hi inflammatory macrophages
Cd200r4	5.57607e-12	0.344209	0.236	0.124	1.24335e-07	Cx3cr1hi inflammatory macrophages
Mapk8	6.02858e-12	0.502041	0.336	0.216	1.34425e-07	Cx3cr1hi inflammatory macrophages
Cisd2	7.91081e-12	0.55163	0.456	0.359	1.76395e-07	Cx3cr1hi inflammatory macrophages
Lrrfip1	8.03857e-12	0.517972	0.471	0.361	1.79244e-07	Cx3cr1hi inflammatory macrophages
Tomm34	8.75193e-12	0.449282	0.34	0.221	1.9515e-07	Cx3cr1hi inflammatory macrophages
Themis2	8.87538e-12	0.464958	0.505	0.406	1.97903e-07	Cx3cr1hi inflammatory macrophages
Galnt7	9.57365e-12	0.318346	0.336	0.212	2.13473e-07	Cx3cr1hi inflammatory macrophages
Fth1	1.01597e-11	0.292848	0.979	0.993	2.26541e-07	Cx3cr1hi inflammatory macrophages
Tgfbr1	1.02356e-11	0.496066	0.608	0.523	2.28234e-07	Cx3cr1hi inflammatory macrophages
Arid5b	1.09054e-11	0.531482	0.396	0.286	2.43169e-07	Cx3cr1hi inflammatory macrophages
Slc8a1	1.15123e-11	0.467517	0.461	0.337	2.56701e-07	Cx3cr1hi inflammatory macrophages
Ranbp2	1.84489e-11	0.603875	0.622	0.571	4.11374e-07	Cx3cr1hi inflammatory macrophages
Soga1	1.87144e-11	0.398161	0.299	0.186	4.17293e-07	Cx3cr1hi inflammatory macrophages
Unc5b	1.91188e-11	0.251194	0.11	0.031	4.26312e-07	Cx3cr1hi inflammatory macrophages
Irf2bp2	2.4363e-11	0.390389	0.854	0.911	5.43246e-07	Cx3cr1hi inflammatory macrophages
Cyfip2	2.87699e-11	0.363335	0.237	0.128	6.41511e-07	Cx3cr1hi inflammatory macrophages
Snx24	2.92538e-11	0.358346	0.331	0.211	6.52301e-07	Cx3cr1hi inflammatory macrophages
Nek6	2.96126e-11	0.318394	0.208	0.106	6.60302e-07	Cx3cr1hi inflammatory macrophages
Zc3h7a	2.99603e-11	0.542014	0.524	0.436	6.68055e-07	Cx3cr1hi inflammatory macrophages
Gsto1	3.02322e-11	0.401705	0.387	0.267	6.74117e-07	Cx3cr1hi inflammatory macrophages
Eva1b	3.35489e-11	0.266687	0.187	0.086	7.48074e-07	Cx3cr1hi inflammatory macrophages
Tm2d2	3.40532e-11	0.462722	0.442	0.345	7.59319e-07	Cx3cr1hi inflammatory macrophages
Slc36a1	3.92225e-11	0.385725	0.283	0.172	8.74582e-07	Cx3cr1hi inflammatory macrophages
Hist1h2bc	4.3232e-11	0.490131	0.303	0.194	9.63986e-07	Cx3cr1hi inflammatory macrophages
Oplah	4.90283e-11	0.271133	0.162	0.068	1.09323e-06	Cx3cr1hi inflammatory macrophages
Dym	4.98526e-11	0.367469	0.272	0.164	1.11161e-06	Cx3cr1hi inflammatory macrophages
Gm38115	5.37294e-11	0.330495	0.166	0.073	1.19806e-06	Cx3cr1hi inflammatory macrophages
Snx20	5.62063e-11	0.497682	0.599	0.531	1.25329e-06	Cx3cr1hi inflammatory macrophages
Bzw2	6.6401e-11	0.345938	0.21	0.107	1.48061e-06	Cx3cr1hi inflammatory macrophages
Cln8	7.21143e-11	0.451532	0.584	0.508	1.60801e-06	Cx3cr1hi inflammatory macrophages
Got1	8.2557e-11	0.559483	0.658	0.647	1.84085e-06	Cx3cr1hi inflammatory macrophages
Ntpcr	1.11259e-10	0.460708	0.448	0.349	2.48086e-06	Cx3cr1hi inflammatory macrophages
Brd1	1.15197e-10	0.431502	0.385	0.281	2.56866e-06	Cx3cr1hi inflammatory macrophages
St6galnac3	1.34047e-10	0.269482	0.119	0.042	2.98897e-06	Cx3cr1hi inflammatory macrophages
Lmtk2	1.34606e-10	0.272385	0.158	0.07	3.00144e-06	Cx3cr1hi inflammatory macrophages
Rfc2	1.44859e-10	0.376343	0.309	0.197	3.23008e-06	Cx3cr1hi inflammatory macrophages
Ms4a7	1.468e-10	0.387452	0.811	0.795	3.27335e-06	Cx3cr1hi inflammatory macrophages
Cyth1	1.59373e-10	0.474227	0.405	0.297	3.55371e-06	Cx3cr1hi inflammatory macrophages
Luc7l2	1.82683e-10	0.460202	0.742	0.75	4.07346e-06	Cx3cr1hi inflammatory macrophages
Pstpip2	2.05466e-10	0.37351	0.242	0.136	4.58148e-06	Cx3cr1hi inflammatory macrophages
Mthfr	2.13749e-10	0.310094	0.182	0.088	4.76618e-06	Cx3cr1hi inflammatory macrophages
Tcn2	2.86828e-10	0.445157	0.477	0.381	6.3957e-06	Cx3cr1hi inflammatory macrophages
Pla2g4a	2.91678e-10	0.409723	0.396	0.283	6.50383e-06	Cx3cr1hi inflammatory macrophages
Arhgap31	3.36334e-10	0.509049	0.387	0.288	7.49958e-06	Cx3cr1hi inflammatory macrophages
Prkca	4.0362e-10	0.287761	0.175	0.084	8.99991e-06	Cx3cr1hi inflammatory macrophages
Scd2	4.18766e-10	0.353558	0.246	0.145	9.33765e-06	Cx3cr1hi inflammatory macrophages
Dok3	4.23382e-10	0.324624	0.337	0.227	9.44058e-06	Cx3cr1hi inflammatory macrophages
Timd4	4.3821e-10	0.421139	0.194	0.098	9.7712e-06	Cx3cr1hi inflammatory macrophages
Psma3	4.73234e-10	0.459433	0.603	0.54	1.05522e-05	Cx3cr1hi inflammatory macrophages
Ms4a6d	5.98747e-10	0.458321	0.528	0.448	1.33509e-05	Cx3cr1hi inflammatory macrophages
Mefv	6.17176e-10	0.287334	0.349	0.23	1.37618e-05	Cx3cr1hi inflammatory macrophages
Slc25a3	6.44327e-10	0.451454	0.798	0.832	1.43672e-05	Cx3cr1hi inflammatory macrophages
Gngt2	6.47314e-10	0.456034	0.511	0.407	1.44338e-05	Cx3cr1hi inflammatory macrophages
Sf3b1	8.84926e-10	0.479032	0.748	0.767	1.97321e-05	Cx3cr1hi inflammatory macrophages
Dgat1	9.9756e-10	0.693376	0.431	0.33	2.22436e-05	Cx3cr1hi inflammatory macrophages
Atp13a2	1.01136e-09	0.393747	0.453	0.351	2.25513e-05	Cx3cr1hi inflammatory macrophages
Pcyt2	1.04015e-09	0.283186	0.194	0.1	2.31933e-05	Cx3cr1hi inflammatory macrophages
Pold4	1.06724e-09	0.438461	0.394	0.298	2.37972e-05	Cx3cr1hi inflammatory macrophages
Stard4	1.097e-09	0.338	0.266	0.158	2.44609e-05	Cx3cr1hi inflammatory macrophages
Tbc1d16	1.23578e-09	0.258134	0.157	0.072	2.75554e-05	Cx3cr1hi inflammatory macrophages
Abcc3	1.50667e-09	0.405466	0.363	0.259	3.35958e-05	Cx3cr1hi inflammatory macrophages
Plin2	1.62974e-09	0.554113	0.657	0.611	3.63399e-05	Cx3cr1hi inflammatory macrophages
Midn	1.74518e-09	0.508182	0.402	0.312	3.8914e-05	Cx3cr1hi inflammatory macrophages
2023-03-01	1.96999e-09	0.443004	0.563	0.491	4.39268e-05	Cx3cr1hi inflammatory macrophages
Ric1	2.06178e-09	0.440353	0.334	0.242	4.59735e-05	Cx3cr1hi inflammatory macrophages
Pacc1	2.07459e-09	0.343004	0.262	0.163	4.62591e-05	Cx3cr1hi inflammatory macrophages
Entpd6	2.33641e-09	0.335751	0.198	0.106	5.20973e-05	Cx3cr1hi inflammatory macrophages
Dhcr24	2.41811e-09	0.308871	0.145	0.066	5.39191e-05	Cx3cr1hi inflammatory macrophages
Nucb2	2.53772e-09	0.328505	0.325	0.221	5.65861e-05	Cx3cr1hi inflammatory macrophages
Son	2.84843e-09	0.40662	0.749	0.766	6.35142e-05	Cx3cr1hi inflammatory macrophages
Nod2	3.10729e-09	0.256464	0.199	0.104	6.92863e-05	Cx3cr1hi inflammatory macrophages
Baz2a	3.11416e-09	0.400282	0.399	0.305	6.94396e-05	Cx3cr1hi inflammatory macrophages
Sertad3	3.82288e-09	0.263361	0.137	0.059	8.52427e-05	Cx3cr1hi inflammatory macrophages
Fos	4.12891e-09	0.406747	0.872	0.952	9.20664e-05	Cx3cr1hi inflammatory macrophages
Rsad1	4.58046e-09	0.270807	0.149	0.068	0.000102135	Cx3cr1hi inflammatory macrophages
Ncf4	5.10179e-09	0.398941	0.463	0.378	0.00011376	Cx3cr1hi inflammatory macrophages
Klhl6	5.78418e-09	0.345738	0.302	0.208	0.000128976	Cx3cr1hi inflammatory macrophages
Slc38a9	6.19415e-09	0.472905	0.263	0.169	0.000138117	Cx3cr1hi inflammatory macrophages
Sphk2	7.02971e-09	0.33802	0.272	0.175	0.000156748	Cx3cr1hi inflammatory macrophages
Entpd1	7.27169e-09	0.460662	0.554	0.491	0.000162144	Cx3cr1hi inflammatory macrophages
Runx3	7.99616e-09	0.343788	0.672	0.617	0.000178298	Cx3cr1hi inflammatory macrophages
Tfec	8.41616e-09	0.255731	0.166	0.084	0.000187664	Cx3cr1hi inflammatory macrophages
Lipa	8.62314e-09	0.424534	0.594	0.55	0.000192279	Cx3cr1hi inflammatory macrophages
Gnptab	9.53125e-09	0.322501	0.246	0.154	0.000212528	Cx3cr1hi inflammatory macrophages
Atad2	9.57326e-09	0.372979	0.249	0.156	0.000213465	Cx3cr1hi inflammatory macrophages
Plpp5	1.05382e-08	0.294263	0.244	0.152	0.00023498	Cx3cr1hi inflammatory macrophages
Myo1e	1.13759e-08	0.311679	0.171	0.088	0.000253659	Cx3cr1hi inflammatory macrophages
Fgd2	1.36382e-08	0.443541	0.564	0.507	0.000304104	Cx3cr1hi inflammatory macrophages
Gsap	1.53998e-08	0.345849	0.298	0.198	0.000343386	Cx3cr1hi inflammatory macrophages
Kpna4	1.58646e-08	0.63218	0.606	0.589	0.000353749	Cx3cr1hi inflammatory macrophages
Ctsl	1.58925e-08	0.452935	0.685	0.648	0.000354371	Cx3cr1hi inflammatory macrophages
Jun	1.61445e-08	0.436104	0.811	0.827	0.00035999	Cx3cr1hi inflammatory macrophages
Tuba4a	1.62061e-08	0.27624	0.212	0.125	0.000361363	Cx3cr1hi inflammatory macrophages
Snx11	1.63439e-08	0.250445	0.149	0.072	0.000364436	Cx3cr1hi inflammatory macrophages
2023-03-07	1.66446e-08	0.505561	0.522	0.478	0.000371142	Cx3cr1hi inflammatory macrophages
Fmn1	1.89337e-08	0.299231	0.189	0.103	0.000422184	Cx3cr1hi inflammatory macrophages
Tspan33	1.89991e-08	0.599729	0.264	0.176	0.000423642	Cx3cr1hi inflammatory macrophages
Traf5	1.94412e-08	0.302836	0.223	0.134	0.0004335	Cx3cr1hi inflammatory macrophages
Sirt7	2.0112e-08	0.363983	0.359	0.268	0.000448457	Cx3cr1hi inflammatory macrophages
Trim25	2.11408e-08	0.561445	0.614	0.583	0.000471397	Cx3cr1hi inflammatory macrophages
Nuak2	2.18201e-08	0.348816	0.317	0.221	0.000486545	Cx3cr1hi inflammatory macrophages
Mir142hg	2.20039e-08	0.392588	0.272	0.178	0.000490644	Cx3cr1hi inflammatory macrophages
Tmem14c	2.26436e-08	0.375545	0.493	0.408	0.000504907	Cx3cr1hi inflammatory macrophages
Tssc4	2.3313e-08	0.448468	0.36	0.265	0.000519833	Cx3cr1hi inflammatory macrophages
Plekha1	2.34964e-08	0.355616	0.297	0.202	0.000523923	Cx3cr1hi inflammatory macrophages
Cd274	2.38475e-08	0.51025	0.667	0.637	0.00053175	Cx3cr1hi inflammatory macrophages
Taf7	2.47305e-08	0.382194	0.264	0.174	0.00055144	Cx3cr1hi inflammatory macrophages
Sh2d1b1	2.50869e-08	0.298843	0.19	0.106	0.000559388	Cx3cr1hi inflammatory macrophages
Hebp1	2.65683e-08	0.352734	0.346	0.247	0.000592419	Cx3cr1hi inflammatory macrophages
Ipo13	2.9875e-08	0.330148	0.233	0.145	0.000666152	Cx3cr1hi inflammatory macrophages
Epb41	3.00147e-08	0.469292	0.455	0.377	0.000669268	Cx3cr1hi inflammatory macrophages
Tyrobp	3.06534e-08	0.356188	0.811	0.878	0.00068351	Cx3cr1hi inflammatory macrophages
Pla2g2d	3.31468e-08	0.563961	0.353	0.251	0.000739108	Cx3cr1hi inflammatory macrophages
Gm31243	3.49376e-08	0.315903	0.13	0.06	0.000779039	Cx3cr1hi inflammatory macrophages
Cdip1	3.53076e-08	0.490583	0.369	0.283	0.000787289	Cx3cr1hi inflammatory macrophages
Pdhb	3.93972e-08	0.391129	0.378	0.292	0.000878478	Cx3cr1hi inflammatory macrophages
Rab14	4.28944e-08	0.397376	0.657	0.627	0.000956459	Cx3cr1hi inflammatory macrophages
Nagk	4.62941e-08	0.2754	0.173	0.094	0.00103227	Cx3cr1hi inflammatory macrophages
Ppm1h	4.63212e-08	0.35655	0.399	0.305	0.00103287	Cx3cr1hi inflammatory macrophages
Pten	4.66788e-08	0.475341	0.602	0.575	0.00104084	Cx3cr1hi inflammatory macrophages
Rbm5	4.90459e-08	0.444981	0.426	0.351	0.00109363	Cx3cr1hi inflammatory macrophages
Ggt5	5.0578e-08	0.374931	0.334	0.239	0.00112779	Cx3cr1hi inflammatory macrophages
Klf13	5.12402e-08	0.394495	0.562	0.517	0.00114255	Cx3cr1hi inflammatory macrophages
A930007I19Rik	5.71701e-08	0.31679	0.228	0.142	0.00127478	Cx3cr1hi inflammatory macrophages
Pip4p1	6.16006e-08	0.343875	0.433	0.34	0.00137357	Cx3cr1hi inflammatory macrophages
Prpf39	6.73814e-08	0.481049	0.396	0.322	0.00150247	Cx3cr1hi inflammatory macrophages
Nisch	6.9099e-08	0.508028	0.628	0.585	0.00154077	Cx3cr1hi inflammatory macrophages
Notch1	7.49048e-08	0.42426	0.482	0.405	0.00167023	Cx3cr1hi inflammatory macrophages
Paxbp1	7.63532e-08	0.370857	0.276	0.185	0.00170252	Cx3cr1hi inflammatory macrophages
Lgals3	8.97673e-08	0.439021	0.573	0.516	0.00200163	Cx3cr1hi inflammatory macrophages
Relch	9.4954e-08	0.373671	0.381	0.295	0.00211728	Cx3cr1hi inflammatory macrophages
Cherp	1.01378e-07	0.290412	0.174	0.097	0.00226053	Cx3cr1hi inflammatory macrophages
Vps41	1.10117e-07	0.357394	0.428	0.342	0.00245539	Cx3cr1hi inflammatory macrophages
Myo9a	1.14251e-07	0.43989	0.369	0.28	0.00254757	Cx3cr1hi inflammatory macrophages
Nod1	1.14823e-07	0.279876	0.205	0.124	0.00256032	Cx3cr1hi inflammatory macrophages
Lgals8	1.16087e-07	0.347212	0.394	0.305	0.00258851	Cx3cr1hi inflammatory macrophages
Rictor	1.18673e-07	0.398208	0.335	0.25	0.00264616	Cx3cr1hi inflammatory macrophages
Usp15	1.21955e-07	0.336901	0.348	0.258	0.00271936	Cx3cr1hi inflammatory macrophages
Tmc6	1.23498e-07	0.279067	0.204	0.121	0.00275376	Cx3cr1hi inflammatory macrophages
Ccnl1	1.26362e-07	0.379383	0.796	0.868	0.00281763	Cx3cr1hi inflammatory macrophages
Gbp3	1.26931e-07	0.390181	0.558	0.497	0.0028303	Cx3cr1hi inflammatory macrophages
Ing4	1.28649e-07	0.296946	0.24	0.157	0.00286861	Cx3cr1hi inflammatory macrophages
Mark3	1.32161e-07	0.40372	0.383	0.305	0.00294692	Cx3cr1hi inflammatory macrophages
Rap2a	1.33364e-07	0.323394	0.284	0.194	0.00297375	Cx3cr1hi inflammatory macrophages
Lipe	1.33613e-07	0.259213	0.248	0.16	0.00297931	Cx3cr1hi inflammatory macrophages
2810013P06Rik	1.48758e-07	0.291152	0.2	0.12	0.003317	Cx3cr1hi inflammatory macrophages
P2rx4	1.49773e-07	0.389908	0.635	0.601	0.00333965	Cx3cr1hi inflammatory macrophages
Asxl2	1.51805e-07	0.3707	0.399	0.316	0.00338494	Cx3cr1hi inflammatory macrophages
Chd3	1.5595e-07	0.337349	0.451	0.358	0.00347738	Cx3cr1hi inflammatory macrophages
Rbm7	1.60675e-07	0.399861	0.459	0.384	0.00358274	Cx3cr1hi inflammatory macrophages
Txnip	1.93147e-07	0.553649	0.635	0.6	0.00430679	Cx3cr1hi inflammatory macrophages
Gmppb	2.03583e-07	0.272054	0.212	0.133	0.00453949	Cx3cr1hi inflammatory macrophages
Ccny	2.06064e-07	0.517612	0.319	0.235	0.00459482	Cx3cr1hi inflammatory macrophages
Git2	2.18851e-07	0.475792	0.532	0.473	0.00487995	Cx3cr1hi inflammatory macrophages
Rnf149	2.31482e-07	0.528018	0.599	0.571	0.00516158	Cx3cr1hi inflammatory macrophages
Sulf2	2.39818e-07	0.305822	0.56	0.493	0.00534746	Cx3cr1hi inflammatory macrophages
Slc3a2	2.62758e-07	0.378647	0.699	0.724	0.00585899	Cx3cr1hi inflammatory macrophages
Trim26	2.86085e-07	0.371591	0.35	0.268	0.00637912	Cx3cr1hi inflammatory macrophages
Rgl2	2.93064e-07	0.302907	0.349	0.263	0.00653474	Cx3cr1hi inflammatory macrophages
Ttc14	2.96798e-07	0.433042	0.393	0.319	0.00661801	Cx3cr1hi inflammatory macrophages
Atp6v0e	2.96975e-07	0.364117	0.631	0.598	0.00662194	Cx3cr1hi inflammatory macrophages
Selenom	3.03232e-07	0.340681	0.319	0.235	0.00676147	Cx3cr1hi inflammatory macrophages
Vps37a	3.04083e-07	0.362895	0.292	0.216	0.00678045	Cx3cr1hi inflammatory macrophages
Pik3c2a	3.06622e-07	0.382872	0.387	0.312	0.00683707	Cx3cr1hi inflammatory macrophages
Srsf5	3.16303e-07	0.284797	0.84	0.91	0.00705291	Cx3cr1hi inflammatory macrophages
Hk3	3.30912e-07	0.308128	0.29	0.203	0.00737867	Cx3cr1hi inflammatory macrophages
Arih2	3.44268e-07	0.53164	0.519	0.478	0.00767649	Cx3cr1hi inflammatory macrophages
Dip2c	3.67545e-07	0.307239	0.304	0.22	0.00819551	Cx3cr1hi inflammatory macrophages
Synj1	4.0469e-07	0.35027	0.555	0.499	0.00902379	Cx3cr1hi inflammatory macrophages
Rbm47	4.04953e-07	0.401443	0.489	0.427	0.00902965	Cx3cr1hi inflammatory macrophages
H2afj	4.22335e-07	0.408436	0.518	0.461	0.00941723	Cx3cr1hi inflammatory macrophages
Zbtb11	4.42382e-07	0.385053	0.32	0.24	0.00986423	Cx3cr1hi inflammatory macrophages
Fabp5	5.02628e-07	0.297884	0.135	0.068	0.0112076	Cx3cr1hi inflammatory macrophages
Tnrc6a	5.18037e-07	0.417057	0.438	0.36	0.0115512	Cx3cr1hi inflammatory macrophages
Smchd1	5.51838e-07	0.460778	0.578	0.54	0.0123049	Cx3cr1hi inflammatory macrophages
Rnpep	5.6443e-07	0.340952	0.443	0.376	0.0125857	Cx3cr1hi inflammatory macrophages
Chd2	5.95447e-07	0.441845	0.488	0.438	0.0132773	Cx3cr1hi inflammatory macrophages
Mdm4	5.95522e-07	0.412397	0.336	0.258	0.0132789	Cx3cr1hi inflammatory macrophages
Ccr1	6.14416e-07	0.294257	0.796	0.814	0.0137003	Cx3cr1hi inflammatory macrophages
Atp6v0b	6.99957e-07	0.341656	0.767	0.786	0.0156076	Cx3cr1hi inflammatory macrophages
Emd	7.55147e-07	0.556352	0.421	0.367	0.0168383	Cx3cr1hi inflammatory macrophages
Man2a1	7.75711e-07	0.424369	0.562	0.517	0.0172968	Cx3cr1hi inflammatory macrophages
Gm41611	8.20705e-07	0.251908	0.196	0.118	0.0183001	Cx3cr1hi inflammatory macrophages
Stat2	8.2278e-07	0.300773	0.289	0.206	0.0183463	Cx3cr1hi inflammatory macrophages
Bpnt1	8.45201e-07	0.300777	0.213	0.136	0.0188463	Cx3cr1hi inflammatory macrophages
Golim4	8.48213e-07	0.313955	0.246	0.166	0.0189135	Cx3cr1hi inflammatory macrophages
Hist1h1c	8.5344e-07	0.454576	0.566	0.507	0.01903	Cx3cr1hi inflammatory macrophages
Cebpa	9.96834e-07	0.345646	0.473	0.39	0.0222274	Cx3cr1hi inflammatory macrophages
Eif4g3	1.01082e-06	0.345393	0.528	0.487	0.0225394	Cx3cr1hi inflammatory macrophages
Fbxl12	1.03334e-06	0.25673	0.16	0.092	0.0230413	Cx3cr1hi inflammatory macrophages
Nrd1	1.03581e-06	0.381242	0.399	0.329	0.0230964	Cx3cr1hi inflammatory macrophages
Nr4a3	1.08964e-06	0.664153	0.487	0.436	0.0242968	Cx3cr1hi inflammatory macrophages
Inpp5d	1.09694e-06	0.357296	0.671	0.673	0.0244597	Cx3cr1hi inflammatory macrophages
Safb2	1.09945e-06	0.468716	0.499	0.442	0.0245156	Cx3cr1hi inflammatory macrophages
Sh3bp2	1.11388e-06	0.267252	0.254	0.174	0.0248374	Cx3cr1hi inflammatory macrophages
Arf4	1.16709e-06	0.467356	0.737	0.785	0.0260237	Cx3cr1hi inflammatory macrophages
Hinfp	1.2349e-06	0.255123	0.143	0.078	0.0275358	Cx3cr1hi inflammatory macrophages
Ndst1	1.25648e-06	0.36721	0.622	0.581	0.0280171	Cx3cr1hi inflammatory macrophages
Hs2st1	1.26756e-06	0.37531	0.257	0.181	0.0282641	Cx3cr1hi inflammatory macrophages
Emb	1.29019e-06	0.335721	0.496	0.412	0.0287686	Cx3cr1hi inflammatory macrophages
Spi1	1.32226e-06	0.376359	0.707	0.741	0.0294837	Cx3cr1hi inflammatory macrophages
Aspa	1.32486e-06	0.294857	0.172	0.1	0.0295417	Cx3cr1hi inflammatory macrophages
Slc9a3r1	1.3499e-06	0.320453	0.364	0.286	0.0301001	Cx3cr1hi inflammatory macrophages
Srsf11	1.36237e-06	0.456753	0.576	0.545	0.0303782	Cx3cr1hi inflammatory macrophages
Ucp2	1.36434e-06	0.263267	0.802	0.863	0.0304222	Cx3cr1hi inflammatory macrophages
Mvb12b	1.45339e-06	0.296162	0.384	0.303	0.0324076	Cx3cr1hi inflammatory macrophages
Rsrp1	1.48424e-06	0.44849	0.555	0.499	0.0330955	Cx3cr1hi inflammatory macrophages
Ggnbp2	1.60627e-06	0.359098	0.412	0.348	0.0358167	Cx3cr1hi inflammatory macrophages
Taldo1	1.63162e-06	0.423705	0.587	0.564	0.0363818	Cx3cr1hi inflammatory macrophages
Arl4c	1.67534e-06	0.371388	0.719	0.721	0.0373567	Cx3cr1hi inflammatory macrophages
Arhgap27	2.00616e-06	0.32662	0.21	0.137	0.0447333	Cx3cr1hi inflammatory macrophages
Ccz1	2.15122e-06	0.365457	0.293	0.22	0.0479679	Cx3cr1hi inflammatory macrophages
Tpst2	2.21228e-06	0.351826	0.48	0.426	0.0493294	Cx3cr1hi inflammatory macrophages
B3gnt8	2.21377e-06	0.281627	0.208	0.134	0.0493626	Cx3cr1hi inflammatory macrophages
Bclaf1	2.24054e-06	0.332291	0.587	0.541	0.0499595	Cx3cr1hi inflammatory macrophages
Ccl6	1.31631e-196	2.06674	0.667	0.104	2.93511e-192	Cx3cr1hi regulatory macrophages
Cd36	1.39148e-176	2.01112	0.546	0.043	3.10272e-172	Cx3cr1hi regulatory macrophages
Marcksl1	4.46143e-164	1.96154	0.59	0.083	9.94809e-160	Cx3cr1hi regulatory macrophages
Tagln2	2.8468e-163	1.56058	0.774	0.254	6.3478e-159	Cx3cr1hi regulatory macrophages
Ccl7	5.3894e-156	3.0667	0.497	0.041	1.20173e-151	Cx3cr1hi regulatory macrophages
Nfkbia	2.56342e-148	1.53735	0.919	0.522	5.71591e-144	Cx3cr1hi regulatory macrophages
Vim	4.52207e-141	2.00732	0.638	0.156	1.00833e-136	Cx3cr1hi regulatory macrophages
Ccl2	2.81123e-131	2.68521	0.433	0.038	6.26848e-127	Cx3cr1hi regulatory macrophages
Cst3	5.07062e-131	1.47886	0.923	0.694	1.13065e-126	Cx3cr1hi regulatory macrophages
Ahnak	2.36016e-119	1.63192	0.516	0.098	5.26269e-115	Cx3cr1hi regulatory macrophages
Socs3	5.84547e-119	1.53854	0.594	0.152	1.30342e-114	Cx3cr1hi regulatory macrophages
Sdc3	3.25429e-117	1.3715	0.654	0.215	7.25642e-113	Cx3cr1hi regulatory macrophages
Serinc3	2.1531e-116	1.0959	0.958	0.796	4.80099e-112	Cx3cr1hi regulatory macrophages
Cd83	9.85751e-114	1.30592	0.951	0.78	2.19803e-109	Cx3cr1hi regulatory macrophages
Tmem176a	2.73729e-113	1.22797	0.857	0.484	6.10361e-109	Cx3cr1hi regulatory macrophages
Id2	1.74991e-110	1.85679	0.633	0.204	3.90194e-106	Cx3cr1hi regulatory macrophages
Cd163	3.39736e-110	1.64093	0.321	0.01	7.57543e-106	Cx3cr1hi regulatory macrophages
Ccl9	8.96186e-107	1.41189	0.325	0.014	1.99831e-102	Cx3cr1hi regulatory macrophages
Nrros	1.51154e-106	1.27406	0.632	0.216	3.37044e-102	Cx3cr1hi regulatory macrophages
Timp2	2.89257e-106	1.21823	0.397	0.048	6.44985e-102	Cx3cr1hi regulatory macrophages
Mrc1	3.17336e-103	1.50693	0.866	0.631	7.07595e-99	Cx3cr1hi regulatory macrophages
Marcks	3.57935e-103	0.935839	0.971	0.846	7.98123e-99	Cx3cr1hi regulatory macrophages
Abca1	3.36077e-102	1.18525	0.577	0.172	7.49384e-98	Cx3cr1hi regulatory macrophages
Clec12a	5.06578e-102	0.934712	0.306	0.011	1.12957e-97	Cx3cr1hi regulatory macrophages
Cp	3.283e-101	1.21577	0.434	0.073	7.32043e-97	Cx3cr1hi regulatory macrophages
Plxnb2	8.2483e-99	0.673722	0.302	0.012	1.83921e-94	Cx3cr1hi regulatory macrophages
Bmp2	1.95542e-95	1.65053	0.282	0.009	4.36019e-91	Cx3cr1hi regulatory macrophages
Nfkbiz	4.46539e-95	1.22976	0.912	0.69	9.95692e-91	Cx3cr1hi regulatory macrophages
Fcrls	1.41618e-93	0.948721	0.313	0.022	3.15781e-89	Cx3cr1hi regulatory macrophages
Cd44	2.85055e-92	1.18639	0.87	0.601	6.35616e-88	Cx3cr1hi regulatory macrophages
Ccnd1	9.07053e-92	0.975502	0.338	0.034	2.02255e-87	Cx3cr1hi regulatory macrophages
Gas7	2.24941e-91	1.01424	0.61	0.223	5.01573e-87	Cx3cr1hi regulatory macrophages
Ifitm3	1.86472e-90	1.36851	0.627	0.248	4.15795e-86	Cx3cr1hi regulatory macrophages
Pltp	2.49425e-88	1.20356	0.599	0.228	5.56168e-84	Cx3cr1hi regulatory macrophages
Rplp1	7.90571e-87	0.703144	0.992	0.937	1.76282e-82	Cx3cr1hi regulatory macrophages
Clec4a3	1.05496e-85	1.01643	0.57	0.196	2.35235e-81	Cx3cr1hi regulatory macrophages
Ccl12	1.42799e-82	1.76105	0.35	0.053	3.18412e-78	Cx3cr1hi regulatory macrophages
Alox5ap	2.54252e-80	0.826828	0.231	0.005	5.66931e-76	Cx3cr1hi regulatory macrophages
Dusp2	1.72464e-78	1.22171	0.597	0.23	3.8456e-74	Cx3cr1hi regulatory macrophages
Tmem176b	7.1469e-78	0.860877	0.869	0.639	1.59362e-73	Cx3cr1hi regulatory macrophages
Itgam	1.23207e-76	0.973418	0.72	0.365	2.74728e-72	Cx3cr1hi regulatory macrophages
Sdc4	1.30528e-76	1.32042	0.772	0.478	2.91052e-72	Cx3cr1hi regulatory macrophages
Fam129a	1.67491e-76	0.864223	0.407	0.094	3.73471e-72	Cx3cr1hi regulatory macrophages
Adgre5	4.85123e-75	1.00207	0.635	0.291	1.08173e-70	Cx3cr1hi regulatory macrophages
Mef2c	8.00354e-75	1.0153	0.711	0.368	1.78463e-70	Cx3cr1hi regulatory macrophages
Ptafr	1.33686e-74	1.01535	0.619	0.257	2.98094e-70	Cx3cr1hi regulatory macrophages
Itm2b	3.53208e-74	0.722243	0.98	0.881	7.87582e-70	Cx3cr1hi regulatory macrophages
Pf4	3.53401e-74	1.5155	0.704	0.425	7.88014e-70	Cx3cr1hi regulatory macrophages
Kdm6b	1.68436e-72	0.870652	0.905	0.704	3.7558e-68	Cx3cr1hi regulatory macrophages
Rpl35a	3.66451e-72	0.659408	0.965	0.86	8.17113e-68	Cx3cr1hi regulatory macrophages
Vcam1	4.16057e-71	1.7726	0.376	0.084	9.27724e-67	Cx3cr1hi regulatory macrophages
Ccr2	1.02945e-70	1.84731	0.311	0.049	2.29547e-66	Cx3cr1hi regulatory macrophages
Cfh	1.47938e-70	1.16028	0.354	0.073	3.29872e-66	Cx3cr1hi regulatory macrophages
Rps9	1.05207e-69	0.739204	0.978	0.894	2.3459e-65	Cx3cr1hi regulatory macrophages
St3gal6	1.1053e-69	0.842003	0.402	0.1	2.46459e-65	Cx3cr1hi regulatory macrophages
Rpl37a	9.1634e-69	0.654402	0.979	0.906	2.04326e-64	Cx3cr1hi regulatory macrophages
Ier3	5.55653e-68	1.42999	0.607	0.286	1.23899e-63	Cx3cr1hi regulatory macrophages
F13a1	7.60839e-68	1.38548	0.205	0.006	1.69652e-63	Cx3cr1hi regulatory macrophages
Tlr2	7.9065e-68	0.886663	0.268	0.031	1.76299e-63	Cx3cr1hi regulatory macrophages
Rps15	2.12209e-67	0.673727	0.954	0.815	4.73183e-63	Cx3cr1hi regulatory macrophages
Nav1	3.45221e-67	0.547975	0.274	0.033	7.69774e-63	Cx3cr1hi regulatory macrophages
Emp3	1.0603e-66	0.71739	0.342	0.069	2.36425e-62	Cx3cr1hi regulatory macrophages
Kitl	3.04939e-66	0.74693	0.312	0.051	6.79953e-62	Cx3cr1hi regulatory macrophages
C5ar1	3.55776e-66	1.06928	0.731	0.437	7.93309e-62	Cx3cr1hi regulatory macrophages
Ly86	3.86581e-65	0.766127	0.9	0.726	8.61999e-61	Cx3cr1hi regulatory macrophages
Hspa5	5.20169e-65	0.839379	0.992	0.936	1.15987e-60	Cx3cr1hi regulatory macrophages
Rnase4	3.0327e-64	0.732032	0.29	0.045	6.7623e-60	Cx3cr1hi regulatory macrophages
Rpsa	3.68816e-64	0.673089	0.958	0.835	8.22386e-60	Cx3cr1hi regulatory macrophages
Eps8	4.74961e-64	0.679017	0.291	0.045	1.05907e-59	Cx3cr1hi regulatory macrophages
H2-Aa	6.95563e-64	0.43043	0.996	0.985	1.55097e-59	Cx3cr1hi regulatory macrophages
Gatm	1.17423e-63	0.885695	0.782	0.487	2.61831e-59	Cx3cr1hi regulatory macrophages
Ptma	2.69513e-63	0.68466	0.966	0.858	6.00961e-59	Cx3cr1hi regulatory macrophages
Ehd4	1.06621e-62	1.00714	0.584	0.29	2.37744e-58	Cx3cr1hi regulatory macrophages
C1qa	2.55179e-61	0.575611	0.971	0.936	5.68998e-57	Cx3cr1hi regulatory macrophages
B2m	2.70974e-60	0.497065	0.99	0.946	6.04219e-56	Cx3cr1hi regulatory macrophages
Ptger4	3.43676e-60	1.05099	0.508	0.209	7.6633e-56	Cx3cr1hi regulatory macrophages
Slamf7	1.63831e-59	0.787758	0.406	0.123	3.65311e-55	Cx3cr1hi regulatory macrophages
Cybb	3.77629e-59	0.686636	0.954	0.842	8.42036e-55	Cx3cr1hi regulatory macrophages
Selenop	6.82468e-59	0.940258	0.934	0.828	1.52177e-54	Cx3cr1hi regulatory macrophages
Adgre1	1.56521e-58	0.838653	0.824	0.622	3.4901e-54	Cx3cr1hi regulatory macrophages
Sowahc	7.13759e-58	1.02854	0.622	0.318	1.59154e-53	Cx3cr1hi regulatory macrophages
Rplp2	1.54794e-57	0.559066	0.962	0.875	3.4516e-53	Cx3cr1hi regulatory macrophages
Alox5	2.52455e-57	0.48541	0.212	0.019	5.62925e-53	Cx3cr1hi regulatory macrophages
Crip1	4.63263e-57	1.04036	0.559	0.251	1.03298e-52	Cx3cr1hi regulatory macrophages
Wwp1	5.46273e-57	1.00281	0.482	0.204	1.21808e-52	Cx3cr1hi regulatory macrophages
Gas6	1.39456e-56	1.03107	0.464	0.185	3.1096e-52	Cx3cr1hi regulatory macrophages
Ccl4	2.1926e-56	1.32498	0.785	0.531	4.88907e-52	Cx3cr1hi regulatory macrophages
Rpl7	3.30462e-55	0.61996	0.936	0.802	7.36864e-51	Cx3cr1hi regulatory macrophages
Rps3a1	2.45843e-54	0.596028	0.949	0.837	5.4818e-50	Cx3cr1hi regulatory macrophages
Lyz2	4.12171e-53	0.786508	0.953	0.828	9.19059e-49	Cx3cr1hi regulatory macrophages
Bach1	6.38486e-53	0.966165	0.685	0.416	1.4237e-48	Cx3cr1hi regulatory macrophages
Ccl8	1.41849e-52	1.55729	0.308	0.074	3.16295e-48	Cx3cr1hi regulatory macrophages
Tnf	1.54984e-52	1.00257	0.466	0.182	3.45583e-48	Cx3cr1hi regulatory macrophages
Sema4a	1.77418e-52	0.61125	0.215	0.025	3.95607e-48	Cx3cr1hi regulatory macrophages
Pmp22	6.86495e-51	0.768838	0.187	0.016	1.53075e-46	Cx3cr1hi regulatory macrophages
Man1a	7.78367e-51	0.839015	0.674	0.402	1.7356e-46	Cx3cr1hi regulatory macrophages
Rps14	1.33329e-50	0.592282	0.962	0.856	2.97296e-46	Cx3cr1hi regulatory macrophages
Slfn2	2.19729e-50	0.925557	0.627	0.355	4.89952e-46	Cx3cr1hi regulatory macrophages
Rtn4	2.41142e-50	0.758208	0.758	0.532	5.37699e-46	Cx3cr1hi regulatory macrophages
Rps12	4.42764e-50	0.545398	0.969	0.853	9.87276e-46	Cx3cr1hi regulatory macrophages
Clec10a	8.77185e-50	0.979128	0.365	0.121	1.95595e-45	Cx3cr1hi regulatory macrophages
Rbpms	2.85034e-49	0.454405	0.213	0.028	6.35569e-45	Cx3cr1hi regulatory macrophages
Rbpj	3.54872e-49	0.753017	0.707	0.476	7.91294e-45	Cx3cr1hi regulatory macrophages
Clec4a1	7.56404e-49	0.76596	0.687	0.416	1.68663e-44	Cx3cr1hi regulatory macrophages
Ccl3	7.70209e-48	1.18465	0.752	0.517	1.71741e-43	Cx3cr1hi regulatory macrophages
Rps24	2.15272e-47	0.504782	0.97	0.874	4.80014e-43	Cx3cr1hi regulatory macrophages
Rps4x	3.45794e-47	0.536474	0.939	0.813	7.71052e-43	Cx3cr1hi regulatory macrophages
Iqgap2	2.77824e-46	0.569909	0.371	0.126	6.19491e-42	Cx3cr1hi regulatory macrophages
Rab7b	4.00251e-46	0.751613	0.763	0.528	8.92479e-42	Cx3cr1hi regulatory macrophages
Rpl38	5.16684e-46	0.485054	0.944	0.825	1.1521e-41	Cx3cr1hi regulatory macrophages
Ptpro	6.57155e-46	0.603893	0.355	0.115	1.46532e-41	Cx3cr1hi regulatory macrophages
Tpt1	1.50307e-45	0.446114	0.995	0.939	3.35155e-41	Cx3cr1hi regulatory macrophages
Herpud1	2.22061e-45	0.78891	0.906	0.747	4.95152e-41	Cx3cr1hi regulatory macrophages
Trf	2.51316e-45	0.832167	0.831	0.66	5.60383e-41	Cx3cr1hi regulatory macrophages
Jund	2.56192e-45	0.690578	0.983	0.879	5.71258e-41	Cx3cr1hi regulatory macrophages
Rpl23a	2.78685e-45	0.567561	0.906	0.774	6.21411e-41	Cx3cr1hi regulatory macrophages
Pea15a	3.24075e-45	0.67143	0.616	0.351	7.22622e-41	Cx3cr1hi regulatory macrophages
Raph1	4.94566e-45	0.57351	0.192	0.025	1.10278e-40	Cx3cr1hi regulatory macrophages
Casp4	8.59864e-45	0.702237	0.499	0.237	1.91732e-40	Cx3cr1hi regulatory macrophages
Tnfsf13	1.26705e-44	0.411591	0.177	0.019	2.82526e-40	Cx3cr1hi regulatory macrophages
Ckb	1.8544e-44	0.779647	0.512	0.251	4.13495e-40	Cx3cr1hi regulatory macrophages
Rps28	2.55732e-44	0.501364	0.971	0.868	5.70232e-40	Cx3cr1hi regulatory macrophages
Rack1	2.93181e-44	0.584458	0.939	0.802	6.53735e-40	Cx3cr1hi regulatory macrophages
Rpl27a	3.56049e-44	0.483906	0.964	0.86	7.93917e-40	Cx3cr1hi regulatory macrophages
Mir155hg	5.25975e-44	0.411513	0.159	0.012	1.17282e-39	Cx3cr1hi regulatory macrophages
Tubb6	2.64436e-43	0.74591	0.558	0.298	5.89639e-39	Cx3cr1hi regulatory macrophages
Laptm5	4.5656e-43	0.489715	0.978	0.879	1.01804e-38	Cx3cr1hi regulatory macrophages
Zfp36l1	5.03903e-43	0.894568	0.744	0.507	1.1236e-38	Cx3cr1hi regulatory macrophages
Hbegf	1.04437e-42	0.665632	0.215	0.038	2.32873e-38	Cx3cr1hi regulatory macrophages
Rpl22	1.06775e-42	0.592314	0.849	0.679	2.38088e-38	Cx3cr1hi regulatory macrophages
Lifr	1.24418e-42	0.709807	0.338	0.113	2.77427e-38	Cx3cr1hi regulatory macrophages
Cd93	1.43772e-42	0.729892	0.748	0.527	3.20584e-38	Cx3cr1hi regulatory macrophages
Trem2	1.61452e-42	0.434956	0.166	0.017	3.60005e-38	Cx3cr1hi regulatory macrophages
Rps8	2.46411e-42	0.502794	0.975	0.883	5.49446e-38	Cx3cr1hi regulatory macrophages
Cd14	4.03296e-42	0.897274	0.787	0.585	8.9927e-38	Cx3cr1hi regulatory macrophages
Rassf4	4.93438e-42	0.67331	0.529	0.265	1.10027e-37	Cx3cr1hi regulatory macrophages
C3ar1	1.14382e-41	0.754472	0.808	0.658	2.55049e-37	Cx3cr1hi regulatory macrophages
Rpl13	2.57091e-41	0.469414	0.951	0.835	5.73261e-37	Cx3cr1hi regulatory macrophages
Zfp703	3.6286e-41	0.842692	0.606	0.353	8.09106e-37	Cx3cr1hi regulatory macrophages
Mgl2	1.27165e-40	0.861929	0.616	0.389	2.83553e-36	Cx3cr1hi regulatory macrophages
Plxna4	3.50385e-40	0.498188	0.252	0.061	7.81289e-36	Cx3cr1hi regulatory macrophages
Vmp1	5.59711e-40	0.756316	0.757	0.523	1.24804e-35	Cx3cr1hi regulatory macrophages
Rpl8	7.05166e-40	0.464249	0.926	0.807	1.57238e-35	Cx3cr1hi regulatory macrophages
Rps26	7.26651e-40	0.481994	0.96	0.843	1.62029e-35	Cx3cr1hi regulatory macrophages
Lfng	1.04302e-39	0.765717	0.299	0.093	2.32574e-35	Cx3cr1hi regulatory macrophages
Bcl6	1.67738e-39	0.460401	0.215	0.042	3.74022e-35	Cx3cr1hi regulatory macrophages
Rps5	3.01506e-39	0.523795	0.905	0.749	6.72298e-35	Cx3cr1hi regulatory macrophages
Rell1	1.07771e-38	0.454514	0.22	0.047	2.40308e-34	Cx3cr1hi regulatory macrophages
Eef1a1	2.49224e-38	0.434602	0.992	0.925	5.5572e-34	Cx3cr1hi regulatory macrophages
Rnf141	5.14676e-38	0.477853	0.307	0.097	1.14763e-33	Cx3cr1hi regulatory macrophages
G530011O06Rik	5.72288e-38	0.591105	0.27	0.077	1.27609e-33	Cx3cr1hi regulatory macrophages
Cyfip1	1.29072e-37	0.632184	0.633	0.412	2.87805e-33	Cx3cr1hi regulatory macrophages
Cxcl2	2.26878e-37	0.765521	0.835	0.631	5.05893e-33	Cx3cr1hi regulatory macrophages
Hivep2	2.48222e-37	0.564648	0.501	0.254	5.53486e-33	Cx3cr1hi regulatory macrophages
Fcgr2b	3.27496e-37	0.735163	0.75	0.552	7.30252e-33	Cx3cr1hi regulatory macrophages
Rad51b	6.15143e-37	0.402268	0.203	0.041	1.37165e-32	Cx3cr1hi regulatory macrophages
Abcd2	1.08402e-36	0.277148	0.13	0.009	2.41716e-32	Cx3cr1hi regulatory macrophages
Hsp90b1	1.18816e-36	0.546482	0.975	0.873	2.64936e-32	Cx3cr1hi regulatory macrophages
Gnai2	1.8681e-36	0.507787	0.844	0.697	4.1655e-32	Cx3cr1hi regulatory macrophages
Rnf19b	6.67003e-36	0.68126	0.775	0.578	1.48728e-31	Cx3cr1hi regulatory macrophages
Aldh2	1.44311e-35	0.596273	0.469	0.243	3.21785e-31	Cx3cr1hi regulatory macrophages
Gpx1	2.76162e-35	0.611575	0.832	0.691	6.15786e-31	Cx3cr1hi regulatory macrophages
App	3.76684e-35	0.578064	0.719	0.524	8.39931e-31	Cx3cr1hi regulatory macrophages
AB124611	6.47266e-35	0.345404	0.155	0.021	1.44327e-30	Cx3cr1hi regulatory macrophages
Tnfsf12	6.88401e-35	0.385723	0.238	0.063	1.535e-30	Cx3cr1hi regulatory macrophages
Spred1	8.40449e-35	0.64485	0.623	0.395	1.87403e-30	Cx3cr1hi regulatory macrophages
Cltc	8.51623e-35	0.581768	0.831	0.667	1.89895e-30	Cx3cr1hi regulatory macrophages
H2-Eb1	1.87131e-34	0.346304	0.991	0.975	4.17265e-30	Cx3cr1hi regulatory macrophages
Plek	1.88805e-34	0.50777	0.923	0.763	4.20997e-30	Cx3cr1hi regulatory macrophages
Foxp1	5.27221e-34	0.580632	0.542	0.305	1.1756e-29	Cx3cr1hi regulatory macrophages
Cx3cr1	1.24798e-33	0.639743	0.86	0.717	2.78274e-29	Cx3cr1hi regulatory macrophages
Arhgef10l	1.37739e-33	0.2772	0.137	0.015	3.07129e-29	Cx3cr1hi regulatory macrophages
Spic	5.71551e-33	0.410464	0.137	0.016	1.27444e-28	Cx3cr1hi regulatory macrophages
Tnip3	6.13897e-33	0.908082	0.133	0.014	1.36887e-28	Cx3cr1hi regulatory macrophages
Zfhx3	6.92323e-33	0.530465	0.776	0.58	1.54374e-28	Cx3cr1hi regulatory macrophages
Slamf9	9.78316e-33	0.636907	0.391	0.181	2.18145e-28	Cx3cr1hi regulatory macrophages
Dpysl2	1.04049e-32	0.593556	0.523	0.302	2.32007e-28	Cx3cr1hi regulatory macrophages
Itgb1	1.04395e-32	0.580205	0.637	0.425	2.32779e-28	Cx3cr1hi regulatory macrophages
Etv1	1.4053e-32	0.408292	0.143	0.019	3.13354e-28	Cx3cr1hi regulatory macrophages
Blnk	1.70998e-32	0.525772	0.243	0.074	3.81292e-28	Cx3cr1hi regulatory macrophages
Plekho2	3.41224e-32	0.518675	0.818	0.616	7.60862e-28	Cx3cr1hi regulatory macrophages
Igf1	4.52281e-32	0.678883	0.281	0.098	1.0085e-27	Cx3cr1hi regulatory macrophages
Rpl5	6.98592e-32	0.477007	0.879	0.742	1.55772e-27	Cx3cr1hi regulatory macrophages
Arl5c	7.66759e-32	0.77417	0.391	0.185	1.70972e-27	Cx3cr1hi regulatory macrophages
Maf	9.4101e-32	0.786808	0.774	0.635	2.09826e-27	Cx3cr1hi regulatory macrophages
Tm6sf1	2.4832e-31	0.452693	0.636	0.397	5.53705e-27	Cx3cr1hi regulatory macrophages
Lgals1	2.5427e-31	0.491568	0.224	0.064	5.66971e-27	Cx3cr1hi regulatory macrophages
H2-D1	5.31795e-31	0.408535	0.956	0.88	1.1858e-26	Cx3cr1hi regulatory macrophages
Crim1	7.14529e-31	0.311551	0.238	0.07	1.59326e-26	Cx3cr1hi regulatory macrophages
Pid1	7.24582e-31	0.564095	0.401	0.193	1.61567e-26	Cx3cr1hi regulatory macrophages
Rps21	8.74032e-31	0.355985	0.969	0.857	1.94892e-26	Cx3cr1hi regulatory macrophages
Il6ra	8.7688e-31	0.55652	0.594	0.368	1.95527e-26	Cx3cr1hi regulatory macrophages
Il1a	9.11592e-31	0.510565	0.189	0.043	2.03267e-26	Cx3cr1hi regulatory macrophages
Ifi207	9.3975e-31	0.653055	0.744	0.567	2.09545e-26	Cx3cr1hi regulatory macrophages
Fau	9.84144e-31	0.391468	0.983	0.903	2.19444e-26	Cx3cr1hi regulatory macrophages
Egr1	1.1849e-30	0.880447	0.843	0.669	2.64208e-26	Cx3cr1hi regulatory macrophages
Actb	1.2544e-30	0.345902	0.996	0.96	2.79707e-26	Cx3cr1hi regulatory macrophages
Adrb2	1.37271e-30	0.499896	0.174	0.037	3.06088e-26	Cx3cr1hi regulatory macrophages
Rpl37	1.5435e-30	0.457184	0.922	0.813	3.4417e-26	Cx3cr1hi regulatory macrophages
Rgl1	2.7198e-30	0.666507	0.531	0.319	6.06461e-26	Cx3cr1hi regulatory macrophages
Il21r	3.64625e-30	0.474142	0.215	0.058	8.13041e-26	Cx3cr1hi regulatory macrophages
Cd84	4.09638e-30	0.546699	0.533	0.314	9.1341e-26	Cx3cr1hi regulatory macrophages
Lcp1	7.68885e-30	0.454083	0.912	0.796	1.71446e-25	Cx3cr1hi regulatory macrophages
Cd74	9.82743e-30	0.331114	1	0.992	2.19132e-25	Cx3cr1hi regulatory macrophages
Bcl3	1.09059e-29	0.456914	0.289	0.109	2.43179e-25	Cx3cr1hi regulatory macrophages
Tgfbr2	1.66006e-29	0.586845	0.611	0.406	3.70161e-25	Cx3cr1hi regulatory macrophages
Chp2	2.12261e-29	0.267782	0.121	0.014	4.733e-25	Cx3cr1hi regulatory macrophages
Fpr2	2.23881e-29	0.436864	0.168	0.034	4.99209e-25	Cx3cr1hi regulatory macrophages
Ninj1	2.25252e-29	0.521466	0.538	0.317	5.02266e-25	Cx3cr1hi regulatory macrophages
Rel	2.85608e-29	0.510046	0.854	0.695	6.3685e-25	Cx3cr1hi regulatory macrophages
Rpl36	3.60933e-29	0.414833	0.879	0.734	8.04808e-25	Cx3cr1hi regulatory macrophages
Glul	5.19968e-29	0.637573	0.56	0.356	1.15942e-24	Cx3cr1hi regulatory macrophages
Rps27a	8.35618e-29	0.425716	0.943	0.837	1.86326e-24	Cx3cr1hi regulatory macrophages
Wls	1.61482e-28	0.429286	0.358	0.157	3.60072e-24	Cx3cr1hi regulatory macrophages
Abca9	2.05738e-28	0.565154	0.408	0.209	4.58755e-24	Cx3cr1hi regulatory macrophages
Myh10	2.69938e-28	0.337161	0.156	0.031	6.01908e-24	Cx3cr1hi regulatory macrophages
Cd38	5.19952e-28	0.703908	0.52	0.327	1.15939e-23	Cx3cr1hi regulatory macrophages
Rps23	5.36822e-28	0.406458	0.926	0.811	1.19701e-23	Cx3cr1hi regulatory macrophages
Dhrs3	7.32297e-28	0.546356	0.551	0.34	1.63288e-23	Cx3cr1hi regulatory macrophages
Rock2	7.7353e-28	0.58648	0.593	0.402	1.72482e-23	Cx3cr1hi regulatory macrophages
Diaph2	8.98411e-28	0.414612	0.252	0.088	2.00328e-23	Cx3cr1hi regulatory macrophages
Rpl30	3.6672e-27	0.391836	0.917	0.798	8.17712e-23	Cx3cr1hi regulatory macrophages
Rpl13a	5.18861e-27	0.325176	0.952	0.864	1.15696e-22	Cx3cr1hi regulatory macrophages
Dab2	9.41745e-27	0.694	0.653	0.457	2.0999e-22	Cx3cr1hi regulatory macrophages
Cflar	9.70476e-27	0.549046	0.605	0.415	2.16397e-22	Cx3cr1hi regulatory macrophages
Il17ra	1.2235e-26	0.467208	0.196	0.056	2.72817e-22	Cx3cr1hi regulatory macrophages
Etv3	1.25377e-26	0.724631	0.774	0.634	2.79565e-22	Cx3cr1hi regulatory macrophages
Cd300ld	1.26885e-26	0.613018	0.466	0.269	2.82929e-22	Cx3cr1hi regulatory macrophages
Stard8	1.48526e-26	0.452322	0.317	0.136	3.31184e-22	Cx3cr1hi regulatory macrophages
Gdf15	1.51579e-26	1.22346	0.189	0.052	3.37991e-22	Cx3cr1hi regulatory macrophages
Id3	1.73334e-26	0.603148	0.189	0.052	3.86499e-22	Cx3cr1hi regulatory macrophages
Rnf150	2.05002e-26	0.468441	0.296	0.123	4.57112e-22	Cx3cr1hi regulatory macrophages
Nfkb2	2.53994e-26	0.457225	0.437	0.238	5.66355e-22	Cx3cr1hi regulatory macrophages
Fnbp1l	2.74907e-26	0.304916	0.121	0.018	6.12988e-22	Cx3cr1hi regulatory macrophages
Trib1	3.25611e-26	0.632285	0.7	0.527	7.26047e-22	Cx3cr1hi regulatory macrophages
Cox7a2l	3.45169e-26	0.452889	0.709	0.537	7.69658e-22	Cx3cr1hi regulatory macrophages
Rhoc	4.07092e-26	0.31427	0.157	0.034	9.07734e-22	Cx3cr1hi regulatory macrophages
Nfix	4.34527e-26	0.330463	0.205	0.062	9.68909e-22	Cx3cr1hi regulatory macrophages
Antxr2	4.45385e-26	0.500372	0.589	0.407	9.93119e-22	Cx3cr1hi regulatory macrophages
Glud1	4.75308e-26	0.532891	0.624	0.43	1.05984e-21	Cx3cr1hi regulatory macrophages
Mob1a	5.18668e-26	0.447276	0.687	0.492	1.15653e-21	Cx3cr1hi regulatory macrophages
Hnrnpf	5.20037e-26	0.405617	0.852	0.676	1.15958e-21	Cx3cr1hi regulatory macrophages
Palld	5.49647e-26	0.28532	0.166	0.039	1.2256e-21	Cx3cr1hi regulatory macrophages
Canx	5.94418e-26	0.405974	0.843	0.704	1.32543e-21	Cx3cr1hi regulatory macrophages
C3	6.21059e-26	0.252318	0.108	0.012	1.38484e-21	Cx3cr1hi regulatory macrophages
Gpr34	7.23336e-26	0.544962	0.336	0.154	1.61289e-21	Cx3cr1hi regulatory macrophages
Sdcbp	7.43598e-26	0.406038	0.91	0.779	1.65807e-21	Cx3cr1hi regulatory macrophages
Ctsc	7.80246e-26	0.465269	0.971	0.889	1.73979e-21	Cx3cr1hi regulatory macrophages
Naca	9.74733e-26	0.409479	0.795	0.639	2.17346e-21	Cx3cr1hi regulatory macrophages
Rps19	1.36026e-25	0.423523	0.892	0.774	3.0331e-21	Cx3cr1hi regulatory macrophages
Mir99ahg	1.46453e-25	0.293111	0.12	0.018	3.26562e-21	Cx3cr1hi regulatory macrophages
Dek	2.63997e-25	0.445371	0.485	0.29	5.88661e-21	Cx3cr1hi regulatory macrophages
Slamf8	2.65854e-25	0.440822	0.436	0.238	5.92801e-21	Cx3cr1hi regulatory macrophages
Gnb1	3.8573e-25	0.412932	0.71	0.513	8.601e-21	Cx3cr1hi regulatory macrophages
Pde2a	4.23095e-25	0.303362	0.163	0.039	9.43417e-21	Cx3cr1hi regulatory macrophages
Ptpn18	5.79324e-25	0.470485	0.658	0.491	1.29178e-20	Cx3cr1hi regulatory macrophages
Mctp1	6.19653e-25	0.250656	0.121	0.019	1.3817e-20	Cx3cr1hi regulatory macrophages
Nrp1	6.59825e-25	0.577055	0.475	0.291	1.47128e-20	Cx3cr1hi regulatory macrophages
Pcbp2	8.10377e-25	0.414847	0.787	0.636	1.80698e-20	Cx3cr1hi regulatory macrophages
Dusp1	9.52206e-25	0.367057	0.965	0.842	2.12323e-20	Cx3cr1hi regulatory macrophages
Dusp3	1.00823e-24	0.475931	0.397	0.206	2.24816e-20	Cx3cr1hi regulatory macrophages
Nxpe5	1.32888e-24	0.449608	0.269	0.11	2.96313e-20	Cx3cr1hi regulatory macrophages
Manf	1.48906e-24	0.471105	0.733	0.573	3.32031e-20	Cx3cr1hi regulatory macrophages
Eef2	2.00381e-24	0.379557	0.878	0.764	4.4681e-20	Cx3cr1hi regulatory macrophages
Slc16a10	2.82345e-24	0.334174	0.195	0.059	6.29573e-20	Cx3cr1hi regulatory macrophages
Npm1	3.75652e-24	0.415019	0.756	0.597	8.37628e-20	Cx3cr1hi regulatory macrophages
Rps17	4.63563e-24	0.378335	0.843	0.723	1.03365e-19	Cx3cr1hi regulatory macrophages
Mcl1	5.89784e-24	0.381218	0.951	0.84	1.3151e-19	Cx3cr1hi regulatory macrophages
Cxcr4	6.27812e-24	0.570515	0.612	0.411	1.3999e-19	Cx3cr1hi regulatory macrophages
Slfn5	6.74159e-24	0.539456	0.43	0.241	1.50324e-19	Cx3cr1hi regulatory macrophages
Fcgrt	7.25258e-24	0.708725	0.559	0.398	1.61718e-19	Cx3cr1hi regulatory macrophages
Csrnp1	7.86347e-24	0.520645	0.667	0.497	1.7534e-19	Cx3cr1hi regulatory macrophages
H2-DMb1	1.73118e-23	0.402144	0.901	0.772	3.86019e-19	Cx3cr1hi regulatory macrophages
Rps16	1.79329e-23	0.322717	0.947	0.846	3.99867e-19	Cx3cr1hi regulatory macrophages
Calr	2.05776e-23	0.443874	0.886	0.802	4.5884e-19	Cx3cr1hi regulatory macrophages
Msn	2.78603e-23	0.46797	0.664	0.484	6.21229e-19	Cx3cr1hi regulatory macrophages
Fli1	3.22003e-23	0.489434	0.521	0.339	7.18002e-19	Cx3cr1hi regulatory macrophages
Rpl14	4.17841e-23	0.367866	0.83	0.679	9.31702e-19	Cx3cr1hi regulatory macrophages
Rps20	4.37951e-23	0.341693	0.93	0.822	9.76543e-19	Cx3cr1hi regulatory macrophages
Aplp2	4.44807e-23	0.453703	0.559	0.377	9.9183e-19	Cx3cr1hi regulatory macrophages
Traf1	5.82251e-23	0.467786	0.247	0.097	1.2983e-18	Cx3cr1hi regulatory macrophages
Ticam2	6.01455e-23	0.297242	0.143	0.034	1.34112e-18	Cx3cr1hi regulatory macrophages
Plxnd1	6.99062e-23	0.435277	0.302	0.139	1.55877e-18	Cx3cr1hi regulatory macrophages
Rps10	7.69115e-23	0.321948	0.919	0.792	1.71497e-18	Cx3cr1hi regulatory macrophages
Ccrl2	8.86515e-23	0.548358	0.737	0.551	1.97675e-18	Cx3cr1hi regulatory macrophages
Ifngr1	8.94891e-23	0.438376	0.654	0.466	1.99543e-18	Cx3cr1hi regulatory macrophages
mt-Nd5	9.77382e-23	0.407877	0.771	0.593	2.17937e-18	Cx3cr1hi regulatory macrophages
Metrnl	1.01835e-22	0.561796	0.493	0.309	2.27071e-18	Cx3cr1hi regulatory macrophages
Sirpa	1.46225e-22	0.367671	0.879	0.732	3.26052e-18	Cx3cr1hi regulatory macrophages
Zc3h12a	1.49847e-22	0.55232	0.467	0.286	3.3413e-18	Cx3cr1hi regulatory macrophages
Ssr3	1.83877e-22	0.407851	0.644	0.455	4.1001e-18	Cx3cr1hi regulatory macrophages
Eps15	1.88443e-22	0.456385	0.501	0.322	4.2019e-18	Cx3cr1hi regulatory macrophages
Icam1	1.99756e-22	0.639491	0.498	0.322	4.45417e-18	Cx3cr1hi regulatory macrophages
Nrp2	2.14074e-22	0.359427	0.198	0.065	4.77343e-18	Cx3cr1hi regulatory macrophages
Col14a1	2.98043e-22	0.299591	0.147	0.037	6.64575e-18	Cx3cr1hi regulatory macrophages
Rps25	4.25762e-22	0.388135	0.895	0.767	9.49365e-18	Cx3cr1hi regulatory macrophages
Fam20c	4.29246e-22	0.259343	0.129	0.027	9.57133e-18	Cx3cr1hi regulatory macrophages
BC005537	4.77249e-22	0.441059	0.811	0.66	1.06417e-17	Cx3cr1hi regulatory macrophages
Pdia3	4.85437e-22	0.425327	0.827	0.692	1.08243e-17	Cx3cr1hi regulatory macrophages
Ncl	5.46588e-22	0.404536	0.711	0.559	1.21878e-17	Cx3cr1hi regulatory macrophages
Grn	6.51396e-22	0.404677	0.905	0.789	1.45248e-17	Cx3cr1hi regulatory macrophages
Mylk	6.87094e-22	0.260361	0.101	0.015	1.53208e-17	Cx3cr1hi regulatory macrophages
Sft2d2	7.6846e-22	0.387333	0.313	0.152	1.71351e-17	Cx3cr1hi regulatory macrophages
Psd3	8.20905e-22	0.347457	0.254	0.106	1.83045e-17	Cx3cr1hi regulatory macrophages
Vwa5a	1.24671e-21	0.410489	0.528	0.333	2.7799e-17	Cx3cr1hi regulatory macrophages
Sqstm1	1.84897e-21	0.539059	0.767	0.615	4.12283e-17	Cx3cr1hi regulatory macrophages
Hexb	1.91056e-21	0.479512	0.554	0.374	4.26017e-17	Cx3cr1hi regulatory macrophages
Rpl17	2.14652e-21	0.321963	0.921	0.808	4.78631e-17	Cx3cr1hi regulatory macrophages
Cyth4	2.15292e-21	0.472922	0.523	0.352	4.80058e-17	Cx3cr1hi regulatory macrophages
Pdia6	2.4164e-21	0.432969	0.672	0.484	5.38808e-17	Cx3cr1hi regulatory macrophages
Sult1a1	2.45355e-21	0.415312	0.299	0.142	5.47094e-17	Cx3cr1hi regulatory macrophages
Tcf4	2.96751e-21	0.400558	0.697	0.513	6.61696e-17	Cx3cr1hi regulatory macrophages
Rasgrp4	3.29487e-21	0.25455	0.124	0.027	7.3469e-17	Cx3cr1hi regulatory macrophages
Tppp3	3.69798e-21	0.389215	0.14	0.036	8.24576e-17	Cx3cr1hi regulatory macrophages
mt-Nd4	3.78672e-21	0.332944	0.96	0.901	8.44362e-17	Cx3cr1hi regulatory macrophages
Gmfg	3.79523e-21	0.388448	0.562	0.39	8.4626e-17	Cx3cr1hi regulatory macrophages
Anp32b	4.10447e-21	0.381374	0.472	0.294	9.15214e-17	Cx3cr1hi regulatory macrophages
Dse	4.37875e-21	0.427589	0.559	0.376	9.76374e-17	Cx3cr1hi regulatory macrophages
Atp1a1	5.30592e-21	0.353104	0.605	0.423	1.18311e-16	Cx3cr1hi regulatory macrophages
Anxa2	5.95915e-21	0.317593	0.138	0.034	1.32877e-16	Cx3cr1hi regulatory macrophages
Gm14636	7.78165e-21	0.297978	0.117	0.023	1.73515e-16	Cx3cr1hi regulatory macrophages
Mapk6	8.26881e-21	0.4303	0.463	0.287	1.84378e-16	Cx3cr1hi regulatory macrophages
Rpl18a	1.06597e-20	0.307913	0.902	0.796	2.3769e-16	Cx3cr1hi regulatory macrophages
Mapkapk2	1.12711e-20	0.441922	0.73	0.576	2.51324e-16	Cx3cr1hi regulatory macrophages
Lamp2	1.19293e-20	0.356599	0.835	0.693	2.65999e-16	Cx3cr1hi regulatory macrophages
Dazap2	2.47167e-20	0.368278	0.792	0.661	5.51132e-16	Cx3cr1hi regulatory macrophages
BC035044	3.78879e-20	0.263352	0.169	0.053	8.44825e-16	Cx3cr1hi regulatory macrophages
Rasa4	4.07124e-20	0.323216	0.397	0.22	9.07805e-16	Cx3cr1hi regulatory macrophages
Lpl	4.86716e-20	0.4795	0.14	0.037	1.08528e-15	Cx3cr1hi regulatory macrophages
St6gal1	5.85326e-20	0.375614	0.265	0.118	1.30516e-15	Cx3cr1hi regulatory macrophages
Cox4i1	6.64509e-20	0.319559	0.827	0.677	1.48172e-15	Cx3cr1hi regulatory macrophages
Cdk6	1.79607e-19	0.317318	0.218	0.086	4.00489e-15	Cx3cr1hi regulatory macrophages
Rps29	1.92815e-19	0.298652	0.977	0.905	4.2994e-15	Cx3cr1hi regulatory macrophages
B4galt6	1.95371e-19	0.405406	0.515	0.34	4.35637e-15	Cx3cr1hi regulatory macrophages
Nlrp3	2.15173e-19	0.538055	0.693	0.521	4.79793e-15	Cx3cr1hi regulatory macrophages
Birc3	2.79834e-19	0.455637	0.726	0.568	6.23975e-15	Cx3cr1hi regulatory macrophages
Ap1s2	3.05759e-19	0.308257	0.216	0.087	6.81782e-15	Cx3cr1hi regulatory macrophages
Lima1	3.22011e-19	0.402901	0.39	0.225	7.1802e-15	Cx3cr1hi regulatory macrophages
Ly9	3.82238e-19	0.337738	0.263	0.119	8.52315e-15	Cx3cr1hi regulatory macrophages
Pou2f2	3.88673e-19	0.475209	0.609	0.425	8.66663e-15	Cx3cr1hi regulatory macrophages
Dstn	5.78188e-19	0.328348	0.484	0.316	1.28924e-14	Cx3cr1hi regulatory macrophages
Rnf130	5.99898e-19	0.357991	0.648	0.475	1.33765e-14	Cx3cr1hi regulatory macrophages
Nfkb1	9.39455e-19	0.339655	0.719	0.579	2.0948e-14	Cx3cr1hi regulatory macrophages
Cd180	1.31441e-18	0.405123	0.273	0.133	2.93088e-14	Cx3cr1hi regulatory macrophages
Ywhae	1.50354e-18	0.347739	0.705	0.551	3.35259e-14	Cx3cr1hi regulatory macrophages
Rpl6	1.57069e-18	0.332345	0.904	0.788	3.50231e-14	Cx3cr1hi regulatory macrophages
2610507B11Rik	2.22567e-18	0.313348	0.475	0.303	4.9628e-14	Cx3cr1hi regulatory macrophages
Slc8b1	2.44319e-18	0.288405	0.263	0.123	5.44782e-14	Cx3cr1hi regulatory macrophages
Eef1g	2.59409e-18	0.358912	0.627	0.46	5.7843e-14	Cx3cr1hi regulatory macrophages
H2-Q7	3.68444e-18	0.312568	0.531	0.358	8.21556e-14	Cx3cr1hi regulatory macrophages
Tln1	3.93619e-18	0.345107	0.73	0.601	8.77692e-14	Cx3cr1hi regulatory macrophages
Arhgap18	4.02571e-18	0.483673	0.55	0.383	8.97652e-14	Cx3cr1hi regulatory macrophages
S100a6	4.53077e-18	0.343607	0.112	0.025	1.01027e-13	Cx3cr1hi regulatory macrophages
Fam102b	5.56859e-18	0.306013	0.308	0.156	1.24169e-13	Cx3cr1hi regulatory macrophages
Ptp4a2	5.80114e-18	0.286486	0.893	0.786	1.29354e-13	Cx3cr1hi regulatory macrophages
Pim1	5.93098e-18	0.323582	0.945	0.83	1.32249e-13	Cx3cr1hi regulatory macrophages
Arpc2	6.62834e-18	0.31342	0.854	0.754	1.47799e-13	Cx3cr1hi regulatory macrophages
Cd53	9.93477e-18	0.350837	0.81	0.691	2.21525e-13	Cx3cr1hi regulatory macrophages
Dcn	1.12106e-17	0.321111	0.107	0.024	2.49974e-13	Cx3cr1hi regulatory macrophages
Lbr	1.44074e-17	0.36116	0.393	0.235	3.21255e-13	Cx3cr1hi regulatory macrophages
B4galt5	1.45644e-17	0.305229	0.215	0.091	3.24757e-13	Cx3cr1hi regulatory macrophages
Pros1	1.50474e-17	0.288034	0.165	0.057	3.35526e-13	Cx3cr1hi regulatory macrophages
Akap13	1.51007e-17	0.314847	0.714	0.578	3.36716e-13	Cx3cr1hi regulatory macrophages
Rpl24	1.57878e-17	0.315421	0.854	0.743	3.52037e-13	Cx3cr1hi regulatory macrophages
Rpl31	1.59212e-17	0.328092	0.779	0.67	3.55012e-13	Cx3cr1hi regulatory macrophages
Naa50	1.67963e-17	0.420445	0.382	0.229	3.74524e-13	Cx3cr1hi regulatory macrophages
Csrp1	1.70506e-17	0.339143	0.216	0.094	3.80193e-13	Cx3cr1hi regulatory macrophages
Eid1	2.06387e-17	0.369849	0.518	0.353	4.60201e-13	Cx3cr1hi regulatory macrophages
Bsg	2.42371e-17	0.302762	0.645	0.481	5.4044e-13	Cx3cr1hi regulatory macrophages
Tram1	2.48482e-17	0.372966	0.566	0.409	5.54066e-13	Cx3cr1hi regulatory macrophages
mt-Atp6	2.64208e-17	0.260731	0.99	0.967	5.89131e-13	Cx3cr1hi regulatory macrophages
Lilrb4a	3.14578e-17	0.432834	0.672	0.524	7.01446e-13	Cx3cr1hi regulatory macrophages
Map2k3	3.47517e-17	0.348815	0.281	0.144	7.74894e-13	Cx3cr1hi regulatory macrophages
Eif3f	3.72396e-17	0.366667	0.649	0.505	8.30369e-13	Cx3cr1hi regulatory macrophages
Gm10076	4.32592e-17	0.303151	0.528	0.364	9.64594e-13	Cx3cr1hi regulatory macrophages
Slc11a2	7.54796e-17	0.342539	0.313	0.166	1.68304e-12	Cx3cr1hi regulatory macrophages
C1qc	8.77257e-17	0.255804	0.961	0.899	1.95611e-12	Cx3cr1hi regulatory macrophages
Rpl35	9.39311e-17	0.354672	0.714	0.599	2.09448e-12	Cx3cr1hi regulatory macrophages
Sbno2	1.02343e-16	0.478885	0.46	0.311	2.28204e-12	Cx3cr1hi regulatory macrophages
Pabpc1	1.06755e-16	0.295216	0.913	0.804	2.38043e-12	Cx3cr1hi regulatory macrophages
Eif4b	1.2058e-16	0.313226	0.499	0.345	2.68868e-12	Cx3cr1hi regulatory macrophages
Sh3bp5	1.25681e-16	0.321131	0.178	0.068	2.80244e-12	Cx3cr1hi regulatory macrophages
Fxyd5	1.27084e-16	0.351089	0.55	0.399	2.83372e-12	Cx3cr1hi regulatory macrophages
Rps6	1.34928e-16	0.288421	0.863	0.772	3.00862e-12	Cx3cr1hi regulatory macrophages
Dock8	1.55704e-16	0.319602	0.451	0.296	3.4719e-12	Cx3cr1hi regulatory macrophages
Tmem50a	1.56431e-16	0.346562	0.646	0.492	3.48809e-12	Cx3cr1hi regulatory macrophages
Siglece	1.68221e-16	0.43265	0.427	0.274	3.75099e-12	Cx3cr1hi regulatory macrophages
Zfp395	1.74791e-16	0.313804	0.289	0.15	3.89748e-12	Cx3cr1hi regulatory macrophages
Rpl28	2.37265e-16	0.271445	0.891	0.78	5.29053e-12	Cx3cr1hi regulatory macrophages
Actr3	2.54315e-16	0.284529	0.874	0.767	5.67071e-12	Cx3cr1hi regulatory macrophages
Snrpb2	2.61386e-16	0.263502	0.411	0.256	5.82839e-12	Cx3cr1hi regulatory macrophages
mt-Nd2	2.84302e-16	0.271977	0.96	0.879	6.33937e-12	Cx3cr1hi regulatory macrophages
Mcub	3.05361e-16	0.293935	0.211	0.093	6.80895e-12	Cx3cr1hi regulatory macrophages
Map4k4	3.0863e-16	0.288698	0.358	0.208	6.88183e-12	Cx3cr1hi regulatory macrophages
Rab20	3.15885e-16	0.409698	0.659	0.512	7.04361e-12	Cx3cr1hi regulatory macrophages
Efhd2	3.63993e-16	0.301122	0.886	0.768	8.11631e-12	Cx3cr1hi regulatory macrophages
Rcc2	4.84961e-16	0.355845	0.334	0.192	1.08137e-11	Cx3cr1hi regulatory macrophages
Oxct1	8.10629e-16	0.367966	0.265	0.138	1.80754e-11	Cx3cr1hi regulatory macrophages
P3h2	8.92111e-16	0.30816	0.267	0.134	1.98923e-11	Cx3cr1hi regulatory macrophages
Gbp2	9.09393e-16	0.35076	0.169	0.065	2.02776e-11	Cx3cr1hi regulatory macrophages
Klf10	9.11159e-16	0.397598	0.263	0.136	2.0317e-11	Cx3cr1hi regulatory macrophages
Tbxas1	9.38562e-16	0.26898	0.653	0.512	2.09281e-11	Cx3cr1hi regulatory macrophages
Scn1b	1.22816e-15	0.304601	0.215	0.096	2.73855e-11	Cx3cr1hi regulatory macrophages
Btf3	1.25577e-15	0.313894	0.706	0.564	2.80011e-11	Cx3cr1hi regulatory macrophages
mt-Nd1	1.34312e-15	0.250764	0.965	0.885	2.99489e-11	Cx3cr1hi regulatory macrophages
Chd4	1.38102e-15	0.431849	0.56	0.414	3.07939e-11	Cx3cr1hi regulatory macrophages
Siglech	1.4852e-15	0.344431	0.107	0.028	3.31171e-11	Cx3cr1hi regulatory macrophages
Grk2	1.54982e-15	0.312572	0.711	0.573	3.45578e-11	Cx3cr1hi regulatory macrophages
Gpr132	1.66834e-15	0.387562	0.642	0.495	3.72006e-11	Cx3cr1hi regulatory macrophages
Reep3	1.82933e-15	0.38755	0.489	0.345	4.07904e-11	Cx3cr1hi regulatory macrophages
Pdgfa	2.01283e-15	0.29085	0.208	0.091	4.48821e-11	Cx3cr1hi regulatory macrophages
Rpl4	2.44882e-15	0.300444	0.753	0.608	5.46038e-11	Cx3cr1hi regulatory macrophages
H2afv	2.46939e-15	0.278624	0.295	0.159	5.50624e-11	Cx3cr1hi regulatory macrophages
4931406C07Rik	2.68529e-15	0.327912	0.257	0.132	5.98766e-11	Cx3cr1hi regulatory macrophages
Ier5	2.88217e-15	0.401871	0.879	0.741	6.42666e-11	Cx3cr1hi regulatory macrophages
Pitpna	2.91425e-15	0.354957	0.553	0.41	6.49819e-11	Cx3cr1hi regulatory macrophages
Tmed10	3.07831e-15	0.318167	0.726	0.589	6.86402e-11	Cx3cr1hi regulatory macrophages
Egr2	3.61919e-15	0.290829	0.205	0.089	8.07008e-11	Cx3cr1hi regulatory macrophages
Ly6e	4.1228e-15	0.35802	0.861	0.762	9.19303e-11	Cx3cr1hi regulatory macrophages
Rpl19	4.35519e-15	0.260578	0.925	0.832	9.71119e-11	Cx3cr1hi regulatory macrophages
Rap1b	4.47139e-15	0.318065	0.895	0.8	9.9703e-11	Cx3cr1hi regulatory macrophages
Ext1	4.68306e-15	0.272377	0.246	0.121	1.04423e-10	Cx3cr1hi regulatory macrophages
Sh3glb1	4.79195e-15	0.299037	0.776	0.634	1.06851e-10	Cx3cr1hi regulatory macrophages
Pfdn5	6.27827e-15	0.274087	0.689	0.551	1.39993e-10	Cx3cr1hi regulatory macrophages
Anp32a	7.04406e-15	0.338169	0.455	0.309	1.57068e-10	Cx3cr1hi regulatory macrophages
Mt2	8.70088e-15	0.871915	0.194	0.086	1.94012e-10	Cx3cr1hi regulatory macrophages
Reep5	1.0122e-14	0.27679	0.557	0.405	2.257e-10	Cx3cr1hi regulatory macrophages
Rpl11	1.1577e-14	0.271882	0.865	0.757	2.58144e-10	Cx3cr1hi regulatory macrophages
Actg1	1.18517e-14	0.35157	0.966	0.885	2.64269e-10	Cx3cr1hi regulatory macrophages
Klf2	1.25951e-14	0.571839	0.606	0.427	2.80845e-10	Cx3cr1hi regulatory macrophages
Rpl36a	1.26447e-14	0.300468	0.744	0.615	2.81952e-10	Cx3cr1hi regulatory macrophages
9530068E07Rik	1.43117e-14	0.296475	0.36	0.22	3.19121e-10	Cx3cr1hi regulatory macrophages
Rela	1.51943e-14	0.326975	0.469	0.322	3.38803e-10	Cx3cr1hi regulatory macrophages
Serpine1	1.67876e-14	0.616212	0.138	0.049	3.7433e-10	Cx3cr1hi regulatory macrophages
Sgms1	2.0967e-14	0.338836	0.233	0.115	4.67523e-10	Cx3cr1hi regulatory macrophages
Ifrd1	2.48244e-14	0.25599	0.889	0.748	5.53534e-10	Cx3cr1hi regulatory macrophages
Uqcrh	2.53092e-14	0.25914	0.726	0.597	5.64344e-10	Cx3cr1hi regulatory macrophages
Rps13	2.60516e-14	0.259832	0.901	0.813	5.80898e-10	Cx3cr1hi regulatory macrophages
Celf2	2.65689e-14	0.271591	0.797	0.677	5.92434e-10	Cx3cr1hi regulatory macrophages
Tmem109	2.66357e-14	0.377224	0.326	0.196	5.93922e-10	Cx3cr1hi regulatory macrophages
Batf	2.89542e-14	0.283348	0.213	0.101	6.45621e-10	Cx3cr1hi regulatory macrophages
Gng12	3.22314e-14	0.252067	0.207	0.096	7.18695e-10	Cx3cr1hi regulatory macrophages
Ski	3.27189e-14	0.285325	0.425	0.278	7.29567e-10	Cx3cr1hi regulatory macrophages
Dusp16	3.51884e-14	0.315422	0.35	0.211	7.84631e-10	Cx3cr1hi regulatory macrophages
Atp5g2	4.8231e-14	0.336201	0.676	0.551	1.07545e-09	Cx3cr1hi regulatory macrophages
Gpx4	4.96254e-14	0.253732	0.612	0.473	1.10655e-09	Cx3cr1hi regulatory macrophages
Pld4	5.06423e-14	0.282665	0.808	0.709	1.12922e-09	Cx3cr1hi regulatory macrophages
Anxa5	5.48968e-14	0.319767	0.657	0.521	1.22409e-09	Cx3cr1hi regulatory macrophages
Cdc42ep2	5.84204e-14	0.306291	0.151	0.059	1.30266e-09	Cx3cr1hi regulatory macrophages
Cited2	6.22071e-14	0.454877	0.334	0.204	1.38709e-09	Cx3cr1hi regulatory macrophages
Stom	7.47649e-14	0.25998	0.16	0.064	1.66711e-09	Cx3cr1hi regulatory macrophages
Fkbp1a	7.65402e-14	0.329026	0.349	0.215	1.70669e-09	Cx3cr1hi regulatory macrophages
Hexa	8.28891e-14	0.268568	0.774	0.66	1.84826e-09	Cx3cr1hi regulatory macrophages
Bst2	8.47361e-14	0.327081	0.558	0.412	1.88945e-09	Cx3cr1hi regulatory macrophages
C5ar2	8.83556e-14	0.357293	0.311	0.184	1.97015e-09	Cx3cr1hi regulatory macrophages
Gm42418	9.84524e-14	0.301858	1	1	2.19529e-09	Cx3cr1hi regulatory macrophages
Rpl27	1.00679e-13	0.254089	0.857	0.746	2.24495e-09	Cx3cr1hi regulatory macrophages
Tmed5	1.11099e-13	0.3319	0.731	0.604	2.47728e-09	Cx3cr1hi regulatory macrophages
Azin1	1.11817e-13	0.35659	0.512	0.379	2.4933e-09	Cx3cr1hi regulatory macrophages
Adam15	1.18939e-13	0.318344	0.277	0.153	2.65211e-09	Cx3cr1hi regulatory macrophages
Bmp2k	1.49231e-13	0.353583	0.456	0.32	3.32755e-09	Cx3cr1hi regulatory macrophages
Tmbim1	1.56889e-13	0.3297	0.35	0.217	3.49831e-09	Cx3cr1hi regulatory macrophages
Eef1b2	1.69272e-13	0.268386	0.771	0.66	3.77442e-09	Cx3cr1hi regulatory macrophages
Rad21	1.82218e-13	0.299325	0.404	0.263	4.0631e-09	Cx3cr1hi regulatory macrophages
Ier2	2.00158e-13	0.5026	0.733	0.593	4.46313e-09	Cx3cr1hi regulatory macrophages
Etv5	2.07795e-13	0.303775	0.302	0.176	4.6334e-09	Cx3cr1hi regulatory macrophages
Tuba1c	2.09953e-13	0.388863	0.451	0.316	4.68153e-09	Cx3cr1hi regulatory macrophages
Phlda1	2.12555e-13	0.375747	0.341	0.208	4.73955e-09	Cx3cr1hi regulatory macrophages
Khdrbs1	2.75194e-13	0.323326	0.568	0.434	6.13627e-09	Cx3cr1hi regulatory macrophages
Ctsb	2.98857e-13	0.273911	0.988	0.942	6.66391e-09	Cx3cr1hi regulatory macrophages
Slc20a1	3.66016e-13	0.411935	0.355	0.226	8.16143e-09	Cx3cr1hi regulatory macrophages
Rab31	3.79362e-13	0.261038	0.333	0.204	8.45901e-09	Cx3cr1hi regulatory macrophages
Ctnnb1	4.22601e-13	0.302001	0.48	0.335	9.42316e-09	Cx3cr1hi regulatory macrophages
Nenf	4.49512e-13	0.324738	0.211	0.104	1.00232e-08	Cx3cr1hi regulatory macrophages
H2-Q6	5.77847e-13	0.304704	0.316	0.189	1.28848e-08	Cx3cr1hi regulatory macrophages
Arf5	9.82769e-13	0.270056	0.683	0.561	2.19138e-08	Cx3cr1hi regulatory macrophages
Myof	1.08291e-12	0.286264	0.395	0.26	2.41468e-08	Cx3cr1hi regulatory macrophages
Hmgn1	1.08326e-12	0.251296	0.368	0.232	2.41544e-08	Cx3cr1hi regulatory macrophages
Lnpep	1.20404e-12	0.269828	0.685	0.56	2.68478e-08	Cx3cr1hi regulatory macrophages
Fem1c	1.21026e-12	0.317935	0.488	0.356	2.69863e-08	Cx3cr1hi regulatory macrophages
Camk1d	1.54347e-12	0.340676	0.531	0.401	3.44162e-08	Cx3cr1hi regulatory macrophages
Cd33	1.63157e-12	0.266789	0.658	0.529	3.63808e-08	Cx3cr1hi regulatory macrophages
Arid5a	1.65072e-12	0.357182	0.432	0.304	3.68078e-08	Cx3cr1hi regulatory macrophages
Degs1	1.98764e-12	0.303392	0.404	0.278	4.43205e-08	Cx3cr1hi regulatory macrophages
Cmtm6	2.02502e-12	0.308946	0.453	0.318	4.5154e-08	Cx3cr1hi regulatory macrophages
Plbd1	2.06853e-12	0.280705	0.882	0.774	4.61242e-08	Cx3cr1hi regulatory macrophages
Arhgdia	2.35007e-12	0.251272	0.774	0.657	5.24019e-08	Cx3cr1hi regulatory macrophages
Mpp1	2.61739e-12	0.2937	0.343	0.216	5.83625e-08	Cx3cr1hi regulatory macrophages
Ppp1r18	2.66195e-12	0.303627	0.544	0.399	5.93562e-08	Cx3cr1hi regulatory macrophages
P2rx7	2.7828e-12	0.341132	0.352	0.225	6.20509e-08	Cx3cr1hi regulatory macrophages
Lilr4b	2.86666e-12	0.296952	0.616	0.475	6.39207e-08	Cx3cr1hi regulatory macrophages
Aoah	3.01461e-12	0.308933	0.429	0.3	6.72199e-08	Cx3cr1hi regulatory macrophages
Agtrap	3.45481e-12	0.335255	0.255	0.145	7.70353e-08	Cx3cr1hi regulatory macrophages
Egr3	3.60157e-12	0.268695	0.13	0.049	8.03078e-08	Cx3cr1hi regulatory macrophages
Plau	4.13064e-12	0.422204	0.315	0.193	9.2105e-08	Cx3cr1hi regulatory macrophages
Dync1h1	5.28409e-12	0.285731	0.593	0.449	1.17825e-07	Cx3cr1hi regulatory macrophages
Atp6ap1	6.06496e-12	0.312687	0.642	0.51	1.35236e-07	Cx3cr1hi regulatory macrophages
Rps11	6.15569e-12	0.253849	0.901	0.805	1.3726e-07	Cx3cr1hi regulatory macrophages
Serpinb8	6.29042e-12	0.346623	0.404	0.281	1.40264e-07	Cx3cr1hi regulatory macrophages
Ms4a6c	8.39046e-12	0.2777	0.84	0.722	1.8709e-07	Cx3cr1hi regulatory macrophages
Fem1b	9.53544e-12	0.272315	0.169	0.077	2.12621e-07	Cx3cr1hi regulatory macrophages
Hpgd	9.73069e-12	0.343569	0.386	0.261	2.16975e-07	Cx3cr1hi regulatory macrophages
Copz1	1.04126e-11	0.323267	0.397	0.273	2.32179e-07	Cx3cr1hi regulatory macrophages
Etf1	1.07842e-11	0.260922	0.674	0.527	2.40466e-07	Cx3cr1hi regulatory macrophages
Rap2c	1.13736e-11	0.261092	0.306	0.185	2.53608e-07	Cx3cr1hi regulatory macrophages
Syngr2	1.17926e-11	0.371057	0.572	0.468	2.6295e-07	Cx3cr1hi regulatory macrophages
Ehd1	1.20669e-11	0.346349	0.754	0.66	2.69068e-07	Cx3cr1hi regulatory macrophages
Dgkd	1.46913e-11	0.309652	0.397	0.27	3.27587e-07	Cx3cr1hi regulatory macrophages
Gpr65	1.46923e-11	0.340786	0.736	0.625	3.27608e-07	Cx3cr1hi regulatory macrophages
B4galt1	1.47747e-11	0.306739	0.358	0.237	3.29447e-07	Cx3cr1hi regulatory macrophages
Kctd12	1.69464e-11	0.301172	0.932	0.864	3.77872e-07	Cx3cr1hi regulatory macrophages
Nfatc2	1.83275e-11	0.270262	0.263	0.149	4.08667e-07	Cx3cr1hi regulatory macrophages
Lmna	1.90751e-11	0.454764	0.484	0.368	4.25337e-07	Cx3cr1hi regulatory macrophages
Osbpl8	1.99996e-11	0.351595	0.306	0.191	4.4595e-07	Cx3cr1hi regulatory macrophages
Slco2b1	2.35684e-11	0.359613	0.473	0.355	5.25527e-07	Cx3cr1hi regulatory macrophages
Ywhab	2.4546e-11	0.257268	0.566	0.427	5.47327e-07	Cx3cr1hi regulatory macrophages
Hs6st1	2.52245e-11	0.275436	0.417	0.296	5.62457e-07	Cx3cr1hi regulatory macrophages
Wdr26	2.77681e-11	0.279205	0.635	0.515	6.19172e-07	Cx3cr1hi regulatory macrophages
Clic1	2.81903e-11	0.265878	0.593	0.476	6.28587e-07	Cx3cr1hi regulatory macrophages
Tlr7	3.1582e-11	0.307577	0.375	0.248	7.04215e-07	Cx3cr1hi regulatory macrophages
Wasf2	4.30845e-11	0.254487	0.479	0.353	9.60698e-07	Cx3cr1hi regulatory macrophages
Myo5a	4.54739e-11	0.281675	0.502	0.388	1.01398e-06	Cx3cr1hi regulatory macrophages
Cfp	5.06763e-11	0.486701	0.549	0.456	1.12998e-06	Cx3cr1hi regulatory macrophages
Ccnd2	5.63605e-11	0.479428	0.571	0.457	1.25673e-06	Cx3cr1hi regulatory macrophages
Ctsd	5.74431e-11	0.635655	0.564	0.484	1.28087e-06	Cx3cr1hi regulatory macrophages
Ndfip1	8.13486e-11	0.314179	0.654	0.529	1.81391e-06	Cx3cr1hi regulatory macrophages
Atp6ap2	8.2835e-11	0.257721	0.67	0.545	1.84705e-06	Cx3cr1hi regulatory macrophages
Emp1	9.10452e-11	0.260379	0.126	0.051	2.03013e-06	Cx3cr1hi regulatory macrophages
P2ry12	1.07692e-10	0.250004	0.295	0.182	2.40131e-06	Cx3cr1hi regulatory macrophages
Bri3	1.12203e-10	0.328899	0.54	0.433	2.50191e-06	Cx3cr1hi regulatory macrophages
Hmox1	1.37995e-10	0.299618	0.372	0.248	3.07701e-06	Cx3cr1hi regulatory macrophages
Nsa2	1.65029e-10	0.252826	0.576	0.458	3.67983e-06	Cx3cr1hi regulatory macrophages
Swap70	1.84111e-10	0.326799	0.373	0.256	4.10532e-06	Cx3cr1hi regulatory macrophages
Dnajb9	2.03437e-10	0.383544	0.451	0.332	4.53625e-06	Cx3cr1hi regulatory macrophages
Mat2a	2.13316e-10	0.348301	0.537	0.425	4.75652e-06	Cx3cr1hi regulatory macrophages
Tifa	2.36121e-10	0.272166	0.281	0.172	5.26502e-06	Cx3cr1hi regulatory macrophages
Tuba1b	2.73071e-10	0.371616	0.499	0.394	6.08894e-06	Cx3cr1hi regulatory macrophages
Il2rg	2.93773e-10	0.264174	0.401	0.28	6.55054e-06	Cx3cr1hi regulatory macrophages
Furin	3.11988e-10	0.263023	0.377	0.257	6.95672e-06	Cx3cr1hi regulatory macrophages
Il10rb	3.48337e-10	0.298716	0.534	0.427	7.76721e-06	Cx3cr1hi regulatory macrophages
Iigp1	3.74441e-10	0.494163	0.131	0.057	8.34929e-06	Cx3cr1hi regulatory macrophages
Eif3e	3.85211e-10	0.271851	0.502	0.394	8.58944e-06	Cx3cr1hi regulatory macrophages
Apobec3	4.01955e-10	0.313581	0.428	0.313	8.9628e-06	Cx3cr1hi regulatory macrophages
Cebpd	4.33168e-10	0.430102	0.16	0.077	9.65878e-06	Cx3cr1hi regulatory macrophages
Tspan31	4.82398e-10	0.292277	0.376	0.266	1.07565e-05	Cx3cr1hi regulatory macrophages
Ifi27l2a	4.82994e-10	0.418315	0.529	0.417	1.07698e-05	Cx3cr1hi regulatory macrophages
Il10	6.7922e-10	0.674541	0.365	0.254	1.51453e-05	Cx3cr1hi regulatory macrophages
Stat3	8.64767e-10	0.26431	0.666	0.557	1.92826e-05	Cx3cr1hi regulatory macrophages
Jak1	9.65926e-10	0.254526	0.631	0.514	2.15382e-05	Cx3cr1hi regulatory macrophages
Sertad1	1.02286e-09	0.291334	0.3	0.195	2.28078e-05	Cx3cr1hi regulatory macrophages
Rpn2	1.3048e-09	0.274932	0.566	0.466	2.90945e-05	Cx3cr1hi regulatory macrophages
Osm	1.44078e-09	0.400604	0.283	0.178	3.21265e-05	Cx3cr1hi regulatory macrophages
Galnt1	1.58021e-09	0.264932	0.532	0.424	3.52356e-05	Cx3cr1hi regulatory macrophages
Sod2	2.0261e-09	0.29392	0.347	0.25	4.51779e-05	Cx3cr1hi regulatory macrophages
Arhgef6	6.22654e-09	0.305117	0.393	0.29	0.000138839	Cx3cr1hi regulatory macrophages
Nfkbib	6.26734e-09	0.263063	0.308	0.206	0.000139749	Cx3cr1hi regulatory macrophages
Serpinb6a	7.79913e-09	0.278964	0.177	0.095	0.000173905	Cx3cr1hi regulatory macrophages
Usp25	1.01246e-08	0.28727	0.467	0.361	0.000225759	Cx3cr1hi regulatory macrophages
Kdelr1	1.02276e-08	0.274974	0.417	0.319	0.000228056	Cx3cr1hi regulatory macrophages
G3bp1	1.3604e-08	0.274098	0.494	0.384	0.000303342	Cx3cr1hi regulatory macrophages
Hsd17b11	1.92139e-08	0.311161	0.458	0.35	0.000428431	Cx3cr1hi regulatory macrophages
Mt1	3.03166e-08	0.338524	0.759	0.663	0.000676	Cx3cr1hi regulatory macrophages
Ncoa1	3.4832e-08	0.252847	0.251	0.162	0.000776685	Cx3cr1hi regulatory macrophages
Hmgb2	4.91363e-08	0.306921	0.637	0.539	0.00109564	Cx3cr1hi regulatory macrophages
Eif1a	7.33781e-08	0.278587	0.428	0.335	0.00163618	Cx3cr1hi regulatory macrophages
Vegfa	8.47226e-08	0.331223	0.159	0.086	0.00188914	Cx3cr1hi regulatory macrophages
Stap1	1.19985e-07	0.339403	0.623	0.534	0.00267542	Cx3cr1hi regulatory macrophages
Gsn	1.70714e-07	0.279718	0.437	0.345	0.00380659	Cx3cr1hi regulatory macrophages
Tubb5	1.9708e-07	0.287521	0.515	0.422	0.00439449	Cx3cr1hi regulatory macrophages
Cbx3	4.3063e-07	0.271654	0.354	0.265	0.0096022	Cx3cr1hi regulatory macrophages
Aph1a	1.30324e-06	0.25049	0.389	0.304	0.0290597	Cx3cr1hi regulatory macrophages
Errfi1	1.96882e-06	0.287092	0.196	0.127	0.0439007	Cx3cr1hi regulatory macrophages
Jdp2	2.01781e-06	0.269175	0.294	0.212	0.044993	Cx3cr1hi regulatory macrophages
Cacna1e	5.618e-207	0.606471	0.688	0.012	1.2527e-202	Ly6ChiCx3cr1lo monocyte-derived macrophages
Pycr1	4.94379e-187	0.341616	0.5	0.004	1.10237e-182	Ly6ChiCx3cr1lo monocyte-derived macrophages
Eaf2	2.52683e-183	1.07009	0.891	0.033	5.63432e-179	Ly6ChiCx3cr1lo monocyte-derived macrophages
Bhlha15	1.15302e-168	0.404099	0.531	0.008	2.571e-164	Ly6ChiCx3cr1lo monocyte-derived macrophages
Prg2	1.0121e-167	0.905787	0.703	0.02	2.25679e-163	Ly6ChiCx3cr1lo monocyte-derived macrophages
Phgdh	1.51799e-160	0.736487	0.734	0.024	3.38481e-156	Ly6ChiCx3cr1lo monocyte-derived macrophages
Fkbp11	6.36131e-159	0.554054	0.5	0.008	1.41844e-154	Ly6ChiCx3cr1lo monocyte-derived macrophages
Cacna1h	8.81751e-159	0.460916	0.531	0.009	1.96613e-154	Ly6ChiCx3cr1lo monocyte-derived macrophages
Kcnn4	1.64496e-147	0.848221	0.734	0.028	3.66793e-143	Ly6ChiCx3cr1lo monocyte-derived macrophages
Ccr10	3.69709e-147	1.32204	0.703	0.026	8.24378e-143	Ly6ChiCx3cr1lo monocyte-derived macrophages
Sorcs2	1.73736e-143	0.298381	0.406	0.004	3.87397e-139	Ly6ChiCx3cr1lo monocyte-derived macrophages
Derl3	2.32834e-142	1.26466	0.922	0.054	5.19173e-138	Ly6ChiCx3cr1lo monocyte-derived macrophages
Asns	1.17794e-141	0.293038	0.438	0.006	2.62658e-137	Ly6ChiCx3cr1lo monocyte-derived macrophages
Sdc1	9.49028e-139	1.48692	0.906	0.055	2.11614e-134	Ly6ChiCx3cr1lo monocyte-derived macrophages
Dennd5b	3.70598e-138	0.973955	0.828	0.042	8.2636e-134	Ly6ChiCx3cr1lo monocyte-derived macrophages
Lax1	1.53417e-129	0.791646	0.75	0.036	3.42089e-125	Ly6ChiCx3cr1lo monocyte-derived macrophages
Ctse	2.06539e-126	0.303516	0.453	0.009	4.6054e-122	Ly6ChiCx3cr1lo monocyte-derived macrophages
Dusp14	7.49177e-124	0.459508	0.453	0.01	1.67051e-119	Ly6ChiCx3cr1lo monocyte-derived macrophages
Spint2	3.8182e-122	0.576265	0.781	0.042	8.51382e-118	Ly6ChiCx3cr1lo monocyte-derived macrophages
Hid1	7.42041e-117	0.37334	0.484	0.013	1.6546e-112	Ly6ChiCx3cr1lo monocyte-derived macrophages
Gm30211	5.16789e-116	0.728948	0.438	0.01	1.15234e-111	Ly6ChiCx3cr1lo monocyte-derived macrophages
Igf2r	4.96978e-114	0.345967	0.5	0.015	1.10816e-109	Ly6ChiCx3cr1lo monocyte-derived macrophages
Ly6c2	1.20763e-110	1.96363	0.703	0.04	2.69278e-106	Ly6ChiCx3cr1lo monocyte-derived macrophages
Tmem154	1.11181e-108	0.532249	0.656	0.032	2.47911e-104	Ly6ChiCx3cr1lo monocyte-derived macrophages
St8sia6	1.38747e-103	0.654351	0.688	0.039	3.09378e-99	Ly6ChiCx3cr1lo monocyte-derived macrophages
Nuggc	4.71094e-102	0.296881	0.359	0.007	1.05045e-97	Ly6ChiCx3cr1lo monocyte-derived macrophages
Myl4	2.07562e-99	0.38527	0.391	0.01	4.62822e-95	Ly6ChiCx3cr1lo monocyte-derived macrophages
Prdx4	1.0252e-98	1.25106	0.844	0.072	2.28599e-94	Ly6ChiCx3cr1lo monocyte-derived macrophages
Setbp1	4.7032e-98	0.258758	0.328	0.006	1.04872e-93	Ly6ChiCx3cr1lo monocyte-derived macrophages
Ly6d	4.63647e-96	2.29553	0.906	0.093	1.03384e-91	Ly6ChiCx3cr1lo monocyte-derived macrophages
Pou2af1	2.67223e-95	1.36012	0.844	0.075	5.95855e-91	Ly6ChiCx3cr1lo monocyte-derived macrophages
Tram2	6.06134e-94	1.04957	0.891	0.082	1.35156e-89	Ly6ChiCx3cr1lo monocyte-derived macrophages
Mast4	6.43834e-92	0.903321	0.719	0.052	1.43562e-87	Ly6ChiCx3cr1lo monocyte-derived macrophages
Adgrl2	3.7525e-91	0.590485	0.516	0.024	8.36732e-87	Ly6ChiCx3cr1lo monocyte-derived macrophages
Pqlc3	9.56036e-90	0.627691	0.797	0.065	2.13177e-85	Ly6ChiCx3cr1lo monocyte-derived macrophages
Cacna1s	2.5134e-89	1.4219	0.766	0.065	5.60438e-85	Ly6ChiCx3cr1lo monocyte-derived macrophages
Ccr9	7.70742e-88	0.742145	0.734	0.056	1.7186e-83	Ly6ChiCx3cr1lo monocyte-derived macrophages
Slpi	1.33676e-87	1.81207	0.562	0.033	2.9807e-83	Ly6ChiCx3cr1lo monocyte-derived macrophages
Zfp280b	4.27294e-87	0.331457	0.484	0.021	9.5278e-83	Ly6ChiCx3cr1lo monocyte-derived macrophages
Cmah	7.65515e-87	1.0402	0.875	0.086	1.70695e-82	Ly6ChiCx3cr1lo monocyte-derived macrophages
Gimap1	2.64108e-84	0.602129	0.719	0.055	5.88908e-80	Ly6ChiCx3cr1lo monocyte-derived macrophages
Rgcc	3.08333e-84	0.362528	0.406	0.015	6.87521e-80	Ly6ChiCx3cr1lo monocyte-derived macrophages
Mzb1	1.08172e-82	2.57942	0.984	0.156	2.41201e-78	Ly6ChiCx3cr1lo monocyte-derived macrophages
Vpreb3	1.16622e-81	0.52645	0.562	0.033	2.60045e-77	Ly6ChiCx3cr1lo monocyte-derived macrophages
Fcrla	5.5873e-81	0.411536	0.531	0.029	1.24586e-76	Ly6ChiCx3cr1lo monocyte-derived macrophages
Bhlhe41	6.39412e-79	0.31242	0.484	0.024	1.42576e-74	Ly6ChiCx3cr1lo monocyte-derived macrophages
Nebl	2.80412e-76	0.290381	0.281	0.006	6.25262e-72	Ly6ChiCx3cr1lo monocyte-derived macrophages
Dnm3	8.89468e-75	0.262022	0.25	0.004	1.98334e-70	Ly6ChiCx3cr1lo monocyte-derived macrophages
Larp1b	1.30243e-74	0.416467	0.609	0.044	2.90416e-70	Ly6ChiCx3cr1lo monocyte-derived macrophages
Ckap4	4.66011e-72	1.42225	0.891	0.119	1.03911e-67	Ly6ChiCx3cr1lo monocyte-derived macrophages
Atp2a3	1.09005e-71	0.577691	0.719	0.065	2.43059e-67	Ly6ChiCx3cr1lo monocyte-derived macrophages
Dusp4	1.95699e-71	1.06247	0.578	0.045	4.36369e-67	Ly6ChiCx3cr1lo monocyte-derived macrophages
AI506816	6.25515e-68	0.919877	0.859	0.109	1.39477e-63	Ly6ChiCx3cr1lo monocyte-derived macrophages
Atat1	2.83644e-67	0.330102	0.562	0.041	6.3247e-63	Ly6ChiCx3cr1lo monocyte-derived macrophages
Fam214a	1.05134e-66	1.37961	0.938	0.15	2.34427e-62	Ly6ChiCx3cr1lo monocyte-derived macrophages
Tubb2b	1.19778e-66	0.275939	0.391	0.019	2.67081e-62	Ly6ChiCx3cr1lo monocyte-derived macrophages
Spn	1.48615e-66	0.400666	0.516	0.035	3.31382e-62	Ly6ChiCx3cr1lo monocyte-derived macrophages
Alcam	3.6454e-66	0.370036	0.562	0.042	8.12851e-62	Ly6ChiCx3cr1lo monocyte-derived macrophages
Chchd10	5.95806e-64	0.604926	0.703	0.073	1.32853e-59	Ly6ChiCx3cr1lo monocyte-derived macrophages
Edem2	3.37261e-63	1.49484	0.953	0.183	7.52024e-59	Ly6ChiCx3cr1lo monocyte-derived macrophages
Rasgrp3	6.3248e-62	0.453381	0.453	0.029	1.4103e-57	Ly6ChiCx3cr1lo monocyte-derived macrophages
Msi2	1.01241e-61	1.19254	0.938	0.152	2.25748e-57	Ly6ChiCx3cr1lo monocyte-derived macrophages
Manea	1.04346e-61	0.635078	0.844	0.105	2.32671e-57	Ly6ChiCx3cr1lo monocyte-derived macrophages
Ctla4	1.82915e-61	1.34982	0.781	0.099	4.07864e-57	Ly6ChiCx3cr1lo monocyte-derived macrophages
Cd28	2.47934e-61	0.851899	0.656	0.065	5.52843e-57	Ly6ChiCx3cr1lo monocyte-derived macrophages
Rab3d	3.58458e-61	0.351156	0.531	0.041	7.9929e-57	Ly6ChiCx3cr1lo monocyte-derived macrophages
Txndc5	1.35764e-60	2.85106	1	0.274	3.02726e-56	Ly6ChiCx3cr1lo monocyte-derived macrophages
Gimap5	2.08624e-60	0.357191	0.531	0.041	4.6519e-56	Ly6ChiCx3cr1lo monocyte-derived macrophages
Ryr1	3.07062e-60	0.280462	0.344	0.016	6.84686e-56	Ly6ChiCx3cr1lo monocyte-derived macrophages
Strbp	1.51909e-59	0.448093	0.625	0.059	3.38727e-55	Ly6ChiCx3cr1lo monocyte-derived macrophages
Ptprcap	1.02191e-58	0.339334	0.625	0.059	2.27866e-54	Ly6ChiCx3cr1lo monocyte-derived macrophages
Nrg2	2.40039e-57	0.255536	0.406	0.025	5.35239e-53	Ly6ChiCx3cr1lo monocyte-derived macrophages
Reln	5.73033e-57	0.25881	0.219	0.005	1.27775e-52	Ly6ChiCx3cr1lo monocyte-derived macrophages
Irf4	1.19915e-56	0.904592	0.844	0.12	2.67387e-52	Ly6ChiCx3cr1lo monocyte-derived macrophages
5830428M24Rik	2.29227e-56	0.300887	0.375	0.021	5.1113e-52	Ly6ChiCx3cr1lo monocyte-derived macrophages
Wipi1	8.15209e-56	0.366547	0.484	0.038	1.81775e-51	Ly6ChiCx3cr1lo monocyte-derived macrophages
St6gal11	2.05198e-55	1.04583	0.891	0.146	4.57549e-51	Ly6ChiCx3cr1lo monocyte-derived macrophages
Gm19585	8.06515e-53	0.287073	0.344	0.019	1.79837e-48	Ly6ChiCx3cr1lo monocyte-derived macrophages
Chac1	1.0433e-50	0.453427	0.266	0.011	2.32635e-46	Ly6ChiCx3cr1lo monocyte-derived macrophages
Cd24a	4.23964e-50	0.372888	0.641	0.073	9.45356e-46	Ly6ChiCx3cr1lo monocyte-derived macrophages
D10Wsu102e	1.40237e-49	0.862814	0.688	0.093	3.12701e-45	Ly6ChiCx3cr1lo monocyte-derived macrophages
Epcam	3.16511e-49	0.276258	0.531	0.052	7.05756e-45	Ly6ChiCx3cr1lo monocyte-derived macrophages
Osbpl3	1.066e-48	0.403465	0.578	0.062	2.37698e-44	Ly6ChiCx3cr1lo monocyte-derived macrophages
Inpp1	1.6901e-48	0.302533	0.516	0.049	3.76858e-44	Ly6ChiCx3cr1lo monocyte-derived macrophages
Creb3l2	1.99418e-47	0.57675	0.734	0.104	4.44662e-43	Ly6ChiCx3cr1lo monocyte-derived macrophages
Ikzf3	1.23755e-46	0.277568	0.562	0.061	2.75949e-42	Ly6ChiCx3cr1lo monocyte-derived macrophages
Srm	1.87274e-45	0.389128	0.5	0.051	4.17583e-41	Ly6ChiCx3cr1lo monocyte-derived macrophages
Glipr1	2.04517e-45	1.22011	0.938	0.212	4.56031e-41	Ly6ChiCx3cr1lo monocyte-derived macrophages
Lman1	4.23089e-45	1.14748	0.906	0.2	9.43403e-41	Ly6ChiCx3cr1lo monocyte-derived macrophages
Trp53inp1	1.12246e-44	2.36737	0.969	0.314	2.50287e-40	Ly6ChiCx3cr1lo monocyte-derived macrophages
Gramd3	1.93655e-44	0.328432	0.453	0.042	4.31812e-40	Ly6ChiCx3cr1lo monocyte-derived macrophages
Erlec1	2.68219e-44	0.678309	0.781	0.129	5.98075e-40	Ly6ChiCx3cr1lo monocyte-derived macrophages
Sec11c	4.35816e-43	2.12127	0.984	0.412	9.71782e-39	Ly6ChiCx3cr1lo monocyte-derived macrophages
Serinc5	6.27937e-43	0.42756	0.562	0.067	1.40017e-38	Ly6ChiCx3cr1lo monocyte-derived macrophages
Gm49980	2.29797e-42	0.556339	0.562	0.069	5.12401e-38	Ly6ChiCx3cr1lo monocyte-derived macrophages
Fut8	2.58442e-42	0.571181	0.75	0.12	5.76273e-38	Ly6ChiCx3cr1lo monocyte-derived macrophages
Vars	3.16437e-42	0.513008	0.766	0.124	7.05591e-38	Ly6ChiCx3cr1lo monocyte-derived macrophages
Rexo2	1.16104e-41	1.32048	0.891	0.241	2.58888e-37	Ly6ChiCx3cr1lo monocyte-derived macrophages
Pck2	2.30914e-41	0.300123	0.484	0.052	5.14892e-37	Ly6ChiCx3cr1lo monocyte-derived macrophages
1110008P14Rik	8.72008e-40	0.335227	0.562	0.072	1.9444e-35	Ly6ChiCx3cr1lo monocyte-derived macrophages
Cd69	1.9075e-38	1.17516	0.875	0.196	4.25334e-34	Ly6ChiCx3cr1lo monocyte-derived macrophages
Blnk1	3.38694e-38	0.434958	0.719	0.113	7.5522e-34	Ly6ChiCx3cr1lo monocyte-derived macrophages
Tnfrsf13b	2.55737e-37	0.788947	0.906	0.205	5.70243e-33	Ly6ChiCx3cr1lo monocyte-derived macrophages
Ppp1r16b	2.82127e-37	0.603201	0.531	0.069	6.29088e-33	Ly6ChiCx3cr1lo monocyte-derived macrophages
45170	7.04808e-37	0.284204	0.5	0.06	1.57158e-32	Ly6ChiCx3cr1lo monocyte-derived macrophages
Lgals11	9.14391e-37	0.663602	0.641	0.102	2.03891e-32	Ly6ChiCx3cr1lo monocyte-derived macrophages
Glcci1	5.55981e-36	0.643973	0.766	0.142	1.23973e-31	Ly6ChiCx3cr1lo monocyte-derived macrophages
H13	2.23983e-35	1.2675	1	0.336	4.99436e-31	Ly6ChiCx3cr1lo monocyte-derived macrophages
Map4k1	6.45957e-35	0.269797	0.531	0.072	1.44035e-30	Ly6ChiCx3cr1lo monocyte-derived macrophages
Rabgap1l	1.57751e-34	0.35605	0.641	0.102	3.51752e-30	Ly6ChiCx3cr1lo monocyte-derived macrophages
Pafah1b3	1.79847e-34	0.341899	0.609	0.093	4.01023e-30	Ly6ChiCx3cr1lo monocyte-derived macrophages
Xbp1	2.12934e-34	1.88824	0.984	0.661	4.748e-30	Ly6ChiCx3cr1lo monocyte-derived macrophages
Trabd	2.1352e-34	0.417694	0.719	0.128	4.76106e-30	Ly6ChiCx3cr1lo monocyte-derived macrophages
Krtcap2	2.80377e-34	1.04605	0.859	0.226	6.25184e-30	Ly6ChiCx3cr1lo monocyte-derived macrophages
Fkbp2	3.04353e-34	1.16302	0.891	0.26	6.78646e-30	Ly6ChiCx3cr1lo monocyte-derived macrophages
Ssr4	3.95001e-34	1.89453	0.938	0.425	8.80773e-30	Ly6ChiCx3cr1lo monocyte-derived macrophages
Arid3a	4.09237e-34	0.390591	0.703	0.121	9.12516e-30	Ly6ChiCx3cr1lo monocyte-derived macrophages
Tuba1a	1.14069e-33	0.437351	0.516	0.073	2.54352e-29	Ly6ChiCx3cr1lo monocyte-derived macrophages
Srprb	1.37111e-33	0.322391	0.625	0.099	3.05729e-29	Ly6ChiCx3cr1lo monocyte-derived macrophages
Mrpl57	5.69393e-33	0.70124	0.828	0.19	1.26963e-28	Ly6ChiCx3cr1lo monocyte-derived macrophages
Ccser2	6.73205e-33	0.356002	0.578	0.09	1.50111e-28	Ly6ChiCx3cr1lo monocyte-derived macrophages
Edem1	3.96852e-32	1.7502	1	0.526	8.849e-28	Ly6ChiCx3cr1lo monocyte-derived macrophages
Pycr2	5.79515e-32	0.275949	0.625	0.102	1.2922e-27	Ly6ChiCx3cr1lo monocyte-derived macrophages
Bet1	1.63187e-31	0.372848	0.656	0.117	3.63874e-27	Ly6ChiCx3cr1lo monocyte-derived macrophages
Cd2bp2	2.59876e-31	0.367283	0.703	0.13	5.79471e-27	Ly6ChiCx3cr1lo monocyte-derived macrophages
Emp31	4.81341e-31	0.489983	0.734	0.143	1.07329e-26	Ly6ChiCx3cr1lo monocyte-derived macrophages
Atp1b1	1.30858e-30	0.425512	0.422	0.054	2.91788e-26	Ly6ChiCx3cr1lo monocyte-derived macrophages
Psip1	4.2854e-30	0.379899	0.672	0.123	9.55558e-26	Ly6ChiCx3cr1lo monocyte-derived macrophages
Man1b1	1.14445e-29	0.507685	0.797	0.175	2.5519e-25	Ly6ChiCx3cr1lo monocyte-derived macrophages
Txndc11	2.0609e-29	0.756388	0.891	0.237	4.5954e-25	Ly6ChiCx3cr1lo monocyte-derived macrophages
Creld2	2.43372e-29	0.612679	0.844	0.205	5.42672e-25	Ly6ChiCx3cr1lo monocyte-derived macrophages
Cd79b	3.30602e-29	0.503995	0.906	0.224	7.37176e-25	Ly6ChiCx3cr1lo monocyte-derived macrophages
Ift20	5.46175e-29	0.460474	0.781	0.176	1.21786e-24	Ly6ChiCx3cr1lo monocyte-derived macrophages
Lrba	5.57462e-29	0.274633	0.422	0.056	1.24303e-24	Ly6ChiCx3cr1lo monocyte-derived macrophages
Fbxw7	7.22923e-29	0.436896	0.703	0.141	1.61197e-24	Ly6ChiCx3cr1lo monocyte-derived macrophages
Cyfip21	8.11316e-29	0.431445	0.812	0.18	1.80907e-24	Ly6ChiCx3cr1lo monocyte-derived macrophages
Desi1	3.70018e-28	0.252408	0.5	0.078	8.25065e-24	Ly6ChiCx3cr1lo monocyte-derived macrophages
Klhdc2	6.25452e-28	0.38806	0.516	0.084	1.39463e-23	Ly6ChiCx3cr1lo monocyte-derived macrophages
Eif2ak3	8.35219e-28	0.34962	0.734	0.154	1.86237e-23	Ly6ChiCx3cr1lo monocyte-derived macrophages
Bckdk	9.79031e-28	0.34222	0.672	0.132	2.18304e-23	Ly6ChiCx3cr1lo monocyte-derived macrophages
Haus3	9.91807e-28	0.310404	0.531	0.087	2.21153e-23	Ly6ChiCx3cr1lo monocyte-derived macrophages
Itgb7	1.60602e-27	0.429416	0.531	0.091	3.5811e-23	Ly6ChiCx3cr1lo monocyte-derived macrophages
Enpp1	2.49953e-27	0.377648	0.547	0.095	5.57346e-23	Ly6ChiCx3cr1lo monocyte-derived macrophages
Uba5	2.79924e-27	0.460967	0.719	0.155	6.24175e-23	Ly6ChiCx3cr1lo monocyte-derived macrophages
Spcs1	4.47093e-27	0.91631	0.953	0.361	9.96928e-23	Ly6ChiCx3cr1lo monocyte-derived macrophages
Ergic1	5.26505e-27	0.505357	0.703	0.155	1.174e-22	Ly6ChiCx3cr1lo monocyte-derived macrophages
Slc35b1	1.53506e-26	0.370822	0.734	0.162	3.42287e-22	Ly6ChiCx3cr1lo monocyte-derived macrophages
4930523C07Rik	3.19801e-26	0.357251	0.656	0.13	7.13092e-22	Ly6ChiCx3cr1lo monocyte-derived macrophages
Pml	6.22912e-26	0.319943	0.672	0.138	1.38897e-21	Ly6ChiCx3cr1lo monocyte-derived macrophages
Ly6a	6.76287e-26	0.908219	0.453	0.077	1.50799e-21	Ly6ChiCx3cr1lo monocyte-derived macrophages
Pdia4	7.15761e-26	1.19752	0.938	0.373	1.596e-21	Ly6ChiCx3cr1lo monocyte-derived macrophages
Prrc1	1.15766e-25	0.302822	0.688	0.143	2.58136e-21	Ly6ChiCx3cr1lo monocyte-derived macrophages
Ralgps2	1.15599e-24	0.285455	0.797	0.182	2.57763e-20	Ly6ChiCx3cr1lo monocyte-derived macrophages
Ube2j1	1.83827e-24	0.685182	0.891	0.271	4.09897e-20	Ly6ChiCx3cr1lo monocyte-derived macrophages
Cnpy2	3.17838e-24	0.458165	0.781	0.195	7.08715e-20	Ly6ChiCx3cr1lo monocyte-derived macrophages
Sec24d	1.20331e-23	0.283689	0.5	0.09	2.68314e-19	Ly6ChiCx3cr1lo monocyte-derived macrophages
1700017B05Rik	6.03808e-23	0.405577	0.828	0.22	1.34637e-18	Ly6ChiCx3cr1lo monocyte-derived macrophages
Slamf71	8.41609e-23	0.363871	0.797	0.2	1.87662e-18	Ly6ChiCx3cr1lo monocyte-derived macrophages
Shisa5	1.68994e-22	0.869218	0.984	0.487	3.76823e-18	Ly6ChiCx3cr1lo monocyte-derived macrophages
Ndufa1	3.6582e-22	0.733644	0.875	0.327	8.15705e-18	Ly6ChiCx3cr1lo monocyte-derived macrophages
Pim2	5.81589e-22	0.290817	0.297	0.037	1.29683e-17	Ly6ChiCx3cr1lo monocyte-derived macrophages
Spcs2	7.43209e-22	0.808961	0.922	0.388	1.65721e-17	Ly6ChiCx3cr1lo monocyte-derived macrophages
Cope	1.46631e-20	0.454952	0.844	0.249	3.26958e-16	Ly6ChiCx3cr1lo monocyte-derived macrophages
Gm5547	3.41978e-20	0.328406	0.75	0.202	7.62542e-16	Ly6ChiCx3cr1lo monocyte-derived macrophages
Foxo1	1.10628e-19	0.328822	0.578	0.134	2.46679e-15	Ly6ChiCx3cr1lo monocyte-derived macrophages
Sel1l	1.49453e-19	0.7222	0.922	0.345	3.33249e-15	Ly6ChiCx3cr1lo monocyte-derived macrophages
Srp9	4.75402e-19	0.79876	0.922	0.391	1.06005e-14	Ly6ChiCx3cr1lo monocyte-derived macrophages
Ly6k	9.34021e-19	0.604336	0.109	0.006	2.08268e-14	Ly6ChiCx3cr1lo monocyte-derived macrophages
Nme2	3.4925e-18	0.80809	0.938	0.43	7.78759e-14	Ly6ChiCx3cr1lo monocyte-derived macrophages
Atxn1	3.81627e-18	0.278334	0.625	0.156	8.50952e-14	Ly6ChiCx3cr1lo monocyte-derived macrophages
Ssr2	6.5525e-18	0.273663	0.703	0.187	1.46108e-13	Ly6ChiCx3cr1lo monocyte-derived macrophages
Srpr	1.33188e-17	0.483685	0.891	0.313	2.96982e-13	Ly6ChiCx3cr1lo monocyte-derived macrophages
Rpl36al	4.1412e-17	0.868276	0.938	0.652	9.23405e-13	Ly6ChiCx3cr1lo monocyte-derived macrophages
Cited21	4.24896e-17	0.262413	0.766	0.233	9.47432e-13	Ly6ChiCx3cr1lo monocyte-derived macrophages
Erp44	8.51911e-17	0.354917	0.75	0.226	1.89959e-12	Ly6ChiCx3cr1lo monocyte-derived macrophages
Dap	1.24918e-16	0.282376	0.688	0.191	2.78541e-12	Ly6ChiCx3cr1lo monocyte-derived macrophages
Sec61b	1.95675e-16	0.832637	0.922	0.521	4.36316e-12	Ly6ChiCx3cr1lo monocyte-derived macrophages
Ets1	2.24897e-16	0.311951	0.578	0.149	5.01475e-12	Ly6ChiCx3cr1lo monocyte-derived macrophages
Mlec	4.14239e-16	0.390437	0.734	0.232	9.23669e-12	Ly6ChiCx3cr1lo monocyte-derived macrophages
Serp1	4.39403e-16	0.693177	1	0.707	9.79782e-12	Ly6ChiCx3cr1lo monocyte-derived macrophages
Atp6v0a1	6.29065e-16	0.25747	0.781	0.238	1.40269e-11	Ly6ChiCx3cr1lo monocyte-derived macrophages
Srp19	9.56438e-16	0.286702	0.688	0.201	2.13266e-11	Ly6ChiCx3cr1lo monocyte-derived macrophages
Spcs3	1.48756e-15	0.372567	0.812	0.281	3.31696e-11	Ly6ChiCx3cr1lo monocyte-derived macrophages
Tent5c	2.43928e-15	0.772591	0.984	0.507	5.4391e-11	Ly6ChiCx3cr1lo monocyte-derived macrophages
Sec61a1	2.65136e-15	0.455405	0.953	0.395	5.912e-11	Ly6ChiCx3cr1lo monocyte-derived macrophages
Rrad	2.75267e-15	0.265287	0.391	0.083	6.1379e-11	Ly6ChiCx3cr1lo monocyte-derived macrophages
Itgal	4.46476e-15	0.31109	0.812	0.269	9.95552e-11	Ly6ChiCx3cr1lo monocyte-derived macrophages
Sdf2l1	4.5972e-15	0.474802	0.75	0.263	1.02508e-10	Ly6ChiCx3cr1lo monocyte-derived macrophages
Tmem258	4.88477e-15	0.450342	0.812	0.296	1.08921e-10	Ly6ChiCx3cr1lo monocyte-derived macrophages
Ddost	6.60121e-15	0.425637	0.797	0.28	1.47194e-10	Ly6ChiCx3cr1lo monocyte-derived macrophages
Tmem214	2.03527e-14	0.294601	0.656	0.193	4.53825e-10	Ly6ChiCx3cr1lo monocyte-derived macrophages
Zbtb38	3.40007e-14	0.263818	0.641	0.197	7.58148e-10	Ly6ChiCx3cr1lo monocyte-derived macrophages
Ppib	3.57186e-14	0.66826	0.891	0.405	7.96453e-10	Ly6ChiCx3cr1lo monocyte-derived macrophages
Fndc3a	4.50282e-14	0.421462	0.922	0.375	1.00404e-09	Ly6ChiCx3cr1lo monocyte-derived macrophages
Mef2c1	1.06036e-13	0.716988	0.938	0.47	2.36439e-09	Ly6ChiCx3cr1lo monocyte-derived macrophages
Ost4	1.22539e-13	0.359254	0.891	0.339	2.73238e-09	Ly6ChiCx3cr1lo monocyte-derived macrophages
Hdlbp	2.26244e-13	0.610021	0.875	0.398	5.04479e-09	Ly6ChiCx3cr1lo monocyte-derived macrophages
Nme1	7.90744e-13	0.392496	0.812	0.318	1.7632e-08	Ly6ChiCx3cr1lo monocyte-derived macrophages
Pycard	1.00221e-12	0.41067	0.797	0.301	2.23473e-08	Ly6ChiCx3cr1lo monocyte-derived macrophages
Ostc	1.01117e-12	0.305597	0.766	0.278	2.25472e-08	Ly6ChiCx3cr1lo monocyte-derived macrophages
Sec61g	1.11559e-12	0.537881	0.953	0.485	2.48754e-08	Ly6ChiCx3cr1lo monocyte-derived macrophages
Selenow	2.21918e-12	0.468872	0.938	0.421	4.94833e-08	Ly6ChiCx3cr1lo monocyte-derived macrophages
Kcnq1ot11	2.29374e-12	0.257598	0.75	0.267	5.11458e-08	Ly6ChiCx3cr1lo monocyte-derived macrophages
Dnajc3	2.68109e-12	0.574112	0.953	0.494	5.9783e-08	Ly6ChiCx3cr1lo monocyte-derived macrophages
Rabac1	2.95398e-12	0.435772	0.859	0.38	6.58679e-08	Ly6ChiCx3cr1lo monocyte-derived macrophages
Selenos	3.25698e-12	0.478037	0.906	0.445	7.26241e-08	Ly6ChiCx3cr1lo monocyte-derived macrophages
Odc11	3.37894e-12	0.626329	0.938	0.437	7.53436e-08	Ly6ChiCx3cr1lo monocyte-derived macrophages
Ell21	4.43239e-12	0.31908	0.938	0.39	9.88334e-08	Ly6ChiCx3cr1lo monocyte-derived macrophages
Rnase6	2.07227e-11	0.262728	0.797	0.287	4.62075e-07	Ly6ChiCx3cr1lo monocyte-derived macrophages
Txn1	2.44832e-11	0.305404	0.875	0.36	5.45926e-07	Ly6ChiCx3cr1lo monocyte-derived macrophages
Dnajb11	6.81506e-11	0.313741	0.859	0.364	1.51962e-06	Ly6ChiCx3cr1lo monocyte-derived macrophages
Rps27l	8.54363e-11	0.425637	0.875	0.421	1.90506e-06	Ly6ChiCx3cr1lo monocyte-derived macrophages
Cdv3	2.18695e-10	0.292129	0.859	0.361	4.87647e-06	Ly6ChiCx3cr1lo monocyte-derived macrophages
Bst21	4.68182e-10	0.497154	0.922	0.448	1.04395e-05	Ly6ChiCx3cr1lo monocyte-derived macrophages
Tram11	5.48402e-10	0.380658	0.922	0.448	1.22283e-05	Ly6ChiCx3cr1lo monocyte-derived macrophages
Ndufa4	2.33153e-09	0.445328	0.906	0.499	5.19885e-05	Ly6ChiCx3cr1lo monocyte-derived macrophages
Tmx4	3.74961e-09	0.378663	0.406	0.122	8.36088e-05	Ly6ChiCx3cr1lo monocyte-derived macrophages
Tcf41	3.97578e-09	0.510016	0.969	0.563	8.86518e-05	Ly6ChiCx3cr1lo monocyte-derived macrophages
Nucb1	2.64842e-08	0.251509	0.828	0.383	0.000590545	Ly6ChiCx3cr1lo monocyte-derived macrophages
Mtdh	5.23043e-08	0.360462	0.984	0.597	0.00116628	Ly6ChiCx3cr1lo monocyte-derived macrophages
Hsp90b11	4.29327e-07	0.618118	0.984	0.905	0.00957313	Ly6ChiCx3cr1lo monocyte-derived macrophages
Zbtb20	6.03124e-07	0.394821	0.766	0.368	0.0134485	Ly6ChiCx3cr1lo monocyte-derived macrophages
Rpl41	6.25404e-07	0.376119	1	0.932	0.0139453	Ly6ChiCx3cr1lo monocyte-derived macrophages
Gnas	1.35502e-06	0.330117	0.938	0.598	0.0302142	Ly6ChiCx3cr1lo monocyte-derived macrophages
Gzma	1.53893e-06	0.52143	0.328	0.108	0.0343152	Ly6ChiCx3cr1lo monocyte-derived macrophages
H1f0	2.17251e-06	0.335709	0.672	0.32	0.0484427	Ly6ChiCx3cr1lo monocyte-derived macrophages
