# Supplementary material for: Intestinal cell type-specific communication networks underlie homeostasis and response to Western diet
Source: J Exp Med. 2023 Mar 7;220(5):e20221437. doi: 10.1084/jem.20221437 (PMC10038833; doi:10.1084/jem.20221437)
Supplement: Table S4 — shows gene lists utilized to create module scores for enterocyte of villus top. [file JEM_20221437_TableS4.xlsx]

## Sheet: Genes_Enterocyte_top
Table S4. Gene lists utilized to create module scores for enterocyte of villus top.
Number	Gene
1	2010109I03Rik
2	Acad9
3	Ada
4	Ap1g1
5	Apoa4
6	Apoc3
7	Cep57
8	Cfap20
9	Chchd1
10	Chek2
11	Clca4a
12	Cldn7
13	Fgd4
14	Gcn1l1
15	Glipr1
16	Gm10680
17	Gm20594
18	Ifrd1
19	Krt20
20	Lgals3
21	Lrrc41
22	Mrpl48
23	Myo7a
24	Olfr1385
25	Olfr46
26	Pam
27	Pkib
28	Pmp22
29	Psma7
30	Rab34
31	S100a10
32	S100a6
33	Serpinb1a
34	Slc17a5
35	Slc25a22
36	Slc28a2
37	Sprr2a2
38	Ssbp2
39	Tbk1
40	Tlr1
41	Tmsb4x
42	Ythdc2
43	Zfp280d
