# Supplementary material for: Intestinal cell type-specific communication networks underlie homeostasis and response to Western diet
Source: J Exp Med. 2023 Mar 7;220(5):e20221437. doi: 10.1084/jem.20221437 (PMC10038833; doi:10.1084/jem.20221437)
Supplement: Table S5 — shows gene lists utilized to create module scores for enterocyte of villus bottom. [file JEM_20221437_TableS5.xlsx]

## Sheet: Genes_Enterocyte_bottom
Table S5. Gene lists utilized to create module scores for enterocyte of villus bottom.
Number	Gene
1	2010107E04Rik
2	2210407C18Rik
3	Atp5a1
4	Atp5e
5	Atp5g3
6	Atp5h
7	Atp5j
8	Atp5j2
9	Atp5l
10	Atp5o
11	Atpif1
12	Ccl25
13	Chchd10
14	Ckmt1
15	Cox4i1
16	Cox5a
17	Cox5b
18	Cox6b1
19	Cox6c
20	Cox7a1
21	Cox7a2
22	Cox7b
23	Fabp1
24	Gpx2
25	Gsta1
26	Lgals4
27	Lypd8
28	Minos1
29	Ndufa1
30	Ndufa4
31	Ndufa5
32	Ndufb6
33	Ndufb8
34	Ndufc1
35	Plac8
36	Reg3b
37	Reg3g
38	Rpl18
39	Rpl35a
40	Rpl38
41	Rpl39
42	Rpl41
43	Rplp1
44	Rps12
45	Rps14
46	Rps18
47	Rps2
48	Rps27
49	Rps27l
50	Rps28
51	Rps29
52	Rps8
53	Sis
54	Spink4
55	Tm4sf5
56	Tma7
57	Txn1
58	Uba52
59	Uqcr10
60	Uqcr11
61	Uqcrh
62	Uqcrq
