# Supplementary material for: Intestinal cell type-specific communication networks underlie homeostasis and response to Western diet
Source: J Exp Med. 2023 Mar 7;220(5):e20221437. doi: 10.1084/jem.20221437 (PMC10038833; doi:10.1084/jem.20221437)
Supplement: Table S6 — shows count of interacting ligand–receptor pairs in chow diet mice intestine interaction network. [file JEM_20221437_TableS6.xlsx]

## Sheet: Count_interacting pairs_Chow
Table S6. Count of interacting ligand-receptor pairs in Chow diet mice intestine interaction network. Descriptive statistics are provided.
Interacting pairs	Count of interacting pairs
ACE2_GHRL	6
ACVR_1A2A receptor_BMP8A	1
ACVR_1A2B receptor_BMP8A	1
ACVR_1B2A receptor_BMP3	7
ACVR_1B2A receptor_GDF11	72
ACVR_1B2B receptor_GDF11	22
ACVR1_BMPR2_BMP8A	3
ADORA1_ENTPD1	13
ADORA2B_ENTPD1	12
ADRB2_VEGFB	102
ANXA1_FPR1	5
ANXA1_FPR2	10
AXL_GAS6	8
AXL_IL15RA	24
BDNF_F11R	9
BDNF_SORT1	7
BMPR1A_BMPR2_BMP4	5
BMPR1A_BMPR2_BMP8A	7
BMR1A_ACR2A_BMP4	4
BMR1A_ACR2A_BMP8A	5
BMR1A_AVR2B_BMP4	2
BMR1A_AVR2B_BMP8A	3
BTLA_TNFRSF14	12
C3_C3AR1	4
C5AR1_RPS19	61
CCL1_CCR8	1
CCL2_CCR10	2
CCL2_CCR2	6
CCL22_CCR4	6
CCL22_DPP4	29
CCL24_CCR2	11
CCL25_ACKR4	14
CCL25_CCR9	123
CCR1_CCL13	5
CCR10_CCL28	4
CCR2_CCL13	6
CCR4_CCL17	3
CD160_TNFRSF14	8
CD200_CD200R1	56
CD28_CD80	45
CD28_CD86	70
CD44_FGFR2	69
CD44_HBEGF	160
CD48_CD244	176
CD72_SEMA4D	388
CD74_COPA	363
CD8 receptor_LCK	89
CD80_CD274	121
CD94:NKG2A_HLA-E	113
CDH1_KLRG1	26
COPA_P2RY6	84
COPA_SORT1	130
CRLF2_TSLPR	208
CSF1_CELSR3	2
CSF1_SLC7A1	56
CSF1R_CSF1	8
CSF2_CSF1R	9
CTLA4_CD80	73
CTLA4_CD86	120
CX3CR1_CX3CL1	9
CXCL10_CXCR3	84
CXCL10_DPP4	90
CXCL2_CXCR2	2
CXCL2_DPP4	45
CXCL3_CXCR2	8
CXCR6_CXCL16	79
DLL1_NOTCH1	85
DLL1_NOTCH2	88
DLL1_NOTCH3	5
DLL1_NOTCH4	5
DLL4_NOTCH3	3
EFNA1_EPHA1	8
EFNA1_EPHA2	29
EFNA1_EPHA4	6
EFNA3_EPHA4	1
EFNA4_EPHA4	1
EFNB2_EPHA4	5
EFNB2_EPHB3	5
EFNB2_EPHB4	10
EGFR_AREG	18
EGFR_BTC	4
EGFR_COPA	65
EGFR_GRN	40
EGFR_HBEGF	19
EGFR_TGFA	12
EGFR_TGFB1	87
EPHA1_EFNA3	2
EPHA1_EFNA4	2
EPHA2_EFNA3	6
EPHA2_EFNA4	8
EPHA4_EFNB1	9
EPHB2_EFNB1	39
EPHB2_EFNB2	25
EPHB3_EFNB1	7
EPHB4_EFNB1	16
ERBB3_BTC	5
FAS_FASLG	122
FCER2_aVb3 complex	40
FCER2_CR2	18
FFAR2_FAM3C	131
FFAR2_TNF	62
FGFR1_FGFR2	6
FGFR2_CD83	24
FGFR2_EPHA4	3
FGFR2_FGFR3	9
FGFR2_PTPRR	15
FGFR2_XPR1	90
FGFR3_EPHA4	3
FLT3_FLT3LG	105
FLT4_PDGFC	1
FZD6_WNT4	1
FZD7_WNT3	1
GDF11_TGFR_AVR2A	79
GDF11_TGFR_AVR2B	22
GIP_DPP4	26
GPR19_ENHO	1
GRN_CLEC4M	52
GRN_SORT1	92
GUCY2C_GUCA2A	24
GUCY2C_GUCA2B	10
HGF_CD44	39
HLA-E_KLRC1	113
IAPP_IDE	29
ICAM1_AREG	107
ICAM1_ITGAL	524
ICAM1_SPN	385
IGF1_IGF1R	13
IGF2_IDE	29
IGF2_IGF1R	13
IGF2_IGF2R	25
IL1 receptor inhibitor_IL1A	3
IL1 receptor inhibitor_IL1B	6
IL1 receptor inhibitor_IL1RN	4
IL13 receptor_IL13	9
IL13 receptor_IL4	18
IL13_TMEM219	30
IL15_IL15RA	27
IL1B_ADRB2	53
IL21 receptor_IL21	35
IL27_IL27 receptor	12
IL4 receptor_IL4	50
KIT_KITLG	30
LAIR1_LILRB4	97
LAMP1_FAM3C	201
LRP6_CKLF	278
LTA_LTBR	33
LTA_RIPK1	78
LTA_TNFRSF14	3
LTA_TNFRSF1A	46
LTA_TNFRSF1B	60
LTBR_LTB	190
MDK_LRP1	5
MDK_SORL1	20
MERTK_GAS6	20
MET_HGF	10
NAMPT_P2RY6	101
NOTCH1_DLL4	59
NOTCH1_JAG2	59
NOTCH1_WNT4	22
NOTCH2_DLL4	62
NOTCH2_JAG2	63
NOTCH3_JAG2	3
NOTCH4_DLL4	3
NOTCH4_JAG2	3
NRG2_ERBB3	15
NRP1_PGF	22
NRP1_VEGFA	61
NRP1_VEGFB	48
NRP2_PGF	12
NRP2_SEMA3C	8
NRP2_VEGFA	36
PDCD1_CD274	59
PDCD1_FAM3C	52
PDCD1_PDCD1LG2	39
PF4_CXCR3	24
PLAUR_a4b1 complex	207
PLAUR_aVb3 complex	88
PLXNB1_SEMA4D	24
PLXNC1_SEMA7A	89
PRLR_CSHL1	10
PROS1_AXL	6
PTGER3_GHRL	1
PTGIR_GHRL	1
PTPRC_CD22	120
PYY_DPP4	23
SELL_SELPLG	152
SEMA4A_PLXND1	60
SPP1_CCR8	3
SPP1_CD44	55
SPP1_PTGER4	28
SSTR1_SST	1
TBXA2R_GHRL	4
TFRC_TNFSF13B	38
TGFB1_TGFbeta receptor1	456
TGFB1_TGFbeta receptor2	23
TGFB1_TGFBR3	176
TGFB3_TGFbeta receptor1	39
TGFB3_TGFbeta receptor2	3
TGFB3_TGFBR3	25
TNF_DAG1	72
TNF_FAS	96
TNF_FLT4	9
TNF_ICOS	68
TNF_NOTCH1	159
TNF_PTPRS	74
TNF_RIPK1	150
TNF_SEMA4C	36
TNF_TNFRSF1A	84
TNF_TNFRSF1B	149
TNFRSF10A_TNFSF10	28
TNFRSF11B_TNFSF11	4
TNFRSF13B_TNFSF13	64
TNFRSF13B_TNFSF13B	41
TNFRSF17_TNFSF13B	8
TNFRSF1A_FASLG	192
TNFRSF1A_GRN	193
TNFRSF1B_GRN	360
TNFSF10_RIPK1	123
TNFSF11_TNFRSF11A	32
TNFSF12_TNFRSF12A	5
TNFSF12_TNFRSF25	25
TNFSF13_FAS	70
TNFSF13_TNFRSF14	6
TNFSF13_TNFRSF17	12
TNFSF13_TNFRSF1A	47
TNFSF14_LTBR	61
TNFSF14_TNFRSF14	6
TSLP_TSLPR	16
TTR_DDR1	14
VEGFA_EPHB2	47
VEGFA_KDR	12
WNT3_FZD1	1
WNT4_FZD1	1
WNT4_SMO	1
XCR1_XCL1	11
Total	12113
