# Supplementary material for: Intestinal cell type-specific communication networks underlie homeostasis and response to Western diet
Source: J Exp Med. 2023 Mar 7;220(5):e20221437. doi: 10.1084/jem.20221437 (PMC10038833; doi:10.1084/jem.20221437)
Supplement: Table S7 — shows count of interacting ligand–receptor pairs in HFHS diet mice intestine interaction network. [file JEM_20221437_TableS7.xlsx]

## Sheet: Count_interacting pairs_HFHS
Table S7. Count of interacting ligand-receptor pairs in HFHS diet mice intestine interaction network. Descriptive statistics are provided.
Interacting pairs	Count of interacting pairs
ACE2_GHRL	5
ACVR_1A2A receptor_BMP8A	3
ACVR_1A2A receptor_INHBA	1
ACVR_1A2B receptor_BMP8A	3
ACVR_1A2B receptor_INHBA	1
ACVR_1B2A receptor_BMP3	5
ACVR_1B2A receptor_GDF11	48
ACVR_1B2A receptor_INHBA	5
ACVR_1B2B receptor_GDF11	11
ACVR_1B2B receptor_INHBA	1
ACVR_1C2A receptor_INHBA	1
ACVR_1C2B receptor_INHBA	1
ACVR1_BMPR2_BMP8A	6
ADORA1_ENTPD1	15
ADORA2B_ENTPD1	11
ADRB2_VEGFB	72
ANGPT2_TEK	1
ANXA1_FPR2	8
AXL_GAS6	8
AXL_IL15RA	12
BMPR1A_BMPR2_BMP4	5
BMPR1A_BMPR2_BMP8A	12
BMR1A_ACR2A_BMP4	4
BMR1A_ACR2A_BMP8A	7
BMR1A_AVR2B_BMP4	1
BMR1A_AVR2B_BMP8A	2
C3_C3AR1	6
C5AR1_RPS19	40
CCL2_CCR10	3
CCL2_CCR2	8
CCL22_CCR4	4
CCL22_DPP4	36
CCL24_CCR2	8
CCL25_ACKR4	23
CCL25_CCR9	96
CCR1_CCL13	12
CCR10_CCL28	5
CCR2_CCL13	16
CCR4_CCL17	2
CD200_CD200R1	52
CD28_CD80	54
CD28_CD86	82
CD44_FGFR2	57
CD44_HBEGF	120
CD48_CD244	161
CD72_SEMA4D	247
CD74_COPA	297
CD8 receptor_LCK	85
CD80_CD274	101
CD94:NKG2A_HLA-E	109
CDH1_KLRG1	16
COPA_P2RY6	82
COPA_SORT1	134
CRLF2_TSLPR	175
CSF1_CELSR3	4
CSF1_SLC7A1	111
CSF1R_CSF1	18
CSF2_CSF1R	8
CTLA4_CD80	75
CTLA4_CD86	106
CX3CR1_CX3CL1	9
CXCL10_CXCR3	70
CXCL10_DPP4	113
CXCL2_CXCR2	3
CXCL2_DPP4	42
CXCL3_CXCR2	8
CXCR6_CXCL16	73
DLL1_NOTCH1	51
DLL1_NOTCH2	35
DLL1_NOTCH3	3
DLL1_NOTCH4	9
DLL4_NOTCH3	3
EFNA1_EPHA1	12
EFNA1_EPHA2	25
EFNA1_EPHA4	5
EFNA3_EPHA4	1
EFNA4_EPHA4	1
EFNB2_EPHA4	4
EFNB2_EPHB3	4
EFNB2_EPHB4	4
EGFR_AREG	17
EGFR_BTC	4
EGFR_COPA	73
EGFR_EPGN	4
EGFR_GRN	42
EGFR_HBEGF	24
EGFR_TGFA	16
EGFR_TGFB1	55
EPHA1_EFNA3	4
EPHA1_EFNA4	4
EPHA2_EFNA3	6
EPHA2_EFNA4	6
EPHA4_EFNB1	9
EPHB2_EFNB1	18
EPHB2_EFNB2	8
EPHB3_EFNB1	9
EPHB4_EFNB1	9
EPHB6_EFNB1	9
EPHB6_EFNB2	4
EPOR_KITLG	6
ERBB3_BTC	5
FAS_FASLG	82
FCER2_aVb3 complex	33
FCER2_CR2	17
FFAR2_FAM3C	120
FFAR2_TNF	71
FGFR1_FGFR2	12
FGFR2_CD83	24
FGFR2_EPHA4	3
FGFR2_FGFR3	9
FGFR2_PTPRR	6
FGFR2_XPR1	90
FGFR3_EPHA4	3
FLT1_PGF	6
FLT1_VEGFB	12
FLT3_FLT3LG	95
FLT4_PDGFC	2
FLT4_VEGFC	1
FZD6_WNT4	1
FZD7_WNT3	3
GDF11_TGFR_AVR2A	51
GDF11_TGFR_AVR2B	11
GIP_DPP4	31
GPR19_ENHO	2
GRN_CLEC4M	44
GRN_SORT1	80
GUCY2C_GUCA2A	24
GUCY2C_GUCA2B	9
HGF_CD44	34
HLA-E_KLRC1	109
ICAM1_AREG	109
ICAM1_ITGAL	432
ICAM1_SPN	350
IGF1_IGF1R	26
IL1 receptor inhibitor_IL1A	4
IL1 receptor inhibitor_IL1B	5
IL1 receptor inhibitor_IL1RN	3
IL13 receptor_IL13	9
IL13 receptor_IL4	18
IL13_TMEM219	30
IL15_IL15RA	24
IL1B_ADRB2	61
IL21 receptor_IL21	18
IL27_IL27 receptor	10
IL4 receptor_IL4	50
IL6 receptor_IL6	18
IL6_HRH1	4
KIT_KITLG	33
LAIR1_LILRB4	82
LAMP1_FAM3C	188
LRP6_CKLF	190
LTA_LTBR	36
LTA_RIPK1	95
LTA_TNFRSF1A	66
LTA_TNFRSF1B	62
LTBR_LTB	152
MERTK_GAS6	16
MET_HGF	15
NAMPT_P2RY6	64
NOTCH1_DLL4	63
NOTCH1_JAG2	114
NOTCH1_WNT4	22
NOTCH2_DLL4	56
NOTCH2_JAG2	88
NOTCH3_JAG2	6
NOTCH4_DLL4	9
NOTCH4_JAG2	18
NRG2_ERBB3	25
NRP1_PGF	21
NRP1_VEGFA	69
NRP1_VEGFB	41
NRP2_PGF	9
NRP2_SEMA3C	6
NRP2_SEMA3F	3
NRP2_VEGFA	26
PDCD1_CD274	26
PDCD1_FAM3C	39
PDCD1_PDCD1LG2	37
PF4_CXCR3	26
PLAUR_a4b1 complex	162
PLAUR_aVb3 complex	83
PLXNB1_SEMA4D	31
PLXNC1_SEMA7A	91
PRLR_CSHL1	10
PROS1_AXL	6
PTGER3_GHRL	1
PTPRC_CD22	107
PYY_DPP4	44
SAA1_FPR2	2
SELL_SELPLG	129
SEMA4A_PLXND1	53
SPP1_CD44	37
SPP1_PTGER4	42
SSTR1_SST	1
TBXA2R_GHRL	4
TEK_ANGPT1	2
TFRC_TNFSF13B	69
TGFB1_TGFbeta receptor1	238
TGFB1_TGFbeta receptor2	21
TGFB1_TGFBR3	50
TGFB3_TGFbeta receptor1	18
TGFB3_TGFbeta receptor2	4
TGFB3_TGFBR3	10
TNF_CELSR2	10
TNF_DAG1	87
TNF_FAS	77
TNF_FLT4	10
TNF_ICOS	87
TNF_NOTCH1	174
TNF_PTPRS	85
TNF_RIPK1	187
TNF_SEMA4C	40
TNF_TNFRSF1A	117
TNF_TNFRSF1B	141
TNFRSF10A_TNFSF10	15
TNFRSF13B_TNFSF13	60
TNFRSF13B_TNFSF13B	48
TNFRSF17_TNFSF13B	12
TNFRSF1A_FASLG	181
TNFRSF1A_GRN	204
TNFRSF1B_GRN	196
TNFRSF8_TNFSF8	10
TNFSF10_RIPK1	141
TNFSF11_TNFRSF11A	28
TNFSF12_TNFRSF12A	19
TNFSF12_TNFRSF25	24
TNFSF13_FAS	55
TNFSF13_TNFRSF17	14
TNFSF13_TNFRSF1A	82
TNFSF14_LTBR	60
TSLP_TSLPR	15
TTR_AGER	2
TTR_DDR1	14
VEGFA_EPHB2	22
VEGFA_FLT1	22
WNT3_FZD1	1
WNT4_FZD1	1
WNT4_SMO	1
XCR1_XCL1	11
Grand Total	10736
