# Supplementary material for: Intestinal cell type-specific communication networks underlie homeostasis and response to Western diet
Source: J Exp Med. 2023 Mar 7;220(5):e20221437. doi: 10.1084/jem.20221437 (PMC10038833; doi:10.1084/jem.20221437)
Supplement: Table S8 — shows table of the DEGs between HFHS diet and chow diet intestine for each cell type. [file JEM_20221437_TableS8.xlsx]

## Sheet: DEG_Celltype_HFHSvsChow
Table S8. Table of the differentially expressed genes between HFHS diet and chow diet intestine for each cell type. Descriptive statistics are provided. DEG analysis was performed using a two-sided Wilcoxon rank sum test. The Benjamini-Hochberg Procedure was used for adjustments for multiple comparisons.
gene_symbol	p_val	avg_log2FC	pct.1	pct.2	p_val_adj	celltype	population
Iglc1	2.97962e-65	-2.15812	0.515	0.871	7.49137e-61	Macrophage	LP
Lars2	1.62487e-45	-0.935124	0.718	0.875	4.08524e-41	Macrophage	LP
AY036118	1.0266e-44	-0.881584	0.506	0.785	2.58109e-40	Macrophage	LP
Plin2	3.1116e-34	-0.993266	0.586	0.792	7.82318e-30	Macrophage	LP
Gm15564	9.87426e-28	-0.614869	0.111	0.348	2.48259e-23	Macrophage	LP
Wnt4	2.13275e-25	0.925802	0.721	0.523	5.36217e-21	Macrophage	LP
Sept11	2.54414e-24	0.745075	0.599	0.392	6.39649e-20	Macrophage	LP
Gpx3	4.66424e-20	-0.576545	0.249	0.484	1.17268e-15	Macrophage	LP
Cd300lf	1.35753e-18	-0.469268	0.123	0.315	3.4131e-14	Macrophage	LP
Dmxl2	9.93773e-18	0.869783	0.44	0.267	2.49854e-13	Macrophage	LP
Angptl4	1.01643e-17	-0.263615	0.024	0.15	2.55551e-13	Macrophage	LP
Tm6sf1	2.92472e-17	-0.592674	0.319	0.532	7.35334e-13	Macrophage	LP
Htra1	8.96949e-17	0.394301	0.137	0.018	2.25511e-12	Macrophage	LP
Ptgs2	2.68319e-16	1.14264	0.685	0.581	6.74608e-12	Macrophage	LP
Fabp1	1.05431e-15	-0.402791	0.063	0.208	2.65074e-11	Macrophage	LP
Ifi27l2a	1.55512e-15	-0.537207	0.318	0.529	3.90989e-11	Macrophage	LP
Ccl3	4.00277e-15	-0.573473	0.444	0.636	1.00638e-10	Macrophage	LP
Aspa	1.12017e-14	-0.332229	0.104	0.267	2.81632e-10	Macrophage	LP
Slfn5	6.01135e-14	-0.290774	0.169	0.346	1.51137e-09	Macrophage	LP
Slc15a2	1.27843e-13	-0.45806	0.107	0.257	3.21422e-09	Macrophage	LP
Dab2	1.34716e-13	-0.745756	0.398	0.568	3.38703e-09	Macrophage	LP
Gda	1.89518e-13	0.613857	0.299	0.147	4.76486e-09	Macrophage	LP
Ifi203	4.14295e-13	-0.483126	0.348	0.554	1.04162e-08	Macrophage	LP
Cd300a	1.15405e-12	-0.348734	0.602	0.756	2.9015e-08	Macrophage	LP
Hpgd	2.27868e-12	-0.253982	0.191	0.368	5.72905e-08	Macrophage	LP
Mzb1	5.36626e-12	-0.372027	0.107	0.25	1.34919e-07	Macrophage	LP
Engase	7.33151e-12	-0.492086	0.14	0.287	1.84329e-07	Macrophage	LP
Mgl2	1.934e-11	-0.264563	0.304	0.495	4.86246e-07	Macrophage	LP
Lncpint	2.91831e-11	-0.535524	0.397	0.569	7.33722e-07	Macrophage	LP
Gzma	3.72415e-11	1.45197	0.167	0.058	9.36326e-07	Macrophage	LP
Notch1	7.43766e-11	0.598508	0.563	0.444	1.86998e-06	Macrophage	LP
Camk1	3.98596e-10	-0.291926	0.207	0.368	1.00215e-05	Macrophage	LP
Rps27rt	1.23729e-09	-0.250267	0.12	0.251	3.11079e-05	Macrophage	LP
Ighg1	2.11515e-09	-0.348939	0.096	0.212	5.31791e-05	Macrophage	LP
Gm43328	7.79793e-09	-0.329432	0.103	0.215	0.000196055	Macrophage	LP
Cst3	9.38349e-09	-0.28268	0.643	0.764	0.00023592	Macrophage	LP
Cd86	1.00304e-08	-0.362651	0.642	0.768	0.000252183	Macrophage	LP
Plxdc2	1.33774e-08	-0.323573	0.314	0.467	0.000336335	Macrophage	LP
Cd68	2.45074e-08	-0.276643	0.53	0.684	0.000616166	Macrophage	LP
Gnl3	3.89418e-08	-0.288653	0.224	0.355	0.000979075	Macrophage	LP
Creld2	4.64319e-08	-0.346039	0.154	0.273	0.00116739	Macrophage	LP
Rasa4	8.94972e-08	-0.255465	0.163	0.285	0.00225014	Macrophage	LP
Gsdme	4.66315e-07	-0.286337	0.125	0.229	0.0117241	Macrophage	LP
Adrb1	1.0598e-06	-0.299587	0.158	0.272	0.0266454	Macrophage	LP
Myo1e	1.19084e-06	-0.302252	0.134	0.238	0.0299402	Macrophage	LP
Cyfip2	1.30697e-06	0.321513	0.315	0.215	0.0328599	Macrophage	LP
Slc11a1	1.52652e-06	-0.263216	0.569	0.703	0.0383798	Macrophage	LP
Mndal	2.04097e-06	-0.27813	0.41	0.535	0.051314	Macrophage	LP
Atp13a3	3.57784e-06	-0.313594	0.647	0.756	0.0899541	Macrophage	LP
Entpd1	3.85227e-06	-0.278299	0.507	0.637	0.0968538	Macrophage	LP
Lilrb4a	5.66315e-06	-0.38936	0.495	0.606	0.142383	Macrophage	LP
Kras	9.43577e-06	-0.283209	0.472	0.584	0.237234	Macrophage	LP
Rps18	1.41616e-05	-0.347256	0.636	0.744	0.35605	Macrophage	LP
H2-M2	2.38369e-05	-0.320014	0.411	0.52	0.599308	Macrophage	LP
Mertk	4.59527e-05	-0.270318	0.46	0.575	1	Macrophage	LP
Ccr5	9.35903e-05	-0.263889	0.547	0.67	1	Macrophage	LP
Sel1l	9.84344e-05	-0.255547	0.291	0.404	1	Macrophage	LP
Iglc1	1.33098e-05	-1.25101	0.435	0.88	0.334636	cDC1	LP
Nf1	0.000318601	-0.363511	0.043	0.52	1	cDC1	LP
Tkt	0.000452516	1.36753	0.913	0.7	1	cDC1	LP
Lcp2	0.000463445	-0.676494	0.13	0.6	1	cDC1	LP
Arpc4	0.000830219	0.936487	0.87	0.74	1	cDC1	LP
Syvn1	0.001442	-0.562197	0.087	0.46	1	cDC1	LP
Cebpz	0.00145864	-0.978343	0.348	0.72	1	cDC1	LP
Csde1	0.00168921	0.847314	0.913	0.76	1	cDC1	LP
Lztfl1	0.00176153	-0.831469	0.13	0.5	1	cDC1	LP
Slc36a3os	0.00187962	0.54104	0.435	0.12	1	cDC1	LP
Edem1	0.00193156	-0.611188	0.174	0.62	1	cDC1	LP
Ost4	0.00205118	-0.750278	0.478	0.82	1	cDC1	LP
Gtf2b	0.00221494	-0.402519	0.087	0.46	1	cDC1	LP
Ppp1r16b	0.00226093	-0.549193	0.043	0.4	1	cDC1	LP
Spen	0.00237549	-0.393663	0.043	0.4	1	cDC1	LP
Akap11	0.00240237	1.22114	0.609	0.34	1	cDC1	LP
Rgs1	0.00245485	-1.50739	0.391	0.8	1	cDC1	LP
Iglc3	0.00249558	-1.11829	0.217	0.62	1	cDC1	LP
Patl1	0.00262856	0.339127	0.348	0.08	1	cDC1	LP
Tcp11l1	0.00273803	0.328847	0.174	0	1	cDC1	LP
Plpbp	0.0027711	-0.507073	0.13	0.5	1	cDC1	LP
AY036118	0.00286956	-0.910291	0.783	0.98	1	cDC1	LP
Fem1c	0.00293436	-0.779107	0.261	0.62	1	cDC1	LP
Stambp	0.00317572	0.40265	0.304	0.06	1	cDC1	LP
St6gal1	0.00328733	-0.429102	0.043	0.38	1	cDC1	LP
Got1	0.00349996	-0.837239	0.478	0.76	1	cDC1	LP
Picalm	0.00370263	-1.10949	0.522	0.8	1	cDC1	LP
Slc25a20	0.00378651	-1.04343	0.522	0.86	1	cDC1	LP
Ppm1d	0.0038181	-0.251049	0	0.3	1	cDC1	LP
Grsf1	0.0041736	-0.351756	0.087	0.44	1	cDC1	LP
Afdn	0.0041736	-0.529444	0.087	0.44	1	cDC1	LP
Skil	0.00432699	-1.2639	0.478	0.78	1	cDC1	LP
Palld	0.00443241	-0.42873	0.217	0.62	1	cDC1	LP
Gm6377	0.00484359	-0.882711	0.522	0.74	1	cDC1	LP
Derl1	0.00495441	-0.648746	0.261	0.62	1	cDC1	LP
Atp5g1	0.00496261	1.29825	0.826	0.7	1	cDC1	LP
Tlk1	0.00507744	-0.407949	0.13	0.5	1	cDC1	LP
Igha	0.00535734	-1.00503	0.87	1	1	cDC1	LP
Rad21	0.00564304	-0.503512	0.174	0.5	1	cDC1	LP
Tmem208	0.00572398	-0.334132	0.13	0.48	1	cDC1	LP
Gpr171	0.00577498	-0.701352	0.391	0.74	1	cDC1	LP
Mbd2	0.00621791	-0.478853	0.304	0.68	1	cDC1	LP
Herpud1	0.00625892	-1.00279	0.565	0.84	1	cDC1	LP
Fuca2	0.00629823	-0.453145	0.174	0.54	1	cDC1	LP
Luc7l	0.00651511	-0.277755	0.13	0.5	1	cDC1	LP
Pip4p1	0.00659799	-0.385626	0.043	0.36	1	cDC1	LP
Abl1	0.00673327	-0.331135	0.087	0.42	1	cDC1	LP
Larp1b	0.00677869	-0.310714	0.043	0.34	1	cDC1	LP
Rtraf	0.00699205	0.697481	0.913	0.78	1	cDC1	LP
Ssr3	0.00702912	-0.445475	0.391	0.72	1	cDC1	LP
Jchain	0.00704353	-0.356087	0.609	0.84	1	cDC1	LP
Ndufs8	0.00708916	-0.412708	0.261	0.66	1	cDC1	LP
Rbm10	0.00710613	-0.284641	0.043	0.34	1	cDC1	LP
Brd9	0.0074477	-0.318743	0.043	0.34	1	cDC1	LP
Lpcat2	0.00757815	-0.271333	0.043	0.36	1	cDC1	LP
Adrm1	0.00766421	-0.373126	0.087	0.42	1	cDC1	LP
Cdk2ap1	0.00767938	-0.352163	0.174	0.54	1	cDC1	LP
Prkch	0.00780392	-0.35605	0.043	0.34	1	cDC1	LP
Josd2	0.00797938	-0.374273	0	0.26	1	cDC1	LP
Tmed4	0.00797938	-0.320579	0	0.26	1	cDC1	LP
Mrpl22	0.00797938	-0.359853	0	0.26	1	cDC1	LP
Kif2a	0.00817532	-0.253711	0.043	0.34	1	cDC1	LP
Plekhj1	0.00836932	1.16058	0.652	0.52	1	cDC1	LP
Ahr	0.00838598	-0.931291	0.478	0.78	1	cDC1	LP
Ubl5	0.00854416	0.59531	0.87	0.76	1	cDC1	LP
Asl	0.00863292	-0.30092	0.174	0.54	1	cDC1	LP
Slc35a3	0.00871479	0.262069	0.087	0.44	1	cDC1	LP
Vcl	0.00891566	-0.501299	0.087	0.38	1	cDC1	LP
Ptpn6	0.00916668	0.612641	0.696	0.5	1	cDC1	LP
Coa3	0.00925321	-0.410325	0.174	0.52	1	cDC1	LP
P2ry10	0.00938595	-0.840733	0.478	0.68	1	cDC1	LP
Polr1c	0.00969092	-0.381347	0.174	0.54	1	cDC1	LP
Sh3pxd2a	0.00969807	-0.440231	0.13	0.46	1	cDC1	LP
Errfi1	0.00987808	-0.655065	0.217	0.52	1	cDC1	LP
Pitpnm1	0.00991761	-0.340401	0.217	0.56	1	cDC1	LP
Ocstamp	0.010078	-0.283444	0.043	0.32	1	cDC1	LP
Rnf13	0.010078	-0.325386	0.043	0.32	1	cDC1	LP
Calm2	0.0103675	-0.43758	0.652	0.82	1	cDC1	LP
Dpm1	0.0103724	0.579291	0.652	0.44	1	cDC1	LP
Rnaset2a	0.0106864	-0.259216	0.261	0.6	1	cDC1	LP
Tgfbi	0.0107548	-0.323723	0.043	0.34	1	cDC1	LP
Kynu	0.0107938	0.743481	0.565	0.34	1	cDC1	LP
Capn1	0.0109509	0.459767	0.565	0.3	1	cDC1	LP
Slamf7	0.0110013	-0.548136	0.348	0.74	1	cDC1	LP
Gm26917	0.0111991	-1.30708	0.348	0.64	1	cDC1	LP
Aldob	0.0114135	-0.618152	0	0.24	1	cDC1	LP
Spp1	0.0114135	-0.731116	0	0.24	1	cDC1	LP
Lmbr1l	0.0114135	-0.33868	0	0.24	1	cDC1	LP
Tcf4	0.0115375	-0.54614	0.174	0.5	1	cDC1	LP
S100pbp	0.011858	0.752538	0.435	0.2	1	cDC1	LP
Gm2000	0.0122321	-0.270347	0.13	0.44	1	cDC1	LP
Zrsr2	0.0122321	-0.346294	0.13	0.44	1	cDC1	LP
Fam110a	0.0126557	0.620057	0.435	0.18	1	cDC1	LP
Unc45a	0.0126676	-0.256982	0.043	0.32	1	cDC1	LP
Mbd3	0.0127034	-0.371288	0.217	0.6	1	cDC1	LP
Jun	0.0127771	-0.440583	0.348	0.68	1	cDC1	LP
Prpf6	0.0132511	-0.250929	0.043	0.32	1	cDC1	LP
Anxa3	0.0133064	0.668855	0.217	0.04	1	cDC1	LP
Gpr65	0.0133571	-0.896354	0.391	0.62	1	cDC1	LP
Son	0.0135975	-0.658805	0.609	0.84	1	cDC1	LP
Frmd4b	0.0136175	-0.365731	0.261	0.66	1	cDC1	LP
Esf1	0.0136374	-0.257972	0.087	0.38	1	cDC1	LP
Mrps18c	0.0137676	-0.505426	0.13	0.44	1	cDC1	LP
Zc3hc1	0.0141979	0.316789	0.217	0.04	1	cDC1	LP
Etaa1	0.0141979	0.31728	0.217	0.04	1	cDC1	LP
Sel1l	0.0143614	-0.626617	0.217	0.52	1	cDC1	LP
Golgb1	0.0144705	-0.536704	0.174	0.5	1	cDC1	LP
Nab1	0.014516	-0.489565	0.261	0.56	1	cDC1	LP
Cd86	0.0146184	-0.691505	0.565	0.8	1	cDC1	LP
Pde3b	0.0146558	-0.324063	0.087	0.36	1	cDC1	LP
Rab3d	0.014662	1.0718	0.174	0.02	1	cDC1	LP
Tgs1	0.0148114	-0.251533	0.087	0.38	1	cDC1	LP
Ndufs6	0.0150563	1.00682	0.783	0.64	1	cDC1	LP
Snrpd1	0.0151144	-0.436957	0.348	0.62	1	cDC1	LP
Scfd1	0.0152151	-0.440924	0.174	0.46	1	cDC1	LP
Tet2	0.0153401	-0.725931	0.348	0.64	1	cDC1	LP
Dapp1	0.0153401	-0.560819	0.391	0.62	1	cDC1	LP
Chd8	0.0154296	0.388051	0.565	0.3	1	cDC1	LP
Fam162a	0.0155051	-0.282451	0.13	0.48	1	cDC1	LP
Tatdn2	0.0155359	-0.556065	0.043	0.3	1	cDC1	LP
Cpeb2	0.015679	-0.613951	0.261	0.54	1	cDC1	LP
Diaph1	0.015924	-0.693079	0.304	0.62	1	cDC1	LP
Gpbp1l1	0.015961	-0.372419	0.217	0.56	1	cDC1	LP
Fbxw11	0.0160181	-0.508495	0.217	0.52	1	cDC1	LP
Gfod1	0.0161486	-0.507312	0.304	0.54	1	cDC1	LP
9130015A21Rik	0.0162216	-0.300994	0	0.22	1	cDC1	LP
Ctnnbip1	0.0163022	-0.52971	0.217	0.54	1	cDC1	LP
Fbxo33	0.0166835	0.523471	0.391	0.18	1	cDC1	LP
Mien1	0.0167995	-0.274241	0.304	0.7	1	cDC1	LP
Krcc1	0.0170424	-0.519399	0.304	0.64	1	cDC1	LP
Dhx40	0.0173201	-0.333576	0.043	0.28	1	cDC1	LP
Med31	0.0180694	0.310578	0.304	0.1	1	cDC1	LP
Cstb	0.0181095	-0.442402	0.348	0.7	1	cDC1	LP
Cib1	0.0181371	0.605827	0.565	0.38	1	cDC1	LP
Usp15	0.0183814	-0.291928	0.217	0.56	1	cDC1	LP
Nck2	0.0187072	-0.415578	0.174	0.5	1	cDC1	LP
Plcb4	0.0187072	-0.253926	0.174	0.5	1	cDC1	LP
Tpp2	0.0188891	-0.358556	0.348	0.6	1	cDC1	LP
Sf3b6	0.0193358	-0.488433	0.391	0.64	1	cDC1	LP
Gpr4	0.0194586	-0.427611	0.261	0.52	1	cDC1	LP
Nmt1	0.019507	-0.414852	0.391	0.6	1	cDC1	LP
Pdlim5	0.0195265	-0.354078	0.304	0.6	1	cDC1	LP
Safb	0.0197415	-0.406413	0.174	0.46	1	cDC1	LP
Sec62	0.0199874	-0.521931	0.391	0.64	1	cDC1	LP
Ndufaf3	0.0202881	0.302292	0.348	0.14	1	cDC1	LP
Pik3cg	0.0204758	-0.336301	0.174	0.46	1	cDC1	LP
Ciapin1	0.020564	0.420237	0.522	0.26	1	cDC1	LP
Mrpl12	0.0207737	1.0819	0.652	0.5	1	cDC1	LP
Sgpl1	0.0208396	0.471038	0.609	0.44	1	cDC1	LP
Naa20	0.0211802	-0.443484	0.087	0.36	1	cDC1	LP
Tmed9	0.0212406	-0.439131	0.261	0.62	1	cDC1	LP
Gse1	0.0213957	0.466634	0.391	0.2	1	cDC1	LP
Ranbp9	0.0215535	-0.291176	0.261	0.6	1	cDC1	LP
Ccr9	0.0215983	-0.616498	0.304	0.62	1	cDC1	LP
Kcnip3	0.0217562	0.456884	0.261	0.08	1	cDC1	LP
Adrb2	0.0218346	-0.609427	0.087	0.34	1	cDC1	LP
Syne1	0.021972	-0.752811	0.217	0.48	1	cDC1	LP
Virma	0.022736	-0.290922	0.087	0.34	1	cDC1	LP
D1Ertd622e	0.0229221	-0.259207	0	0.2	1	cDC1	LP
Fcrla	0.0229221	-0.277206	0	0.2	1	cDC1	LP
Plod3	0.0229221	-0.277834	0	0.2	1	cDC1	LP
Spcs2	0.0231438	-0.518583	0.391	0.68	1	cDC1	LP
Smad7	0.0233631	-0.726311	0.174	0.44	1	cDC1	LP
Dennd5a	0.0235952	-0.380475	0.261	0.56	1	cDC1	LP
Plce1	0.0236695	-0.362438	0.087	0.34	1	cDC1	LP
Manf	0.0237937	-0.810839	0.522	0.72	1	cDC1	LP
Nfx1	0.0238645	-0.253283	0.174	0.48	1	cDC1	LP
Socs4	0.0242339	-0.2761	0.13	0.42	1	cDC1	LP
Abcf2	0.0243004	0.398201	0.391	0.18	1	cDC1	LP
Hivep2	0.0245159	-0.351414	0.174	0.46	1	cDC1	LP
Slc35a4	0.0245159	-0.261366	0.174	0.46	1	cDC1	LP
Lap3	0.0247685	-0.446202	0.217	0.54	1	cDC1	LP
Nfkbiz	0.0253692	-0.492541	0.304	0.56	1	cDC1	LP
Ppp1r10	0.025402	-0.257642	0.174	0.46	1	cDC1	LP
Arf1	0.0256554	0.710408	0.826	0.72	1	cDC1	LP
Osbpl3	0.0260834	-0.36417	0.13	0.42	1	cDC1	LP
Mxd1	0.0260834	0.481063	0.478	0.26	1	cDC1	LP
Slco3a1	0.0264375	-0.838483	0.609	0.78	1	cDC1	LP
Rnf8	0.0264995	-0.291605	0.217	0.54	1	cDC1	LP
Gpr137b	0.0265791	-0.369035	0.174	0.42	1	cDC1	LP
Thoc6	0.0269905	-0.295932	0.043	0.28	1	cDC1	LP
Wdfy1	0.0274523	-0.662811	0.217	0.46	1	cDC1	LP
Krit1	0.0274523	-0.372282	0.217	0.46	1	cDC1	LP
Ticam1	0.0277439	-0.374103	0.087	0.34	1	cDC1	LP
Supt16	0.0278661	-0.333911	0.261	0.56	1	cDC1	LP
Mef2c	0.0280855	-0.324196	0.304	0.6	1	cDC1	LP
Cdc42se2	0.0285415	-0.264847	0.261	0.62	1	cDC1	LP
Actr1a	0.0287608	0.455587	0.435	0.24	1	cDC1	LP
Chchd3	0.028796	-0.367575	0.304	0.54	1	cDC1	LP
Whamm	0.028799	-0.295051	0.043	0.26	1	cDC1	LP
Mea1	0.0288524	-0.340349	0.087	0.34	1	cDC1	LP
Slc9a3r2	0.0289368	0.667504	0.435	0.22	1	cDC1	LP
Anapc2	0.0289873	-0.265916	0.13	0.4	1	cDC1	LP
Spg21	0.0294766	-0.511223	0.435	0.68	1	cDC1	LP
Ccdc134	0.0297151	-0.342166	0.087	0.32	1	cDC1	LP
Jag2	0.029979	-0.316111	0.174	0.44	1	cDC1	LP
Cebpb	0.0300869	-0.2578	0.043	0.26	1	cDC1	LP
Mgat2	0.0301098	-0.308863	0.391	0.66	1	cDC1	LP
Tax1bp3	0.0301192	0.450771	0.478	0.28	1	cDC1	LP
Cyp26b1	0.0307362	-0.626694	0.261	0.56	1	cDC1	LP
Paxbp1	0.0308588	-0.335737	0.304	0.62	1	cDC1	LP
Lrrc59	0.0309469	-0.360019	0.217	0.52	1	cDC1	LP
Pold4	0.030982	-0.55098	0.478	0.82	1	cDC1	LP
Dnajb14	0.0312312	-0.374461	0.348	0.7	1	cDC1	LP
Rab20	0.031424	-0.472676	0.043	0.26	1	cDC1	LP
Gfm2	0.031424	-0.61663	0.043	0.26	1	cDC1	LP
Cryzl1	0.0322261	-0.370477	0	0.18	1	cDC1	LP
Zmynd8	0.0323186	0.575599	0.478	0.28	1	cDC1	LP
Ryr1	0.032416	-0.333974	0.174	0.46	1	cDC1	LP
Ybx3	0.0325981	0.596813	0.565	0.4	1	cDC1	LP
Usp31	0.0327636	0.362986	0.217	0.06	1	cDC1	LP
Tmem231	0.0327636	0.298229	0.217	0.06	1	cDC1	LP
Smg8	0.0327636	0.895222	0.217	0.06	1	cDC1	LP
Ndufaf7	0.0328117	-0.355689	0.043	0.26	1	cDC1	LP
Sgms1	0.032913	-0.762633	0.478	0.68	1	cDC1	LP
Mycl	0.0330421	0.547394	0.652	0.54	1	cDC1	LP
Gm46224	0.0334383	-0.267535	0.087	0.32	1	cDC1	LP
Ppp1r12a	0.0337253	-0.408673	0.391	0.68	1	cDC1	LP
Tnfrsf1a	0.0339938	-0.579472	0.304	0.6	1	cDC1	LP
Rsrp1	0.034244	1.00896	0.696	0.54	1	cDC1	LP
Creg1	0.0345931	-0.461875	0.565	0.76	1	cDC1	LP
St6galnac4	0.034984	0.551951	0.087	0.34	1	cDC1	LP
Top1	0.0351115	-0.475698	0.609	0.74	1	cDC1	LP
Smurf2	0.0357452	-0.291344	0.043	0.26	1	cDC1	LP
Hist1h1b	0.0357452	-0.332395	0.043	0.26	1	cDC1	LP
Atmin	0.0361364	-0.257063	0.087	0.32	1	cDC1	LP
Srsf5	0.0361672	-0.543985	0.652	0.84	1	cDC1	LP
Irf2	0.0362215	-0.395727	0.304	0.58	1	cDC1	LP
Ewsr1	0.0363877	-0.822335	0.435	0.66	1	cDC1	LP
Tmem167	0.0363877	-0.357701	0.435	0.66	1	cDC1	LP
Hlx	0.036431	0.325028	0.304	0.12	1	cDC1	LP
Nav1	0.0365439	-0.512151	0.391	0.64	1	cDC1	LP
Htatsf1	0.0368196	-0.406464	0.13	0.36	1	cDC1	LP
Ankrd12	0.0368231	-0.627163	0.391	0.62	1	cDC1	LP
Arl4a	0.0372171	-0.598559	0.217	0.5	1	cDC1	LP
Zfand2b	0.0372939	-1.04711	0.043	0.26	1	cDC1	LP
Ogfrl1	0.0376567	0.53074	0.565	0.36	1	cDC1	LP
Nktr	0.0377245	-0.680345	0.478	0.7	1	cDC1	LP
Slc26a2	0.0380534	0.312018	0.304	0.12	1	cDC1	LP
Alkbh1	0.0383802	-0.412448	0.304	0.62	1	cDC1	LP
Trip11	0.0384352	-0.329809	0.304	0.54	1	cDC1	LP
Denr	0.0384723	-0.406026	0.391	0.66	1	cDC1	LP
Ddx3y	0.0394174	-0.578643	0.348	0.66	1	cDC1	LP
Itprid2	0.0395726	-0.467908	0.348	0.6	1	cDC1	LP
Synpo	0.0397368	0.30413	0.304	0.12	1	cDC1	LP
Klhl24	0.0399104	0.687587	0.391	0.2	1	cDC1	LP
Pdcd10	0.0403687	0.74948	0.609	0.42	1	cDC1	LP
Slc38a1	0.0408594	-1.05031	0.478	0.78	1	cDC1	LP
Acot9	0.041483	-0.278448	0.043	0.24	1	cDC1	LP
Hist1h1d	0.0420924	-0.336176	0.087	0.32	1	cDC1	LP
Rnf114	0.0422782	0.515492	0.565	0.46	1	cDC1	LP
Mbnl2	0.0423696	-0.552355	0.478	0.66	1	cDC1	LP
Rnf44	0.0425437	0.415095	0.478	0.28	1	cDC1	LP
Atp2c1	0.0427057	-0.282266	0.261	0.54	1	cDC1	LP
Sptan1	0.04278	-0.255129	0.13	0.38	1	cDC1	LP
Erf	0.04278	-0.292354	0.13	0.38	1	cDC1	LP
Bptf	0.0431143	-0.468268	0.304	0.64	1	cDC1	LP
Sf3b1	0.0432252	-0.690966	0.696	0.84	1	cDC1	LP
Rhot1	0.0432938	-0.291816	0.043	0.24	1	cDC1	LP
Ccdc122	0.0432938	0.268396	0.304	0.12	1	cDC1	LP
Tnks2	0.043599	-0.48828	0.304	0.56	1	cDC1	LP
Far1	0.0436323	-0.543594	0.435	0.68	1	cDC1	LP
Lrrc58	0.0436323	0.288333	0.435	0.68	1	cDC1	LP
Chst11	0.0438989	-0.361751	0.217	0.46	1	cDC1	LP
Tomm5	0.0446614	0.382551	0.696	0.44	1	cDC1	LP
Suz12	0.0447401	-0.476025	0.304	0.52	1	cDC1	LP
Akap7	0.0447667	0.257757	0.174	0.04	1	cDC1	LP
Tmem97	0.0447667	0.852856	0.174	0.04	1	cDC1	LP
Atp5a1	0.0447983	0.902987	0.957	0.76	1	cDC1	LP
Elavl1	0.0449509	-0.376715	0.304	0.56	1	cDC1	LP
Dennd4a	0.0449524	-0.719712	0.522	0.7	1	cDC1	LP
Tmem14c	0.0449935	-0.343183	0.435	0.72	1	cDC1	LP
Fndc3b	0.0451145	-0.419639	0	0.16	1	cDC1	LP
Coq10a	0.0451145	-0.493927	0	0.16	1	cDC1	LP
Traf2	0.0451512	0.767407	0.261	0.1	1	cDC1	LP
Tcf7l2	0.0453401	-0.420209	0.174	0.48	1	cDC1	LP
Setd5	0.04564	-0.304444	0.261	0.58	1	cDC1	LP
Rab1b	0.0461992	-0.292146	0.304	0.6	1	cDC1	LP
Pum3	0.0462842	-0.431882	0.304	0.54	1	cDC1	LP
Ergic2	0.0462845	-0.342958	0.261	0.5	1	cDC1	LP
Dhx9	0.0465701	-0.290447	0.217	0.5	1	cDC1	LP
C330007P06Rik	0.0468148	0.320444	0.348	0.18	1	cDC1	LP
Tgds	0.0471162	-0.464773	0.043	0.24	1	cDC1	LP
Pglyrp1	0.0474892	0.338019	0.174	0.04	1	cDC1	LP
Slc16a6	0.0476012	-0.825218	0.391	0.56	1	cDC1	LP
Rab11a	0.0476886	0.809527	0.826	0.72	1	cDC1	LP
Azin1	0.0477211	-0.358468	0.348	0.56	1	cDC1	LP
March7	0.0477994	-0.600679	0.391	0.64	1	cDC1	LP
Drg1	0.0481306	-0.421048	0.174	0.44	1	cDC1	LP
Rassf2	0.0483424	-0.598932	0.217	0.46	1	cDC1	LP
Gnl3	0.0484963	-0.323914	0.217	0.52	1	cDC1	LP
Zpr1	0.0486165	0.357548	0.348	0.18	1	cDC1	LP
Cuedc2	0.0489665	-0.296286	0.13	0.36	1	cDC1	LP
Ndufv1	0.0491307	-0.295866	0.13	0.4	1	cDC1	LP
Hist1h4d	0.0491314	-0.516873	0.043	0.24	1	cDC1	LP
Tmem260	0.0491314	-0.489152	0.043	0.24	1	cDC1	LP
Hdlbp	0.0492705	-0.617366	0.348	0.62	1	cDC1	LP
Trim27	0.0494141	-0.277689	0.174	0.42	1	cDC1	LP
H1f0	0.0497223	-0.818825	0.217	0.42	1	cDC1	LP
Acvrl1	0.0501626	-0.434879	0.435	0.64	1	cDC1	LP
Etv3	0.0502964	-0.483794	0.478	0.74	1	cDC1	LP
Nr4a1	0.0502964	-0.556834	0.478	0.74	1	cDC1	LP
Pole3	0.0504761	1.08397	0.348	0.18	1	cDC1	LP
Fh1	0.0508533	-0.301741	0.13	0.38	1	cDC1	LP
Gars	0.0511461	-0.273066	0.261	0.48	1	cDC1	LP
Iars	0.0511461	0.877303	0.522	0.36	1	cDC1	LP
Drosha	0.0518626	0.513411	0.304	0.14	1	cDC1	LP
Ppp1r14a	0.0519056	0.462316	0.565	0.38	1	cDC1	LP
Srp72	0.0519357	-0.39665	0.435	0.7	1	cDC1	LP
Cd68	0.0519357	-0.488649	0.522	0.66	1	cDC1	LP
Zmat3	0.0521437	0.661167	0.13	0.02	1	cDC1	LP
Phf3	0.0521799	-0.554901	0.348	0.56	1	cDC1	LP
Shc1	0.0522341	-0.260506	0.304	0.54	1	cDC1	LP
Ifi207	0.0523948	-0.275359	0.087	0.3	1	cDC1	LP
Dbt	0.0523948	-0.270549	0.087	0.3	1	cDC1	LP
Hspa14	0.0527931	-0.307143	0.348	0.58	1	cDC1	LP
Rlim	0.0529022	-1.11863	0.348	0.66	1	cDC1	LP
Dleu2	0.0531302	-0.753461	0.435	0.64	1	cDC1	LP
Trim35	0.0533903	-0.690469	0.478	0.66	1	cDC1	LP
Dusp5	0.0533903	-0.554787	0.435	0.68	1	cDC1	LP
Chmp1b	0.0537129	0.531053	0.565	0.4	1	cDC1	LP
Cxcl2	0.0539887	-1.72654	0.13	0.34	1	cDC1	LP
Tm6sf1	0.0548535	-0.719277	0.522	0.7	1	cDC1	LP
Ifrd1	0.0549327	-0.580866	0.522	0.68	1	cDC1	LP
Fkbp2	0.0551446	-0.286679	0.261	0.52	1	cDC1	LP
Ubr4	0.0554412	-0.467614	0.261	0.56	1	cDC1	LP
Trim59	0.0556157	-0.466245	0.043	0.24	1	cDC1	LP
Yae1d1	0.0556157	-0.25103	0.043	0.24	1	cDC1	LP
Tusc2	0.055897	0.433218	0.13	0.02	1	cDC1	LP
Zcchc4	0.0562804	-0.355765	0.174	0.42	1	cDC1	LP
Hivep3	0.0564156	-0.273684	0.087	0.3	1	cDC1	LP
Rest	0.0573796	0.393796	0.261	0.5	1	cDC1	LP
Cd83	0.0576536	-0.56623	0.522	0.74	1	cDC1	LP
Rapgef2	0.0576993	-0.619183	0.174	0.4	1	cDC1	LP
Zcchc24	0.0579297	0.41457	0.043	0.24	1	cDC1	LP
AU020206	0.0581473	-0.417215	0.13	0.36	1	cDC1	LP
Itpk1	0.0584343	0.270737	0.304	0.14	1	cDC1	LP
Tm9sf3	0.0587121	0.680864	0.783	0.66	1	cDC1	LP
Brd7	0.0588107	-0.368024	0.304	0.54	1	cDC1	LP
Gm15564	0.0596069	-0.416405	0.217	0.5	1	cDC1	LP
Atf3	0.0597423	-0.749215	0.391	0.7	1	cDC1	LP
Safb2	0.0598433	-0.495104	0.391	0.58	1	cDC1	LP
Zc3h12c	0.0600247	-0.607474	0.304	0.48	1	cDC1	LP
Sdf2l1	0.0601244	-0.581569	0.391	0.64	1	cDC1	LP
Zcchc7	0.0605193	-0.28689	0.304	0.56	1	cDC1	LP
Il16	0.06069	0.640988	0.348	0.18	1	cDC1	LP
Ccnd3	0.0610239	1.23634	0.609	0.46	1	cDC1	LP
Tmem128	0.0621291	-0.275862	0.261	0.52	1	cDC1	LP
Pirb	0.0622001	0.451693	0.391	0.24	1	cDC1	LP
Psma2	0.0625962	-0.403288	0.522	0.74	1	cDC1	LP
Eif5	0.0628513	-0.44048	0.565	0.76	1	cDC1	LP
Lsm10	0.0629562	-0.259441	0	0.14	1	cDC1	LP
Mt3	0.0629562	-0.346047	0	0.14	1	cDC1	LP
Wdfy3	0.064112	-0.285681	0.174	0.44	1	cDC1	LP
Wnk1	0.0641692	-0.330643	0.522	0.84	1	cDC1	LP
Zfp236	0.0644524	-0.487181	0.043	0.22	1	cDC1	LP
Erp44	0.0646014	-0.287712	0.348	0.58	1	cDC1	LP
Zfp131	0.0652293	0.291285	0.348	0.18	1	cDC1	LP
Syce2	0.0656834	1.05815	0.304	0.14	1	cDC1	LP
Rbm45	0.0657523	0.273607	0.217	0.08	1	cDC1	LP
Zfp346	0.0657523	0.479776	0.217	0.08	1	cDC1	LP
Sh2b3	0.0657991	-0.383742	0.348	0.56	1	cDC1	LP
Mob1b	0.0659623	0.352038	0.174	0.42	1	cDC1	LP
Rspry1	0.0663209	-0.293767	0.13	0.34	1	cDC1	LP
P3h2	0.0664838	-0.283298	0.13	0.36	1	cDC1	LP
Znrd1	0.0666429	-0.254367	0.435	0.66	1	cDC1	LP
Bcl2l14	0.0669941	-0.293054	0.261	0.54	1	cDC1	LP
1190007I07Rik	0.0671544	-0.405387	0.043	0.22	1	cDC1	LP
Vps37b	0.067184	0.852366	0.522	0.36	1	cDC1	LP
Snd1	0.067184	-0.26253	0.261	0.48	1	cDC1	LP
Scaf11	0.0672131	-0.505493	0.391	0.64	1	cDC1	LP
Ski	0.067387	-0.273584	0.087	0.28	1	cDC1	LP
AI467606	0.0676019	0.392167	0.348	0.18	1	cDC1	LP
Gphn	0.0676019	-0.428193	0.087	0.3	1	cDC1	LP
Pdxdc1	0.0676019	-0.452943	0.087	0.3	1	cDC1	LP
H2afx	0.0677163	-0.31797	0.174	0.4	1	cDC1	LP
Vdac3	0.0679682	-0.558287	0.304	0.52	1	cDC1	LP
Hadhb	0.0679838	-0.266335	0.304	0.54	1	cDC1	LP
Setd1b	0.0680548	0.441346	0.435	0.3	1	cDC1	LP
Gnb1	0.0680624	0.600037	0.826	0.72	1	cDC1	LP
Fosb	0.0690986	-0.586477	0.565	0.8	1	cDC1	LP
Nap1l4	0.0692194	-0.340963	0.217	0.44	1	cDC1	LP
Fam111a	0.0693065	-0.450979	0.087	0.26	1	cDC1	LP
Rbm39	0.0693687	-0.598603	0.739	0.86	1	cDC1	LP
Mrpl51	0.0696276	-0.338229	0.304	0.58	1	cDC1	LP
Park7	0.0697264	-0.317124	0.435	0.78	1	cDC1	LP
Bri3	0.0697529	-0.536026	0.391	0.62	1	cDC1	LP
Agpat5	0.0698299	-0.291502	0.261	0.52	1	cDC1	LP
Sugt1	0.0698299	-0.34844	0.261	0.52	1	cDC1	LP
Bcl6	0.0699876	-0.63942	0.478	0.74	1	cDC1	LP
Aup1	0.0702905	-0.289542	0.348	0.58	1	cDC1	LP
Celf2	0.070909	-0.616299	0.609	0.74	1	cDC1	LP
Ssrp1	0.0709603	-0.288588	0.261	0.54	1	cDC1	LP
Bbip1	0.0709603	-0.301715	0.261	0.54	1	cDC1	LP
Rbm27	0.0712601	0.306518	0.217	0.5	1	cDC1	LP
Havcr2	0.0718544	-0.466344	0.565	0.76	1	cDC1	LP
Exoc6	0.0724035	-0.298876	0.174	0.42	1	cDC1	LP
Spi1	0.0726656	-0.462192	0.696	0.84	1	cDC1	LP
Atp6v1e1	0.0729696	0.55176	0.652	0.52	1	cDC1	LP
Tmbim4	0.0730144	-0.277207	0.261	0.54	1	cDC1	LP
Ghitm	0.073063	1.04851	0.739	0.6	1	cDC1	LP
Bahd1	0.0732631	0.331703	0.304	0.16	1	cDC1	LP
Map3k14	0.0732856	-0.43473	0.391	0.56	1	cDC1	LP
Nucb2	0.0733729	-0.344456	0.261	0.48	1	cDC1	LP
Ptger4	0.0735255	-0.450086	0.217	0.4	1	cDC1	LP
Arcn1	0.0739671	-0.499881	0.435	0.62	1	cDC1	LP
Glmp	0.0740314	-0.281129	0.304	0.54	1	cDC1	LP
Trim44	0.0740596	-0.322461	0.304	0.52	1	cDC1	LP
Pot1b	0.0747396	-0.396929	0.217	0.42	1	cDC1	LP
Ints14	0.0750971	-0.283246	0.087	0.28	1	cDC1	LP
Wdr73	0.0754479	0.462415	0.217	0.08	1	cDC1	LP
Mrps26	0.0755368	-0.275069	0.174	0.36	1	cDC1	LP
Pdia3	0.0757692	-0.537655	0.609	0.78	1	cDC1	LP
Acat1	0.0762499	0.278799	0.435	0.26	1	cDC1	LP
Ube2l3	0.0762737	-0.452325	0.652	0.84	1	cDC1	LP
Hnrnpm	0.076276	-0.359356	0.565	0.78	1	cDC1	LP
Mef2a	0.076344	-0.757728	0.478	0.66	1	cDC1	LP
Ppp6c	0.0772542	-0.250846	0.217	0.48	1	cDC1	LP
Elp2	0.0782921	-0.369093	0.13	0.34	1	cDC1	LP
Selenof	0.0783707	-0.374949	0.435	0.66	1	cDC1	LP
Ctnnb1	0.0784011	-0.445206	0.435	0.68	1	cDC1	LP
Treml4	0.0788776	-0.35153	0.261	0.44	1	cDC1	LP
Klf4	0.0790775	-0.707744	0.391	0.58	1	cDC1	LP
P4hb	0.0790917	-0.506375	0.565	0.68	1	cDC1	LP
Rrp1	0.0795439	0.965439	0.609	0.5	1	cDC1	LP
Myadm	0.0801888	-0.430988	0.435	0.62	1	cDC1	LP
Rap1gap2	0.080475	0.393791	0.391	0.26	1	cDC1	LP
Cd3eap	0.0805522	0.39845	0.348	0.18	1	cDC1	LP
Higd2a	0.0806241	-0.373053	0.391	0.6	1	cDC1	LP
Gm43111	0.0806265	-0.512571	0.087	0.28	1	cDC1	LP
Golga4	0.080691	-0.425108	0.261	0.46	1	cDC1	LP
Thada	0.0808659	-0.468562	0.043	0.2	1	cDC1	LP
Pafah1b1	0.0815146	-0.587372	0.478	0.68	1	cDC1	LP
Nudt9	0.0815806	-0.559836	0.174	0.4	1	cDC1	LP
Dgat1	0.0815806	-0.416867	0.174	0.4	1	cDC1	LP
Ascc2	0.0817305	1.40281	0.304	0.16	1	cDC1	LP
AI837181	0.0817305	0.700736	0.304	0.16	1	cDC1	LP
Ccdc90b	0.0820968	1.33762	0.261	0.12	1	cDC1	LP
Eps8	0.0825538	-0.317483	0.304	0.56	1	cDC1	LP
Xpo6	0.0825538	-0.558792	0.304	0.56	1	cDC1	LP
Uba6	0.0828681	-0.378899	0.304	0.52	1	cDC1	LP
Ap4s1	0.0830406	0.350196	0.391	0.26	1	cDC1	LP
Hspd1	0.0834029	-0.420318	0.565	0.74	1	cDC1	LP
Stx2	0.0835487	-0.27593	0.13	0.34	1	cDC1	LP
Rhob	0.0836961	-0.590605	0.174	0.38	1	cDC1	LP
Mapk3	0.0841011	0.32647	0.435	0.28	1	cDC1	LP
Urm1	0.0847234	0.338098	0.304	0.16	1	cDC1	LP
P2ry14	0.0848443	-0.747161	0.478	0.66	1	cDC1	LP
Rtn4rl1	0.0853872	0.288973	0.261	0.12	1	cDC1	LP
Eif1ax	0.0860654	-0.534331	0.217	0.46	1	cDC1	LP
Galnt10	0.0861479	-0.276481	0.13	0.32	1	cDC1	LP
Bcl9	0.0862823	-0.26081	0.13	0.34	1	cDC1	LP
Stxbp3	0.0862823	0.294004	0.391	0.22	1	cDC1	LP
Lypla1	0.0867644	0.562092	0.174	0.44	1	cDC1	LP
Slc20a1	0.0867644	-0.342076	0.217	0.42	1	cDC1	LP
Gm47283	0.0871493	-0.255595	0.261	0.48	1	cDC1	LP
Scai	0.087695	-0.479146	0	0.12	1	cDC1	LP
Gimap4	0.087695	-0.262818	0	0.12	1	cDC1	LP
Fabp1	0.087695	-0.380846	0	0.12	1	cDC1	LP
Ctla4	0.0877242	-0.46039	0.043	0.2	1	cDC1	LP
Irf4	0.0877242	-0.321729	0.043	0.2	1	cDC1	LP
Luzp1	0.08777	0.465851	0.217	0.44	1	cDC1	LP
Arhgap31	0.088062	-0.387299	0.391	0.58	1	cDC1	LP
Itpkb	0.0888799	-0.512215	0.435	0.6	1	cDC1	LP
Hdac2	0.0893311	0.565372	0.435	0.28	1	cDC1	LP
Cttnbp2nl	0.0898611	-0.27586	0.304	0.54	1	cDC1	LP
Lncpint	0.0899142	-0.721828	0.304	0.48	1	cDC1	LP
Zbtb46	0.0911374	-0.542323	0.174	0.36	1	cDC1	LP
C1galt1c1	0.0913252	-0.292108	0.043	0.2	1	cDC1	LP
Rab14	0.091438	-0.317683	0.478	0.7	1	cDC1	LP
Mydgf	0.0921805	-0.364079	0.304	0.46	1	cDC1	LP
Mrps9	0.0923049	0.382075	0.348	0.18	1	cDC1	LP
Nrip1	0.0936583	-0.501871	0.391	0.62	1	cDC1	LP
Marcksl1	0.0941756	0.608973	0.217	0.08	1	cDC1	LP
Supt20	0.0945252	-0.386544	0.304	0.56	1	cDC1	LP
Reg3b	0.0950441	-0.415025	0.043	0.2	1	cDC1	LP
Mta2	0.0950525	0.308406	0.565	0.4	1	cDC1	LP
Atp2b1	0.0959447	-0.33849	0.522	0.7	1	cDC1	LP
Sdf4	0.0961236	-0.356059	0.435	0.6	1	cDC1	LP
Vars	0.0963461	0.665352	0.522	0.42	1	cDC1	LP
Rlf	0.0975531	0.66315	0.391	0.24	1	cDC1	LP
Sesn3	0.0980231	-0.540912	0.13	0.32	1	cDC1	LP
Srrt	0.0983008	-0.312794	0.348	0.62	1	cDC1	LP
Acss2	0.0988801	0.275587	0.174	0.06	1	cDC1	LP
Ier3	0.0988801	0.327548	0.174	0.06	1	cDC1	LP
Tmed10	0.0989848	-0.392114	0.565	0.8	1	cDC1	LP
Zfyve16	0.0996289	0.286586	0.261	0.12	1	cDC1	LP
Ptrhd1	0.099857	-0.262547	0.174	0.36	1	cDC1	LP
Odc1	0.100092	-0.553156	0.522	0.74	1	cDC1	LP
Cdk12	0.100311	-0.529203	0.304	0.52	1	cDC1	LP
Tnfrsf21	0.100352	-0.334613	0.174	0.38	1	cDC1	LP
Jdp2	0.101012	-0.584096	0.348	0.54	1	cDC1	LP
Dusp16	0.101824	-0.274653	0.348	0.56	1	cDC1	LP
Itfg1	0.102026	0.383187	0.478	0.34	1	cDC1	LP
B4galt3	0.102631	0.284709	0.304	0.18	1	cDC1	LP
Parp8	0.102756	-0.291521	0.304	0.54	1	cDC1	LP
Gm43065	0.102804	-0.2603	0.087	0.26	1	cDC1	LP
Sik3	0.102804	-0.282258	0.087	0.26	1	cDC1	LP
Srp14	0.102846	-0.365319	0.652	0.82	1	cDC1	LP
Stim2	0.102907	0.368755	0.391	0.26	1	cDC1	LP
Bnip2	0.103062	-0.318715	0.522	0.72	1	cDC1	LP
Mrpl52	0.103212	-0.422243	0.652	0.84	1	cDC1	LP
Sema4a	0.103724	0.324324	0.174	0.06	1	cDC1	LP
Gmps	0.104162	-0.498004	0.217	0.44	1	cDC1	LP
Tbce	0.104266	-0.316061	0.13	0.3	1	cDC1	LP
Ldlr	0.104533	-0.533575	0.261	0.5	1	cDC1	LP
Adss	0.104901	-0.502645	0.217	0.46	1	cDC1	LP
Tnfaip1	0.104901	-0.385552	0.217	0.46	1	cDC1	LP
Snhg1	0.104901	-0.535603	0.261	0.44	1	cDC1	LP
Mrpl18	0.105196	0.345453	0.609	0.46	1	cDC1	LP
Ccdc86	0.105503	-0.278395	0.304	0.54	1	cDC1	LP
Napsa	0.106612	0.257373	0.696	0.58	1	cDC1	LP
Atr	0.107656	-0.878966	0.13	0.3	1	cDC1	LP
Sash3	0.10776	-0.31985	0.13	0.32	1	cDC1	LP
Khdc4	0.108035	-0.318838	0.217	0.4	1	cDC1	LP
Ssr2	0.108078	-0.407732	0.478	0.6	1	cDC1	LP
Mrpl11	0.108685	-0.270601	0.261	0.48	1	cDC1	LP
Kdm4a	0.109206	0.941182	0.435	0.32	1	cDC1	LP
Smim12	0.10923	-0.285478	0.174	0.36	1	cDC1	LP
Zfhx3	0.109554	-0.312314	0.435	0.66	1	cDC1	LP
Klf7	0.110838	-0.6806	0.174	0.32	1	cDC1	LP
Nifk	0.111132	-0.254289	0.13	0.3	1	cDC1	LP
Eny2	0.111148	-0.281944	0.217	0.4	1	cDC1	LP
Gls	0.111401	-0.425855	0.522	0.7	1	cDC1	LP
Syk	0.111524	-0.475728	0.304	0.52	1	cDC1	LP
Pdia6	0.111752	-0.577129	0.522	0.68	1	cDC1	LP
Eif4a1	0.112568	0.421757	0.957	0.84	1	cDC1	LP
Snx27	0.113417	0.408475	0.304	0.18	1	cDC1	LP
Tex9	0.113417	0.613102	0.087	0.28	1	cDC1	LP
Dot1l	0.113579	0.650609	0.304	0.56	1	cDC1	LP
Magoh	0.113604	0.255142	0.348	0.58	1	cDC1	LP
Dtymk	0.113888	-0.293206	0.087	0.26	1	cDC1	LP
Utp3	0.113916	-0.405779	0.261	0.44	1	cDC1	LP
Stag1	0.113916	-0.293735	0.261	0.44	1	cDC1	LP
Clk2	0.114245	0.371064	0.217	0.1	1	cDC1	LP
Neurl4	0.114245	-0.275396	0.043	0.18	1	cDC1	LP
Cgrrf1	0.114245	0.476943	0.217	0.1	1	cDC1	LP
Rpgrip1	0.114245	0.338858	0.217	0.1	1	cDC1	LP
Ncoa2	0.114679	-0.273048	0.261	0.48	1	cDC1	LP
Hk2	0.114707	-0.27722	0.304	0.5	1	cDC1	LP
Pdia4	0.114778	-0.462543	0.304	0.48	1	cDC1	LP
Xlr	0.115479	-0.450279	0.217	0.42	1	cDC1	LP
Sod2	0.117053	-0.273444	0.217	0.46	1	cDC1	LP
Hsp90b1	0.117104	-0.742185	0.652	0.88	1	cDC1	LP
Clasp2	0.117489	-0.258555	0.304	0.52	1	cDC1	LP
Chd7	0.11765	-0.580561	0.435	0.7	1	cDC1	LP
Selenot	0.118017	-0.308155	0.478	0.62	1	cDC1	LP
Lmna	0.118248	0.296732	0.13	0.32	1	cDC1	LP
Rpf2	0.118351	-0.28506	0.13	0.3	1	cDC1	LP
Ipo7	0.11872	0.495306	0.435	0.32	1	cDC1	LP
Ndufa5	0.118835	0.501219	0.565	0.46	1	cDC1	LP
Uqcrc1	0.118835	0.434006	0.565	0.46	1	cDC1	LP
Cds1	0.118871	-0.289886	0.043	0.18	1	cDC1	LP
Lamp1	0.119095	-0.457451	0.261	0.46	1	cDC1	LP
Sec23ip	0.119284	-0.251629	0.174	0.36	1	cDC1	LP
Rab10	0.120373	-0.320971	0.522	0.78	1	cDC1	LP
Pdcd2l	0.120467	0.628861	0.391	0.24	1	cDC1	LP
Smad4	0.120564	-0.575645	0.304	0.52	1	cDC1	LP
Snx1	0.12093	-0.350118	0.304	0.46	1	cDC1	LP
Btbd1	0.121875	-0.269164	0.348	0.56	1	cDC1	LP
Gm42659	0.121917	-0.459569	0.13	0.32	1	cDC1	LP
Gm5617	0.122096	0.313669	0.348	0.2	1	cDC1	LP
Timeless	0.122096	0.267849	0.348	0.2	1	cDC1	LP
Kdm5b	0.12217	-0.3215	0	0.1	1	cDC1	LP
Reg1	0.12217	-0.423072	0	0.1	1	cDC1	LP
Maf	0.12217	-0.315304	0	0.1	1	cDC1	LP
Ccr10	0.12217	-0.583498	0	0.1	1	cDC1	LP
Rgs9	0.12217	-0.403655	0	0.1	1	cDC1	LP
Nup50	0.12231	0.396557	0.261	0.46	1	cDC1	LP
Meaf6	0.122605	0.396658	0.435	0.3	1	cDC1	LP
Cabin1	0.123012	-0.33686	0.174	0.38	1	cDC1	LP
Nucks1	0.123496	0.292773	0.696	0.58	1	cDC1	LP
Ubqln1	0.123702	-0.558145	0.304	0.52	1	cDC1	LP
Ric1	0.123827	0.276391	0.304	0.16	1	cDC1	LP
Aars	0.124315	-0.275267	0.217	0.4	1	cDC1	LP
Tut4	0.124976	-0.317702	0.348	0.56	1	cDC1	LP
Ahnak	0.125008	1.04549	0.174	0.06	1	cDC1	LP
1600014C10Rik	0.125713	0.450738	0.261	0.14	1	cDC1	LP
Npepps	0.126262	0.5405	0.217	0.44	1	cDC1	LP
Dnajb11	0.126535	-0.275198	0.348	0.62	1	cDC1	LP
Faf1	0.126552	0.495564	0.174	0.38	1	cDC1	LP
Acadl	0.12676	-0.451456	0.478	0.66	1	cDC1	LP
Zc3h7a	0.126989	-0.387082	0.391	0.66	1	cDC1	LP
Ssh2	0.127971	-0.377107	0.261	0.42	1	cDC1	LP
Psmd9	0.127987	0.253222	0.304	0.16	1	cDC1	LP
Kpna4	0.128234	-0.679977	0.522	0.72	1	cDC1	LP
Gm47644	0.128562	-0.25205	0.043	0.18	1	cDC1	LP
Wdr92	0.128562	-0.276337	0.043	0.18	1	cDC1	LP
Arl5c	0.128562	-0.308227	0.043	0.18	1	cDC1	LP
Ddx50	0.128785	-0.663227	0.348	0.58	1	cDC1	LP
Paf1	0.128945	-0.253262	0.261	0.46	1	cDC1	LP
Eif5a	0.129169	-0.30766	0.739	0.88	1	cDC1	LP
Pacs2	0.129555	0.288555	0.435	0.3	1	cDC1	LP
Hist1h1c	0.129839	-0.481865	0.435	0.68	1	cDC1	LP
Creld2	0.130169	-0.355038	0.304	0.52	1	cDC1	LP
H2-M3	0.130551	-0.277429	0.304	0.5	1	cDC1	LP
Jak2	0.132232	-0.454137	0.565	0.72	1	cDC1	LP
Bach1	0.133205	-0.36797	0.217	0.44	1	cDC1	LP
Ptbp1	0.13326	-0.440616	0.391	0.66	1	cDC1	LP
Srgap2	0.133405	-0.302473	0.174	0.34	1	cDC1	LP
Ddhd1	0.133458	-0.455343	0.13	0.32	1	cDC1	LP
Clic4	0.133678	-0.501095	0.565	0.86	1	cDC1	LP
Tmem165	0.134933	-0.294463	0.087	0.24	1	cDC1	LP
Rapgef6	0.135885	-0.284843	0.261	0.5	1	cDC1	LP
Klrk1	0.136135	-0.636348	0.435	0.58	1	cDC1	LP
Pqlc1	0.136135	0.272651	0.609	0.5	1	cDC1	LP
Uqcr11	0.1368	-0.413356	0.609	0.78	1	cDC1	LP
Ints6	0.137292	-0.415712	0.174	0.34	1	cDC1	LP
Ccdc124	0.137724	0.603739	0.522	0.36	1	cDC1	LP
Erbin	0.13869	-0.311306	0.522	0.68	1	cDC1	LP
Chpf	0.138862	0.659462	0.087	0.26	1	cDC1	LP
Vps54	0.139536	0.867928	0.348	0.22	1	cDC1	LP
Cmtr1	0.13968	-0.857847	0.348	0.64	1	cDC1	LP
Aebp2	0.140318	-0.540571	0.391	0.56	1	cDC1	LP
Dctn4	0.140357	-0.550028	0.304	0.52	1	cDC1	LP
Ino80e	0.140946	-0.394638	0.217	0.46	1	cDC1	LP
Sdhc	0.141157	-0.26216	0.304	0.48	1	cDC1	LP
Ppp1r15b	0.142842	0.691245	0.609	0.5	1	cDC1	LP
Asxl2	0.142949	0.386199	0.261	0.5	1	cDC1	LP
Tmem156	0.14419	-0.262838	0.087	0.24	1	cDC1	LP
Miip	0.144236	0.715964	0.043	0.18	1	cDC1	LP
St3gal2	0.144236	0.394342	0.217	0.1	1	cDC1	LP
Bloc1s6	0.144288	0.299948	0.261	0.14	1	cDC1	LP
Gyg	0.144645	0.466415	0.478	0.34	1	cDC1	LP
Gorasp2	0.144758	-0.299453	0.304	0.48	1	cDC1	LP
Chmp3	0.145048	-0.319351	0.217	0.38	1	cDC1	LP
Nr4a2	0.145147	-0.434403	0.522	0.78	1	cDC1	LP
Tnfrsf1b	0.146308	-0.351325	0.217	0.4	1	cDC1	LP
Rnf130	0.146762	-0.305926	0.304	0.54	1	cDC1	LP
Fmnl1	0.146762	0.259928	0.304	0.54	1	cDC1	LP
Mcur1	0.147459	0.290539	0.391	0.28	1	cDC1	LP
Aida	0.148063	0.707304	0.087	0.26	1	cDC1	LP
Cdkn1b	0.148294	-0.364216	0.391	0.64	1	cDC1	LP
Tex2	0.150138	0.558142	0.13	0.32	1	cDC1	LP
Ccnl1	0.150901	-0.412057	0.478	0.68	1	cDC1	LP
Usp3	0.151186	-0.427358	0.261	0.4	1	cDC1	LP
Acp1	0.151186	1.0512	0.435	0.32	1	cDC1	LP
Acot7	0.152267	0.336258	0.478	0.34	1	cDC1	LP
Elmo1	0.153515	0.323968	0.652	0.54	1	cDC1	LP
B3gnt5	0.153828	-0.730758	0.174	0.36	1	cDC1	LP
Cnp	0.154265	-0.253695	0.217	0.4	1	cDC1	LP
Riox2	0.15437	-0.287444	0.043	0.16	1	cDC1	LP
Phf11a	0.155472	0.314983	0.217	0.1	1	cDC1	LP
Hnrnph2	0.156595	-0.261544	0.478	0.66	1	cDC1	LP
Pds5a	0.157011	0.393732	0.609	0.5	1	cDC1	LP
Crk	0.157187	-0.286436	0.217	0.38	1	cDC1	LP
Hist3h2a	0.157632	-0.256185	0.174	0.32	1	cDC1	LP
Gm34084	0.158052	-0.492492	0.174	0.34	1	cDC1	LP
AC149090.1	0.158052	-0.378348	0.174	0.34	1	cDC1	LP
Elof1	0.158307	-0.303311	0.261	0.46	1	cDC1	LP
Bcl2	0.158978	-0.35654	0.087	0.24	1	cDC1	LP
Gclc	0.159548	0.823225	0.261	0.14	1	cDC1	LP
Lats1	0.160745	0.458869	0.304	0.18	1	cDC1	LP
Yipf1	0.162123	0.257249	0.348	0.24	1	cDC1	LP
Dync1li2	0.162123	0.253758	0.348	0.24	1	cDC1	LP
Setx	0.162476	-0.261386	0.174	0.34	1	cDC1	LP
Ell2	0.162554	-0.451429	0.348	0.54	1	cDC1	LP
Bcl2a1a	0.162591	-0.463857	0.391	0.6	1	cDC1	LP
Kras	0.163267	-0.467737	0.391	0.54	1	cDC1	LP
Mrpl48	0.163281	-0.263684	0.304	0.5	1	cDC1	LP
Usp4	0.163281	-0.453164	0.304	0.5	1	cDC1	LP
Zfand5	0.163447	-0.450119	0.522	0.66	1	cDC1	LP
Itga4	0.163479	-0.543697	0.522	0.76	1	cDC1	LP
Srsf7	0.163479	-0.285541	0.609	0.72	1	cDC1	LP
Lamtor4	0.164252	0.285158	0.391	0.28	1	cDC1	LP
Klf10	0.165696	0.262676	0.304	0.18	1	cDC1	LP
Smap1	0.167146	0.362239	0.565	0.46	1	cDC1	LP
Basp1	0.167639	-0.648555	0.609	0.78	1	cDC1	LP
Wdr41	0.169456	0.281724	0.261	0.16	1	cDC1	LP
Spag9	0.169495	-0.365492	0.652	0.76	1	cDC1	LP
Nae1	0.170457	0.285322	0.304	0.2	1	cDC1	LP
Vav1	0.172114	-0.32355	0.435	0.64	1	cDC1	LP
Ogt	0.172222	-0.364098	0.435	0.58	1	cDC1	LP
Ep300	0.17241	0.367717	0.304	0.56	1	cDC1	LP
Arl5a	0.172554	0.528325	0.522	0.42	1	cDC1	LP
Il1b	0.172654	0.35895	0.261	0.44	1	cDC1	LP
Rab7	0.174305	-0.292515	0.696	0.86	1	cDC1	LP
Epb41l4aos	0.17455	-0.274058	0.217	0.38	1	cDC1	LP
Trmt6	0.175611	0.27373	0.348	0.22	1	cDC1	LP
Usp1	0.175941	0.540653	0.304	0.18	1	cDC1	LP
Szrd1	0.176679	0.274806	0.522	0.42	1	cDC1	LP
Zmym5	0.180112	-0.341984	0.217	0.4	1	cDC1	LP
Tmem238	0.180444	0.271598	0.261	0.16	1	cDC1	LP
Clk1	0.180713	-0.314716	0.478	0.68	1	cDC1	LP
Mzb1	0.181754	-0.709071	0.087	0.22	1	cDC1	LP
Nudt14	0.182447	0.371027	0.391	0.28	1	cDC1	LP
Iqgap1	0.182712	-0.588783	0.609	0.84	1	cDC1	LP
Krtcap2	0.182712	0.631253	0.522	0.66	1	cDC1	LP
Mical1	0.184056	-0.339368	0.391	0.66	1	cDC1	LP
Camta2	0.184715	-0.381974	0.217	0.4	1	cDC1	LP
Fam76b	0.184742	-0.31363	0.13	0.3	1	cDC1	LP
Akt3	0.185954	0.35521	0.304	0.2	1	cDC1	LP
Ak6	0.185954	-0.26226	0.13	0.28	1	cDC1	LP
Ier5	0.186082	-0.269433	0.478	0.7	1	cDC1	LP
Znrd2	0.186133	0.668481	0.087	0.24	1	cDC1	LP
Psma6	0.187809	-0.381941	0.435	0.66	1	cDC1	LP
Fam129a	0.189494	-0.273192	0.348	0.5	1	cDC1	LP
Tnfaip8	0.190686	-0.458784	0.652	0.82	1	cDC1	LP
Phf21a	0.190997	-0.577551	0.174	0.34	1	cDC1	LP
Slc31a2	0.191115	0.289814	0.348	0.24	1	cDC1	LP
Plagl2	0.191345	-0.400915	0.13	0.28	1	cDC1	LP
Nip7	0.192184	-0.268533	0.13	0.26	1	cDC1	LP
Gpd2	0.192351	-0.292441	0.435	0.64	1	cDC1	LP
Fryl	0.192613	-0.26081	0.435	0.62	1	cDC1	LP
Mical2	0.19345	-0.411287	0.391	0.52	1	cDC1	LP
Ppp1cb	0.194327	-0.295242	0.522	0.68	1	cDC1	LP
Itpa	0.195354	0.647679	0.13	0.3	1	cDC1	LP
Uqcrfs1	0.195547	-0.318407	0.565	0.76	1	cDC1	LP
Lima1	0.195748	-0.487306	0.522	0.74	1	cDC1	LP
Mfsd14a	0.196195	-0.428609	0.435	0.66	1	cDC1	LP
Cd274	0.196297	0.459988	0.348	0.24	1	cDC1	LP
Mphosph6	0.19685	-0.264783	0.13	0.28	1	cDC1	LP
Pi4ka	0.197836	0.297941	0.304	0.18	1	cDC1	LP
Met	0.197906	0.438965	0.261	0.16	1	cDC1	LP
Paip2	0.199046	-0.322339	0.391	0.64	1	cDC1	LP
Gpcpd1	0.201405	-0.50544	0.478	0.58	1	cDC1	LP
Sema4d	0.20145	0.377218	0.609	0.5	1	cDC1	LP
Btk	0.201847	-0.467073	0.304	0.5	1	cDC1	LP
Selenok	0.201965	-0.262856	0.522	0.7	1	cDC1	LP
Med29	0.202197	-0.356557	0.261	0.42	1	cDC1	LP
Taf7	0.20247	-0.381828	0.13	0.28	1	cDC1	LP
Plp2	0.202981	0.436326	0.522	0.42	1	cDC1	LP
Agpat1	0.203613	0.472052	0.261	0.48	1	cDC1	LP
Nop58	0.205295	-0.308702	0.304	0.52	1	cDC1	LP
Ppig	0.205837	-0.252016	0.478	0.58	1	cDC1	LP
Zfp868	0.206175	-0.434806	0.087	0.22	1	cDC1	LP
Znhit2	0.206175	-0.261794	0.087	0.22	1	cDC1	LP
Ncaph2	0.206511	-0.378312	0.304	0.5	1	cDC1	LP
Ccl5	0.207117	-0.409654	0.217	0.1	1	cDC1	LP
Fbrs	0.207547	-0.405301	0.304	0.48	1	cDC1	LP
Tpm4	0.207726	0.27007	0.609	0.78	1	cDC1	LP
Cxxc1	0.210215	0.286118	0.261	0.16	1	cDC1	LP
Cdk8	0.211075	-0.333592	0.174	0.36	1	cDC1	LP
Pbxip1	0.211253	0.306113	0.522	0.4	1	cDC1	LP
Epc1	0.21248	0.400861	0.391	0.28	1	cDC1	LP
Tent5c	0.214663	-0.329867	0.435	0.62	1	cDC1	LP
E330020D12Rik	0.216073	0.460164	0.565	0.38	1	cDC1	LP
Insig1	0.217814	0.323991	0.391	0.28	1	cDC1	LP
Nlk	0.217814	-0.278343	0.217	0.36	1	cDC1	LP
Mapk14	0.218617	0.478241	0.739	0.62	1	cDC1	LP
Ptdss1	0.2194	0.333242	0.217	0.4	1	cDC1	LP
Srsf1	0.221545	0.334987	0.435	0.7	1	cDC1	LP
Ppp1r11	0.22167	-0.27568	0.565	0.76	1	cDC1	LP
Ptges3	0.222005	-0.357219	0.522	0.74	1	cDC1	LP
Polr2d	0.223068	0.266941	0.261	0.16	1	cDC1	LP
Luc7l2	0.223954	-0.400073	0.609	0.74	1	cDC1	LP
Mbtd1	0.224275	-0.30153	0.435	0.6	1	cDC1	LP
Psma3	0.224782	-0.379	0.696	0.9	1	cDC1	LP
Syap1	0.225996	0.650804	0.087	0.22	1	cDC1	LP
Gpr107	0.227528	-0.540513	0.261	0.42	1	cDC1	LP
Atxn2l	0.2277	-0.290377	0.435	0.66	1	cDC1	LP
Otud4	0.228769	0.317893	0.391	0.28	1	cDC1	LP
Dlat	0.228769	0.262981	0.391	0.28	1	cDC1	LP
Mapkap1	0.229619	-0.350265	0.217	0.38	1	cDC1	LP
Ncoa7	0.230197	-0.330411	0.609	0.78	1	cDC1	LP
Trappc5	0.232327	0.347338	0.13	0.28	1	cDC1	LP
Gpbp1	0.233312	-0.323581	0.478	0.68	1	cDC1	LP
Furin	0.235179	-0.315912	0.217	0.38	1	cDC1	LP
Htt	0.23573	-0.576459	0.261	0.4	1	cDC1	LP
Srpr	0.23573	0.327988	0.217	0.42	1	cDC1	LP
Ifnar1	0.236015	-0.27988	0.391	0.64	1	cDC1	LP
Pik3cd	0.237541	-0.365006	0.304	0.48	1	cDC1	LP
Ankrd44	0.238857	-0.295688	0.435	0.6	1	cDC1	LP
Sec11c	0.239156	-0.333654	0.652	0.82	1	cDC1	LP
Pam16	0.240832	-0.26873	0.13	0.26	1	cDC1	LP
Ergic1	0.24644	0.595604	0.174	0.34	1	cDC1	LP
Nop16	0.24714	0.258829	0.087	0.22	1	cDC1	LP
Nup98	0.248943	-0.394001	0.435	0.6	1	cDC1	LP
Arpin	0.251675	0.566625	0.304	0.2	1	cDC1	LP
Atxn7l1	0.251844	-0.290663	0.217	0.36	1	cDC1	LP
Nipbl	0.25363	0.526451	0.435	0.62	1	cDC1	LP
Pip4k2a	0.253767	-0.310178	0.609	0.84	1	cDC1	LP
Mast4	0.253852	-0.286039	0.174	0.32	1	cDC1	LP
Fyb	0.255036	-0.393406	0.304	0.46	1	cDC1	LP
Tsg101	0.257502	0.322726	0.522	0.4	1	cDC1	LP
Itgb2	0.258198	0.636852	0.652	0.54	1	cDC1	LP
Med16	0.258368	0.545914	0.13	0.28	1	cDC1	LP
Rnf220	0.258369	-0.441006	0.217	0.38	1	cDC1	LP
Setd7	0.258529	-0.286903	0.217	0.4	1	cDC1	LP
9530068E07Rik	0.260636	-0.272719	0.304	0.46	1	cDC1	LP
Amz1	0.260812	-0.600507	0.261	0.42	1	cDC1	LP
Cyb5a	0.261132	-0.41053	0.609	0.76	1	cDC1	LP
Naa16	0.265664	0.718594	0.087	0.2	1	cDC1	LP
Zbtb21	0.265664	-0.308354	0.087	0.2	1	cDC1	LP
Napa	0.267751	-0.448203	0.391	0.52	1	cDC1	LP
Atg3	0.269631	-0.347952	0.565	0.74	1	cDC1	LP
Mylip	0.270626	-0.436983	0.13	0.24	1	cDC1	LP
Ankrd11	0.27125	-0.303185	0.435	0.7	1	cDC1	LP
Grasp	0.27125	-0.610204	0.522	0.66	1	cDC1	LP
Nt5c3b	0.273646	0.41711	0.087	0.2	1	cDC1	LP
Atf6	0.274685	0.504757	0.261	0.44	1	cDC1	LP
Dnajb9	0.274757	-0.258721	0.217	0.32	1	cDC1	LP
AI506816	0.275837	-0.461201	0.217	0.34	1	cDC1	LP
Fbxo34	0.275837	0.340311	0.174	0.36	1	cDC1	LP
Nsd3	0.275992	-0.256673	0.478	0.64	1	cDC1	LP
Psmd7	0.276332	-0.400496	0.348	0.56	1	cDC1	LP
Atp7a	0.278035	-0.254129	0.174	0.34	1	cDC1	LP
Clptm1l	0.281458	-0.35145	0.435	0.58	1	cDC1	LP
9530059O14Rik	0.281791	-0.368176	0.087	0.2	1	cDC1	LP
Ccar1	0.281988	-0.623997	0.391	0.54	1	cDC1	LP
Tbcb	0.282085	0.318356	0.609	0.76	1	cDC1	LP
Csnk1g1	0.282302	-0.476379	0.174	0.28	1	cDC1	LP
Pih1d1	0.283098	0.472395	0.217	0.38	1	cDC1	LP
Nfe2l2	0.283184	-0.305219	0.478	0.66	1	cDC1	LP
Mapk1	0.283184	-0.264112	0.478	0.66	1	cDC1	LP
Qars	0.283882	0.476235	0.304	0.46	1	cDC1	LP
Sirt2	0.286034	-0.336708	0.304	0.5	1	cDC1	LP
Mpzl2	0.286365	0.308293	0.304	0.2	1	cDC1	LP
Git2	0.289935	-0.287921	0.391	0.6	1	cDC1	LP
Ctbp2	0.290098	0.683589	0.087	0.2	1	cDC1	LP
Synj1	0.290554	-0.363479	0.391	0.56	1	cDC1	LP
Phkb	0.29101	-0.25473	0.261	0.42	1	cDC1	LP
Junb	0.291596	-0.46654	0.739	0.84	1	cDC1	LP
Usp34	0.292798	-0.340669	0.435	0.58	1	cDC1	LP
Ttc9c	0.294094	0.309494	0.304	0.48	1	cDC1	LP
Lman2	0.29445	-0.293665	0.565	0.7	1	cDC1	LP
Eif4a2	0.295611	-0.322928	0.565	0.72	1	cDC1	LP
Egr3	0.298023	-0.43919	0.348	0.48	1	cDC1	LP
Nde1	0.298568	0.595021	0.087	0.2	1	cDC1	LP
Dennd4b	0.30152	-0.384824	0.261	0.4	1	cDC1	LP
Lpar6	0.303297	-0.442471	0.348	0.46	1	cDC1	LP
Htr7	0.303297	-0.278898	0.348	0.46	1	cDC1	LP
Herpud2	0.303723	-0.37871	0.261	0.42	1	cDC1	LP
Ccnt2	0.304142	-0.268819	0.348	0.48	1	cDC1	LP
Ppp2r3d	0.305219	0.289294	0.174	0.34	1	cDC1	LP
Fxr2	0.305219	0.475297	0.174	0.34	1	cDC1	LP
Cd164	0.306408	-0.324605	0.304	0.48	1	cDC1	LP
Trerf1	0.30736	-0.387777	0.522	0.7	1	cDC1	LP
Smc4	0.31089	-0.450327	0.435	0.56	1	cDC1	LP
Prr3	0.313038	0.282986	0.13	0.26	1	cDC1	LP
Ecpas	0.316939	0.346498	0.391	0.58	1	cDC1	LP
Fnip1	0.317115	-0.448261	0.174	0.3	1	cDC1	LP
Mpc2	0.317345	-0.380086	0.565	0.7	1	cDC1	LP
H2-D1	0.320597	0.49048	0.739	0.9	1	cDC1	LP
Kdm6a	0.321405	-0.467637	0.261	0.4	1	cDC1	LP
Cdc37	0.323489	-0.363596	0.609	0.74	1	cDC1	LP
Rtn1	0.328638	-0.356861	0.435	0.58	1	cDC1	LP
Mrpl42	0.329425	-0.490151	0.609	0.74	1	cDC1	LP
Ufd1	0.330594	-0.373124	0.217	0.36	1	cDC1	LP
Ganab	0.330702	-0.305873	0.217	0.34	1	cDC1	LP
Sft2d1	0.332046	-0.267756	0.304	0.48	1	cDC1	LP
Txnip	0.333382	0.309932	0.304	0.56	1	cDC1	LP
Tubb6	0.334877	-0.255319	0.435	0.58	1	cDC1	LP
Tmpo	0.335546	0.292406	0.609	0.48	1	cDC1	LP
Ddx21	0.338233	-0.274565	0.478	0.62	1	cDC1	LP
Neat1	0.340101	-0.42051	0.478	0.64	1	cDC1	LP
Isg15	0.342318	-0.414233	0.174	0.28	1	cDC1	LP
Hpf1	0.342595	0.283714	0.304	0.5	1	cDC1	LP
Ube2r2	0.34296	-0.297581	0.348	0.5	1	cDC1	LP
Fuca1	0.343053	0.312213	0.696	0.84	1	cDC1	LP
Net1	0.344378	0.350718	0.391	0.6	1	cDC1	LP
Mgat1	0.345553	0.762113	0.13	0.26	1	cDC1	LP
Zranb1	0.348755	-0.313778	0.348	0.46	1	cDC1	LP
Arid4b	0.349722	-0.387626	0.348	0.52	1	cDC1	LP
Top2a	0.350595	0.504501	0.13	0.24	1	cDC1	LP
Hic1	0.354049	-0.251826	0.435	0.58	1	cDC1	LP
Dennd2d	0.359343	0.663354	0.13	0.24	1	cDC1	LP
Fancl	0.360053	-0.32634	0.217	0.36	1	cDC1	LP
Fus	0.362305	0.460351	0.739	0.86	1	cDC1	LP
Psme3	0.368326	0.329524	0.478	0.6	1	cDC1	LP
Dhx8	0.368529	0.706046	0.174	0.32	1	cDC1	LP
Jmjd1c	0.368751	-0.550316	0.609	0.72	1	cDC1	LP
Clk4	0.371056	-0.352449	0.261	0.4	1	cDC1	LP
Herc1	0.37622	-0.332379	0.391	0.54	1	cDC1	LP
Sdccag8	0.376561	0.303007	0.261	0.38	1	cDC1	LP
Clock	0.377247	-0.334941	0.13	0.24	1	cDC1	LP
Man2a1	0.378825	0.553035	0.304	0.44	1	cDC1	LP
Tmem251	0.380336	0.639777	0.174	0.3	1	cDC1	LP
Smarca4	0.380666	-0.306326	0.435	0.58	1	cDC1	LP
Zbtb11	0.381929	0.605665	0.217	0.38	1	cDC1	LP
Rasgef1b	0.383127	-0.366755	0.391	0.54	1	cDC1	LP
Nup214	0.38413	-0.322195	0.217	0.34	1	cDC1	LP
Trpm7	0.386073	-0.360683	0.261	0.4	1	cDC1	LP
Prrc1	0.392318	-0.275176	0.174	0.28	1	cDC1	LP
Tra2a	0.395016	-0.289742	0.565	0.74	1	cDC1	LP
Ube2s	0.395553	-0.346735	0.478	0.68	1	cDC1	LP
Casp2	0.395691	0.390585	0.13	0.24	1	cDC1	LP
Rev3l	0.395691	0.662548	0.13	0.24	1	cDC1	LP
Dnlz	0.399119	0.313982	0.217	0.36	1	cDC1	LP
Hspbp1	0.401062	-0.299111	0.174	0.28	1	cDC1	LP
Cdc73	0.403989	-0.39445	0.304	0.42	1	cDC1	LP
Grcc10	0.405041	0.741515	0.652	0.78	1	cDC1	LP
Dhx33	0.405113	-0.261642	0.13	0.24	1	cDC1	LP
Tsc22d2	0.407228	-0.289332	0.217	0.36	1	cDC1	LP
Zbtb8os	0.407228	0.412891	0.217	0.36	1	cDC1	LP
Dhrs1	0.407228	0.568317	0.217	0.36	1	cDC1	LP
Chd3	0.412226	0.48337	0.348	0.54	1	cDC1	LP
Rbbp6	0.415437	-0.491374	0.565	0.74	1	cDC1	LP
Taf1d	0.420096	-0.389696	0.478	0.64	1	cDC1	LP
Cspp1	0.4208	-0.375029	0.348	0.46	1	cDC1	LP
Bcl2l1	0.424356	0.95243	0.13	0.24	1	cDC1	LP
Fmr1	0.426404	0.397439	0.261	0.42	1	cDC1	LP
Araf	0.427306	-0.397449	0.304	0.42	1	cDC1	LP
Grk3	0.428381	-0.83106	0.348	0.48	1	cDC1	LP
Cs	0.430734	0.506005	0.391	0.64	1	cDC1	LP
Tapbp	0.432612	0.355173	0.609	0.8	1	cDC1	LP
Ndufb2	0.434005	-0.294714	0.522	0.66	1	cDC1	LP
Snhg3	0.434174	0.31154	0.13	0.24	1	cDC1	LP
Cpsf2	0.435318	0.42136	0.217	0.32	1	cDC1	LP
Ncor1	0.43647	-0.375102	0.565	0.74	1	cDC1	LP
Pnisr	0.439932	-0.426118	0.478	0.62	1	cDC1	LP
Igf2r	0.451273	0.418342	0.217	0.34	1	cDC1	LP
Macf1	0.452393	-0.26402	0.435	0.58	1	cDC1	LP
Tuba1b	0.452826	0.547532	0.391	0.64	1	cDC1	LP
Sar1a	0.456448	0.515418	0.478	0.64	1	cDC1	LP
Stk11	0.456941	-0.386718	0.261	0.38	1	cDC1	LP
Zfp871	0.459009	-0.437296	0.348	0.5	1	cDC1	LP
4932438A13Rik	0.461303	0.384004	0.391	0.52	1	cDC1	LP
Ctla2b	0.462376	0.841237	0.652	0.82	1	cDC1	LP
Actn4	0.46411	0.85345	0.391	0.54	1	cDC1	LP
Sgta	0.466683	0.633584	0.217	0.36	1	cDC1	LP
Hsph1	0.467352	0.532048	0.261	0.42	1	cDC1	LP
Polr2g	0.470811	-0.260056	0.565	0.7	1	cDC1	LP
Lyz2	0.475282	0.437127	0.652	0.76	1	cDC1	LP
Rictor	0.479795	-0.329607	0.391	0.54	1	cDC1	LP
Hint2	0.482987	0.384234	0.348	0.5	1	cDC1	LP
Psmb6	0.485073	-0.272993	0.478	0.62	1	cDC1	LP
Stx17	0.492414	0.599564	0.261	0.4	1	cDC1	LP
Commd6	0.492976	0.277619	0.304	0.46	1	cDC1	LP
Dnajb1	0.493567	0.563678	0.217	0.36	1	cDC1	LP
Map1lc3b	0.494285	0.437824	0.348	0.58	1	cDC1	LP
Trpm2	0.494285	-0.424	0.435	0.54	1	cDC1	LP
Itpripl1	0.494754	0.260236	0.174	0.28	1	cDC1	LP
Vmp1	0.498875	0.529144	0.478	0.6	1	cDC1	LP
Rogdi	0.501637	-0.286116	0.609	0.78	1	cDC1	LP
Tox4	0.502314	-0.480921	0.478	0.64	1	cDC1	LP
Gng12	0.503855	0.484644	0.391	0.54	1	cDC1	LP
Asb2	0.504758	0.2994	0.565	0.78	1	cDC1	LP
Aph1a	0.506521	0.565622	0.391	0.5	1	cDC1	LP
Scarb2	0.519221	0.351116	0.304	0.42	1	cDC1	LP
Irf5	0.523433	-0.300257	0.696	0.84	1	cDC1	LP
Tsc22d1	0.536858	0.620716	0.261	0.38	1	cDC1	LP
Inip	0.543835	0.486078	0.217	0.34	1	cDC1	LP
Tmbim6	0.545165	-0.347997	0.652	0.78	1	cDC1	LP
Nhlrc2	0.546332	0.667933	0.261	0.4	1	cDC1	LP
Top2b	0.560168	0.941612	0.478	0.66	1	cDC1	LP
Sra1	0.564934	0.463331	0.261	0.4	1	cDC1	LP
Rab18	0.564977	0.405375	0.261	0.38	1	cDC1	LP
Etnk1	0.56858	0.416942	0.391	0.52	1	cDC1	LP
Mff	0.569064	1.0097	0.348	0.48	1	cDC1	LP
Snx3	0.569303	0.481975	0.652	0.78	1	cDC1	LP
Map4k4	0.57093	-0.610749	0.522	0.68	1	cDC1	LP
Rab43	0.572363	-0.252107	0.783	0.92	1	cDC1	LP
Rbm25	0.572802	-0.542669	0.609	0.78	1	cDC1	LP
Kdm3b	0.573347	0.621389	0.304	0.42	1	cDC1	LP
Vps26a	0.574876	0.409404	0.304	0.48	1	cDC1	LP
Stt3b	0.578425	0.420841	0.696	0.8	1	cDC1	LP
Prrc2c	0.587944	0.492604	0.609	0.74	1	cDC1	LP
H2afv	0.588447	0.412054	0.348	0.46	1	cDC1	LP
Ubr5	0.592456	-0.287291	0.391	0.5	1	cDC1	LP
Slc25a36	0.602299	0.306246	0.261	0.42	1	cDC1	LP
Zdhhc20	0.604954	0.575517	0.304	0.44	1	cDC1	LP
Gpsm3	0.605899	0.442438	0.609	0.78	1	cDC1	LP
Snrnp27	0.606767	0.433635	0.348	0.46	1	cDC1	LP
Uggt1	0.608309	0.268711	0.348	0.54	1	cDC1	LP
Uso1	0.610413	-0.251417	0.391	0.5	1	cDC1	LP
Ptpa	0.610751	0.441305	0.522	0.64	1	cDC1	LP
Ythdf1	0.610856	0.30401	0.304	0.42	1	cDC1	LP
Snx2	0.612798	0.440604	0.391	0.52	1	cDC1	LP
Agfg1	0.614365	-0.272893	0.304	0.44	1	cDC1	LP
Cdc26	0.633209	0.293708	0.261	0.38	1	cDC1	LP
Eif4e	0.637791	0.876767	0.391	0.5	1	cDC1	LP
Txndc5	0.642141	0.280243	0.348	0.48	1	cDC1	LP
Stx16	0.644371	0.505562	0.478	0.64	1	cDC1	LP
Nsd1	0.645895	0.492276	0.435	0.56	1	cDC1	LP
Abhd17a	0.64767	0.251814	0.522	0.68	1	cDC1	LP
Plekhb2	0.651969	0.387069	0.478	0.62	1	cDC1	LP
Rnf7	0.657755	0.472223	0.435	0.54	1	cDC1	LP
Stard3nl	0.657755	0.565672	0.435	0.54	1	cDC1	LP
Tep1	0.658473	0.285815	0.391	0.52	1	cDC1	LP
Letm1	0.659209	0.493918	0.304	0.42	1	cDC1	LP
Fnip2	0.661005	0.265857	0.348	0.48	1	cDC1	LP
Etfa	0.663192	0.957748	0.348	0.46	1	cDC1	LP
Gosr2	0.664074	0.386827	0.435	0.56	1	cDC1	LP
Mtmr4	0.66719	0.588005	0.478	0.58	1	cDC1	LP
Hmgn1	0.673453	0.326232	0.609	0.74	1	cDC1	LP
Nr4a3	0.674815	0.425828	0.391	0.6	1	cDC1	LP
Fgfr1op	0.680086	-0.254263	0.348	0.48	1	cDC1	LP
Bnip3l	0.6808	0.905942	0.391	0.56	1	cDC1	LP
Psd4	0.682807	0.293355	0.217	0.32	1	cDC1	LP
Ogdh	0.685446	0.516937	0.435	0.54	1	cDC1	LP
Calu	0.688938	0.711678	0.304	0.42	1	cDC1	LP
Ifi205	0.692884	-0.284317	0.565	0.68	1	cDC1	LP
Tmem168	0.693746	0.752605	0.217	0.32	1	cDC1	LP
St3gal5	0.702617	0.325991	0.565	0.7	1	cDC1	LP
Pfkp	0.703297	-0.3126	0.565	0.72	1	cDC1	LP
Wipf1	0.72068	-0.460812	0.565	0.7	1	cDC1	LP
Neurl3	0.729771	-0.258213	0.565	0.7	1	cDC1	LP
Tnfaip2	0.731779	-0.471596	0.478	0.58	1	cDC1	LP
Zfr	0.739549	0.296914	0.304	0.42	1	cDC1	LP
Batf3	0.741803	0.353779	0.652	0.78	1	cDC1	LP
Mark2	0.744712	0.405098	0.435	0.58	1	cDC1	LP
Arid1a	0.74821	0.474388	0.435	0.56	1	cDC1	LP
Stat6	0.74821	0.292	0.435	0.56	1	cDC1	LP
Vrk1	0.751445	0.604784	0.348	0.46	1	cDC1	LP
Spty2d1	0.752684	0.402258	0.478	0.62	1	cDC1	LP
Btla	0.753239	0.305773	0.522	0.74	1	cDC1	LP
Alyref	0.756653	0.713522	0.565	0.68	1	cDC1	LP
Gtf2h5	0.761123	0.347854	0.478	0.6	1	cDC1	LP
Lmbrd1	0.76148	0.780483	0.348	0.46	1	cDC1	LP
Pias1	0.76148	0.616742	0.348	0.46	1	cDC1	LP
Marc2	0.770484	1.19437	0.304	0.42	1	cDC1	LP
Csnk1g3	0.770484	0.27013	0.304	0.42	1	cDC1	LP
Vti1b	0.77914	0.671305	0.478	0.58	1	cDC1	LP
Smg1	0.79282	0.960744	0.391	0.52	1	cDC1	LP
Eif2b2	0.799207	0.346429	0.478	0.6	1	cDC1	LP
Ciao2a	0.801414	0.331985	0.391	0.5	1	cDC1	LP
Mrps7	0.801414	0.442812	0.348	0.52	1	cDC1	LP
Srrm2	0.80539	-0.580965	0.609	0.76	1	cDC1	LP
Ndufa13	0.811298	-0.316561	0.696	0.82	1	cDC1	LP
Serp1	0.815007	0.545774	0.652	0.76	1	cDC1	LP
Jund	0.821272	0.272741	0.783	0.9	1	cDC1	LP
Dnajb6	0.825031	0.445697	0.696	0.8	1	cDC1	LP
Hnrnpa1	0.834806	0.399596	0.739	0.84	1	cDC1	LP
Txndc15	0.842211	0.346698	0.609	0.72	1	cDC1	LP
Ensa	0.846809	0.535264	0.478	0.58	1	cDC1	LP
Otulinl	0.850176	0.263192	0.522	0.68	1	cDC1	LP
Mrfap1	0.869689	0.490753	0.565	0.68	1	cDC1	LP
Alox5ap	0.89365	0.437687	0.391	0.54	1	cDC1	LP
Larp1	0.897529	0.259865	0.478	0.66	1	cDC1	LP
Sfr1	0.898974	0.330284	0.565	0.72	1	cDC1	LP
Ndufa11	0.913279	0.293624	0.391	0.52	1	cDC1	LP
Brd2	0.914006	0.418755	0.609	0.78	1	cDC1	LP
Poldip3	0.915627	0.261501	0.478	0.58	1	cDC1	LP
Ufc1	0.916001	0.344362	0.478	0.6	1	cDC1	LP
Cdc42se1	0.927902	0.730154	0.565	0.74	1	cDC1	LP
Psmb5	0.937356	0.271817	0.565	0.72	1	cDC1	LP
Ctsz	0.941876	0.272136	0.522	0.7	1	cDC1	LP
Cdc14a	0.975253	0.282921	0.478	0.6	1	cDC1	LP
Zfp36l1	0.975355	0.815888	0.478	0.62	1	cDC1	LP
Tlr3	0.975885	0.370709	0.565	0.72	1	cDC1	LP
Mtch2	0.984564	0.424149	0.391	0.5	1	cDC1	LP
Sri	0.990427	0.33696	0.609	0.78	1	cDC1	LP
Cyc1	0.99495	0.357388	0.391	0.56	1	cDC1	LP
AY036118	1.74944e-38	-1.00439	0.78	0.963	4.39843e-34	cDC2A	LP
Iglc1	2.21071e-26	-0.883338	0.652	0.89	5.55816e-22	cDC2A	LP
Mmp12	5.09655e-17	-1.79617	0.188	0.517	1.28138e-12	cDC2A	LP
Gm15564	5.39843e-17	-0.65979	0.34	0.654	1.35727e-12	cDC2A	LP
Rnaset2a	1.07418e-16	-0.416391	0.188	0.554	2.70069e-12	cDC2A	LP
Nrip1	5.71507e-16	0.734709	0.876	0.765	1.43688e-11	cDC2A	LP
Gp2	2.44556e-15	-1.10157	0.212	0.517	6.14862e-11	cDC2A	LP
Adgrl3	2.54091e-14	-0.575399	0.372	0.685	6.38837e-10	cDC2A	LP
Slc15a2	8.99893e-14	-0.595043	0.148	0.446	2.26251e-09	cDC2A	LP
Rps27rt	2.84852e-13	-0.401048	0.304	0.627	7.16176e-09	cDC2A	LP
Mgl2	2.69583e-11	-0.604746	0.272	0.554	6.77786e-07	cDC2A	LP
Lncpint	1.31046e-10	-0.494319	0.452	0.725	3.29475e-06	cDC2A	LP
Tagln2	1.6107e-10	0.911058	0.716	0.55	4.04961e-06	cDC2A	LP
AC149090.1	3.47412e-09	-0.35944	0.352	0.618	8.73464e-05	cDC2A	LP
Apoa1	4.90825e-09	0.343046	0.228	0.067	0.000123403	cDC2A	LP
Clec4n	5.50771e-09	-0.34367	0.344	0.618	0.000138475	cDC2A	LP
Igflr1	1.29653e-08	-0.276643	0.132	0.346	0.000325975	cDC2A	LP
Net1	1.83983e-08	0.59775	0.524	0.346	0.000462571	cDC2A	LP
Apoe	1.58403e-07	-0.627926	0.504	0.716	0.00398258	cDC2A	LP
Ocstamp	2.43248e-07	-0.265056	0.228	0.459	0.00611574	cDC2A	LP
Dnase1l3	3.479e-07	-0.311031	0.46	0.703	0.00874689	cDC2A	LP
Fndc4	6.03691e-07	-0.250656	0.156	0.355	0.015178	cDC2A	LP
Irs2	8.20038e-07	-0.440647	0.572	0.716	0.0206174	cDC2A	LP
Slc7a11	8.62668e-07	-0.318804	0.192	0.394	0.0216892	cDC2A	LP
Jdp2	1.34572e-06	-0.317698	0.316	0.538	0.0338342	cDC2A	LP
Cd300c2	1.87304e-06	-0.31058	0.516	0.734	0.0470921	cDC2A	LP
Pigr	3.92646e-06	-0.290036	0.08	0.229	0.0987189	cDC2A	LP
Cd209b	4.08905e-06	-0.424539	0.212	0.388	0.102807	cDC2A	LP
Cd68	4.33096e-06	-0.290413	0.612	0.792	0.108889	cDC2A	LP
Gla	5.66186e-06	-0.268963	0.256	0.462	0.142351	cDC2A	LP
Plin2	6.08274e-06	-0.361117	0.372	0.569	0.152932	cDC2A	LP
mt-Atp8	7.1659e-06	-0.272381	0.508	0.713	0.180165	cDC2A	LP
Ston2	7.20535e-06	-0.264232	0.456	0.67	0.181157	cDC2A	LP
Gm36723	8.99539e-06	-0.379422	0.236	0.434	0.226162	cDC2A	LP
4930523C07Rik	9.0477e-06	0.439022	0.524	0.407	0.227477	cDC2A	LP
Pilrb2	9.25135e-06	-0.327858	0.468	0.648	0.232597	cDC2A	LP
Cyfip2	1.13064e-05	0.396996	0.52	0.407	0.284265	cDC2A	LP
Stra6l	1.19879e-05	-0.284229	0.492	0.713	0.301399	cDC2A	LP
Impact	1.42704e-05	-0.293693	0.352	0.554	0.358786	cDC2A	LP
Plau	1.68179e-05	-0.256687	0.032	0.138	0.422835	cDC2A	LP
Atf3	2.14989e-05	-0.402961	0.74	0.878	0.540526	cDC2A	LP
Ppp1r1a	3.96765e-05	-0.278466	0.304	0.477	0.997546	cDC2A	LP
H2-Q6	4.4211e-05	0.361195	0.404	0.272	1	cDC2A	LP
Ass1	5.53508e-05	0.378957	0.332	0.202	1	cDC2A	LP
Gclc	0.000148652	0.381733	0.336	0.22	1	cDC2A	LP
Hexim1	0.000205033	0.315115	0.488	0.385	1	cDC2A	LP
Igsf8	0.000284186	-0.281463	0.564	0.688	1	cDC2A	LP
Osgin1	0.000317371	-0.327323	0.168	0.303	1	cDC2A	LP
Hilpda	0.000320914	-0.296514	0.52	0.688	1	cDC2A	LP
Ccr9	0.000369491	0.293752	0.284	0.165	1	cDC2A	LP
Btla	0.000402075	0.55556	0.232	0.128	1	cDC2A	LP
Mt2	0.000457102	-0.269933	0.088	0.196	1	cDC2A	LP
Hs6st1	0.000592052	-0.251425	0.3	0.453	1	cDC2A	LP
Tm6sf1	0.0013691	-0.316946	0.764	0.878	1	cDC2A	LP
Jun	0.00161132	-0.264222	0.632	0.841	1	cDC2A	LP
Eps8	0.00242581	-0.358496	0.668	0.774	1	cDC2A	LP
Fgd3	0.00427583	-0.262366	0.516	0.648	1	cDC2A	LP
Rhob	0.00996754	-0.250317	0.24	0.352	1	cDC2A	LP
Iglc3	0.011967	-0.285136	0.524	0.664	1	cDC2A	LP
Apol7c	0.219566	0.277411	0.62	0.722	1	cDC2A	LP
Iglc1	8.00178e-66	-1.81873	0.593	0.953	2.01181e-61	cDC2B	LP
Lars2	1.89431e-48	-1.25955	0.744	0.923	4.76267e-44	cDC2B	LP
AY036118	1.92418e-37	-1.08983	0.526	0.802	4.83778e-33	cDC2B	LP
Gm15564	2.84173e-23	-0.692381	0.165	0.472	7.14469e-19	cDC2B	LP
Trp53inp1	2.37908e-18	-0.757211	0.215	0.509	5.98148e-14	cDC2B	LP
Mzb1	2.60168e-18	-0.660982	0.08	0.303	6.54113e-14	cDC2B	LP
Ptgs2	2.77709e-16	1.24928	0.691	0.525	6.98216e-12	cDC2B	LP
Gbp2b	7.7834e-15	0.926689	0.535	0.33	1.9569e-10	cDC2B	LP
Plin2	2.60173e-14	-0.754284	0.508	0.726	6.54126e-10	cDC2B	LP
Fabp1	1.97117e-13	-0.801087	0.089	0.272	4.95592e-09	cDC2B	LP
Txndc5	1.60829e-12	-0.732916	0.222	0.454	4.04357e-08	cDC2B	LP
Slc15a2	1.95875e-12	-0.456325	0.092	0.266	4.92469e-08	cDC2B	LP
Cacna1s	1.99519e-12	-0.31001	0.027	0.153	5.0163e-08	cDC2B	LP
Cdkn1a	5.00952e-12	0.89258	0.657	0.512	1.25949e-07	cDC2B	LP
Zg16	1.02148e-11	-0.394879	0.037	0.169	2.56821e-07	cDC2B	LP
Lncpint	1.2097e-11	-0.424638	0.187	0.396	3.04142e-07	cDC2B	LP
Ighg1	5.75511e-11	-1.00038	0.123	0.303	1.44695e-06	cDC2B	LP
Aldob	1.87117e-10	-0.456686	0.03	0.142	4.7045e-06	cDC2B	LP
Adgrl3	1.94348e-10	-0.379803	0.107	0.269	4.88629e-06	cDC2B	LP
Gdf15	4.61466e-10	-0.82783	0.098	0.253	1.16022e-05	cDC2B	LP
AC149090.1	6.83393e-10	-0.515413	0.387	0.588	1.71819e-05	cDC2B	LP
Cebpa	7.48364e-10	-0.575291	0.297	0.488	1.88154e-05	cDC2B	LP
Arhgap19	6.46958e-09	-0.302633	0.172	0.356	0.000162658	cDC2B	LP
Ecm1	8.00594e-09	0.762298	0.385	0.237	0.000201285	cDC2B	LP
Vcam1	1.53035e-08	-0.607909	0.234	0.422	0.000384761	cDC2B	LP
Blnk	1.56766e-08	-0.36371	0.163	0.33	0.00039414	cDC2B	LP
Fam214a	2.5445e-08	-0.355793	0.103	0.245	0.000639739	cDC2B	LP
Klrb1b	2.63231e-08	0.638035	0.19	0.066	0.000661816	cDC2B	LP
Iglc3	2.71158e-08	-0.548842	0.499	0.694	0.000681746	cDC2B	LP
Apoa1	4.16398e-08	0.559078	0.236	0.1	0.00104691	cDC2B	LP
Siglech	5.46486e-08	-0.309332	0.048	0.153	0.00137397	cDC2B	LP
Emb	6.74246e-08	0.638116	0.471	0.335	0.00169519	cDC2B	LP
Hes1	7.61878e-08	-0.440371	0.321	0.512	0.00191551	cDC2B	LP
Ehf	8.36645e-08	-0.265767	0.114	0.251	0.00210349	cDC2B	LP
Kcnq1ot1	1.23044e-07	-0.371003	0.149	0.293	0.00309358	cDC2B	LP
Sec61a1	2.62217e-07	-0.437553	0.341	0.549	0.00659267	cDC2B	LP
Cd68	1.78215e-06	-0.289998	0.51	0.662	0.0448068	cDC2B	LP
Ftl1-ps1	2.28861e-06	-0.356075	0.195	0.351	0.0575401	cDC2B	LP
Trem2	2.45633e-06	-0.272327	0.107	0.224	0.0617571	cDC2B	LP
4632427E13Rik	4.33362e-06	-0.251325	0.155	0.293	0.108956	cDC2B	LP
Lrp1	5.76359e-06	-0.313724	0.3	0.464	0.144908	cDC2B	LP
Thbs1	6.53075e-06	0.766112	0.433	0.301	0.164196	cDC2B	LP
Eif3g	6.93017e-06	-0.276588	0.165	0.303	0.174238	cDC2B	LP
Il1rn	1.08956e-05	0.815482	0.343	0.235	0.273936	cDC2B	LP
Glul	1.20516e-05	-0.538022	0.44	0.612	0.303	cDC2B	LP
Jun	1.45005e-05	-0.401958	0.746	0.852	0.364571	cDC2B	LP
Hist1h2bc	1.74691e-05	-0.412324	0.121	0.232	0.439207	cDC2B	LP
Rhob	1.82241e-05	-0.462189	0.547	0.691	0.458189	cDC2B	LP
Adamdec1	1.97713e-05	-0.347718	0.247	0.391	0.49709	cDC2B	LP
Snrpd3	2.26642e-05	-0.315485	0.218	0.372	0.569823	cDC2B	LP
Nedd9	2.906e-05	-0.254856	0.171	0.293	0.730627	cDC2B	LP
Braf	3.29514e-05	-0.2714	0.197	0.338	0.828465	cDC2B	LP
Cpeb4	5.63573e-05	-0.25127	0.284	0.435	1	cDC2B	LP
Hpgd	6.49438e-05	-0.252009	0.291	0.43	1	cDC2B	LP
Dusp6	8.64686e-05	-0.251401	0.364	0.515	1	cDC2B	LP
Hsp90aa1	0.000142388	-0.581061	0.71	0.823	1	cDC2B	LP
Tnfrsf13b	0.000168079	-0.321297	0.188	0.309	1	cDC2B	LP
Klf2	0.000212821	-0.579177	0.536	0.652	1	cDC2B	LP
Edem1	0.000299645	-0.251607	0.513	0.675	1	cDC2B	LP
Icosl	0.000392435	-0.281106	0.197	0.311	1	cDC2B	LP
Dnaja1	0.000404782	-0.349757	0.48	0.612	1	cDC2B	LP
Mdh2	0.000502175	-0.259284	0.329	0.47	1	cDC2B	LP
Pfkfb3	0.00058101	-0.30364	0.192	0.298	1	cDC2B	LP
Sec11c	0.000702921	-0.370426	0.389	0.549	1	cDC2B	LP
Lilr4b	0.000778569	-0.284163	0.533	0.654	1	cDC2B	LP
Hpgds	0.000869	-0.280243	0.501	0.62	1	cDC2B	LP
Chka	0.000948184	-0.471554	0.311	0.433	1	cDC2B	LP
Gm26532	0.000979654	-0.390369	0.256	0.364	1	cDC2B	LP
Ssr4	0.000983338	-0.288755	0.368	0.52	1	cDC2B	LP
Plau	0.00106031	-0.409638	0.234	0.335	1	cDC2B	LP
Lilrb4a	0.00171947	-0.351454	0.6	0.715	1	cDC2B	LP
Tab2	8.65997e-06	1.01578	0.785	0.217	0.217729	Plasmacytoid DC	LP
Msantd4	0.000125691	-0.64053	0.046	0.348	1	Plasmacytoid DC	LP
AY036118	0.000180796	-0.946384	0.846	1	1	Plasmacytoid DC	LP
Mtrf1l	0.000180949	-0.442243	0.015	0.261	1	Plasmacytoid DC	LP
Nfxl1	0.000199975	-0.462755	0.046	0.348	1	Plasmacytoid DC	LP
Gripap1	0.000302218	-0.529049	0.154	0.565	1	Plasmacytoid DC	LP
Fam49b	0.000367667	0.895569	0.862	0.609	1	Plasmacytoid DC	LP
Trim12a	0.000652905	0.745109	0.754	0.348	1	Plasmacytoid DC	LP
4930509H03Rik	0.000655864	-0.274945	0	0.174	1	Plasmacytoid DC	LP
Mad1l1	0.000655864	-0.338208	0	0.174	1	Plasmacytoid DC	LP
Fstl3	0.000655864	-0.26019	0	0.174	1	Plasmacytoid DC	LP
Trmt2a	0.000744035	-0.682046	0.262	0.652	1	Plasmacytoid DC	LP
Arf6	0.000788423	0.707188	0.585	0.217	1	Plasmacytoid DC	LP
Glrx	0.000880649	-0.450253	0.046	0.304	1	Plasmacytoid DC	LP
Cdk9	0.000882658	0.663698	0.631	0.261	1	Plasmacytoid DC	LP
Baz2a	0.000934335	0.806428	0.538	0.174	1	Plasmacytoid DC	LP
Mpp6	0.00111091	-0.424373	0.138	0.478	1	Plasmacytoid DC	LP
Aldob	0.00111385	-0.474115	0.015	0.217	1	Plasmacytoid DC	LP
Fabp1	0.00111385	-0.345965	0.015	0.217	1	Plasmacytoid DC	LP
Frmd4b	0.00129023	-0.417407	0.092	0.391	1	Plasmacytoid DC	LP
Larp1	0.00131463	0.677568	0.862	0.478	1	Plasmacytoid DC	LP
Ablim1	0.00137711	0.863671	0.785	0.435	1	Plasmacytoid DC	LP
Mtpn	0.00149364	0.721417	0.908	0.739	1	Plasmacytoid DC	LP
Far1	0.00180346	0.812195	0.646	0.304	1	Plasmacytoid DC	LP
Ndufa6	0.0018261	0.679589	0.846	0.522	1	Plasmacytoid DC	LP
Tbc1d10c	0.00229389	-0.600532	0.154	0.478	1	Plasmacytoid DC	LP
Alyref	0.00253357	0.499922	0.538	0.217	1	Plasmacytoid DC	LP
Il21r	0.0026729	0.769953	0.785	0.565	1	Plasmacytoid DC	LP
Gne	0.00268785	-0.530549	0.262	0.565	1	Plasmacytoid DC	LP
Apip	0.00277368	-0.320812	0.062	0.304	1	Plasmacytoid DC	LP
Mrpl50	0.00288439	-0.294232	0.046	0.261	1	Plasmacytoid DC	LP
Nrm	0.00308931	-0.449761	0.062	0.304	1	Plasmacytoid DC	LP
Mvk	0.00316565	-0.383378	0.108	0.391	1	Plasmacytoid DC	LP
Hes5	0.00338773	-0.292711	0	0.13	1	Plasmacytoid DC	LP
Ncoa7	0.00343771	-0.273041	0.046	0.261	1	Plasmacytoid DC	LP
Mob3a	0.00351105	0.648659	0.554	0.217	1	Plasmacytoid DC	LP
Dock10	0.00351911	0.712646	0.923	0.739	1	Plasmacytoid DC	LP
Prr14l	0.00353091	-0.331543	0.123	0.435	1	Plasmacytoid DC	LP
Ap1g2	0.0037194	-0.347593	0.092	0.348	1	Plasmacytoid DC	LP
Rassf2	0.00402026	0.548708	0.292	0	1	Plasmacytoid DC	LP
Kmt5a	0.00419498	-0.493297	0.246	0.565	1	Plasmacytoid DC	LP
Trmt2b	0.00432565	-0.263965	0.046	0.261	1	Plasmacytoid DC	LP
Inpp4a	0.00446123	0.669367	0.692	0.304	1	Plasmacytoid DC	LP
Slc25a46	0.00452495	-0.451106	0.123	0.391	1	Plasmacytoid DC	LP
Nr4a3	0.00466868	0.895902	0.462	0.13	1	Plasmacytoid DC	LP
Acer3	0.00470152	0.591154	0.338	0.043	1	Plasmacytoid DC	LP
Bhlhb9	0.00484348	-0.26295	0.046	0.261	1	Plasmacytoid DC	LP
Abhd8	0.00490464	-0.300059	0.031	0.217	1	Plasmacytoid DC	LP
Fam192a	0.00494369	0.526257	0.446	0.13	1	Plasmacytoid DC	LP
Isoc2b	0.0052223	-0.264818	0.031	0.217	1	Plasmacytoid DC	LP
Eif4g2	0.00523363	0.51289	0.985	0.826	1	Plasmacytoid DC	LP
Hif1a	0.00533405	0.63188	0.769	0.565	1	Plasmacytoid DC	LP
Rab3a	0.00561515	-0.443271	0.015	0.174	1	Plasmacytoid DC	LP
Ehbp1l1	0.00566286	0.681713	0.508	0.261	1	Plasmacytoid DC	LP
Hexim1	0.00569494	0.656384	0.662	0.391	1	Plasmacytoid DC	LP
Ttc13	0.0057391	-0.362043	0.138	0.391	1	Plasmacytoid DC	LP
Slc35a3	0.005819	-0.425825	0.138	0.435	1	Plasmacytoid DC	LP
Gm10076	0.00588987	1.02141	0.662	0.348	1	Plasmacytoid DC	LP
Rnase4	0.00603678	-0.251985	0.015	0.174	1	Plasmacytoid DC	LP
Extl3	0.00617851	-0.356362	0.077	0.304	1	Plasmacytoid DC	LP
Atp6v1a	0.00621808	0.476548	0.6	0.304	1	Plasmacytoid DC	LP
Anxa2	0.00644509	0.640257	0.569	0.261	1	Plasmacytoid DC	LP
Eif3l	0.006464	0.575894	0.646	0.304	1	Plasmacytoid DC	LP
Csf2rb	0.00656687	0.627968	0.938	0.739	1	Plasmacytoid DC	LP
Map1lc3a	0.00729603	-0.412798	0.246	0.522	1	Plasmacytoid DC	LP
Lman1	0.00752375	-0.610005	0.369	0.652	1	Plasmacytoid DC	LP
Alkbh5	0.00755145	0.409607	0.554	0.217	1	Plasmacytoid DC	LP
Itpr3	0.00773656	0.346813	0.354	0.043	1	Plasmacytoid DC	LP
Eif3d	0.007794	-0.47143	0.569	0.87	1	Plasmacytoid DC	LP
Mat2a	0.00789295	0.829929	0.662	0.391	1	Plasmacytoid DC	LP
Kif5b	0.00798274	0.584313	0.862	0.696	1	Plasmacytoid DC	LP
Rbm47	0.0086788	0.341118	0.662	0.304	1	Plasmacytoid DC	LP
Rabgap1l	0.00872053	0.414818	0.846	0.652	1	Plasmacytoid DC	LP
Vps29	0.00881476	-0.449206	0.262	0.565	1	Plasmacytoid DC	LP
5031439G07Rik	0.00896387	0.686818	0.708	0.435	1	Plasmacytoid DC	LP
Actr2	0.00897546	0.548793	0.954	0.739	1	Plasmacytoid DC	LP
Ero1lb	0.00901183	0.54748	0.477	0.217	1	Plasmacytoid DC	LP
Myh9	0.00917691	0.570991	0.908	0.739	1	Plasmacytoid DC	LP
Haao	0.00919828	0.462075	0.308	0.043	1	Plasmacytoid DC	LP
Gna13	0.00941028	0.640226	0.892	0.739	1	Plasmacytoid DC	LP
Itpk1	0.00956681	0.431966	0.246	0	1	Plasmacytoid DC	LP
Ercc6l2	0.00956681	0.364612	0.246	0	1	Plasmacytoid DC	LP
Magoh	0.00958539	-0.435951	0.246	0.565	1	Plasmacytoid DC	LP
Arhgap30	0.00983376	0.362172	0.892	0.783	1	Plasmacytoid DC	LP
Pdrg1	0.0099198	-0.403248	0.2	0.478	1	Plasmacytoid DC	LP
Anapc1	0.0101098	0.522496	0.462	0.174	1	Plasmacytoid DC	LP
Dctn4	0.0101524	-0.534591	0.277	0.565	1	Plasmacytoid DC	LP
Map4k1	0.0101865	-0.486016	0.4	0.696	1	Plasmacytoid DC	LP
Yipf3	0.0101865	0.569226	0.554	0.261	1	Plasmacytoid DC	LP
Grpel1	0.0102613	-0.436513	0.308	0.565	1	Plasmacytoid DC	LP
Gatc	0.0104909	-0.359504	0.062	0.261	1	Plasmacytoid DC	LP
Rsbn1	0.0105891	0.644226	0.446	0.174	1	Plasmacytoid DC	LP
Cope	0.010619	-0.477169	0.446	0.739	1	Plasmacytoid DC	LP
Itgb1bp1	0.0106371	-0.402522	0.2	0.478	1	Plasmacytoid DC	LP
Grina	0.0108761	0.716673	0.677	0.478	1	Plasmacytoid DC	LP
Stat3	0.0114	0.590678	0.908	0.696	1	Plasmacytoid DC	LP
Sf3a1	0.0114475	0.597218	0.462	0.174	1	Plasmacytoid DC	LP
Hmbs	0.0115782	-0.250514	0.062	0.261	1	Plasmacytoid DC	LP
Arpc5l	0.0122283	-0.421727	0.585	0.826	1	Plasmacytoid DC	LP
Man1a2	0.0124502	0.720409	0.615	0.348	1	Plasmacytoid DC	LP
Larp4b	0.0125172	0.566605	0.662	0.348	1	Plasmacytoid DC	LP
Kpna4	0.012538	0.477527	0.738	0.348	1	Plasmacytoid DC	LP
Zbtb44	0.0126549	0.438814	0.231	0	1	Plasmacytoid DC	LP
Pxk	0.0126549	0.365191	0.231	0	1	Plasmacytoid DC	LP
Ankle2	0.0129401	0.460507	0.462	0.174	1	Plasmacytoid DC	LP
Rtcb	0.0130637	0.551073	0.692	0.478	1	Plasmacytoid DC	LP
C1qb	0.0133023	-0.492674	0.046	0.217	1	Plasmacytoid DC	LP
Caml	0.0133023	-0.386366	0.046	0.217	1	Plasmacytoid DC	LP
Pdlim1	0.0135306	0.60278	0.585	0.348	1	Plasmacytoid DC	LP
Pmm2	0.0136367	-0.420561	0.185	0.435	1	Plasmacytoid DC	LP
Mtx2	0.0140286	-0.334202	0.046	0.217	1	Plasmacytoid DC	LP
Sepsecs	0.0140286	-0.264483	0.046	0.217	1	Plasmacytoid DC	LP
Emc9	0.0140286	-0.314574	0.046	0.217	1	Plasmacytoid DC	LP
Lman2l	0.0144162	-0.472321	0.215	0.478	1	Plasmacytoid DC	LP
Bnip2	0.0146291	0.61496	0.431	0.174	1	Plasmacytoid DC	LP
Kif2a	0.0148597	-0.410739	0.123	0.348	1	Plasmacytoid DC	LP
Sp3	0.0149218	0.625005	0.6	0.391	1	Plasmacytoid DC	LP
Adck2	0.0150562	-0.29738	0.092	0.304	1	Plasmacytoid DC	LP
Zbtb8os	0.0152693	-0.299584	0.277	0.565	1	Plasmacytoid DC	LP
Stau1	0.0153992	0.456594	0.354	0.087	1	Plasmacytoid DC	LP
Dph3	0.0154167	0.508463	0.4	0.174	1	Plasmacytoid DC	LP
Atp8b2	0.0155743	-0.448553	0.246	0.522	1	Plasmacytoid DC	LP
Map2k1	0.0157718	-0.369131	0.231	0.478	1	Plasmacytoid DC	LP
Hist1h1e	0.015866	-0.349486	0.138	0.391	1	Plasmacytoid DC	LP
Csnk1g2	0.0158859	0.530301	0.615	0.435	1	Plasmacytoid DC	LP
Tkt	0.0158933	0.549331	0.846	0.696	1	Plasmacytoid DC	LP
Polr3e	0.0163242	-0.294595	0.031	0.174	1	Plasmacytoid DC	LP
Tmem126a	0.0163263	-0.35845	0.154	0.391	1	Plasmacytoid DC	LP
Med14	0.0163263	0.413941	0.277	0.043	1	Plasmacytoid DC	LP
Gm28791	0.0166699	0.419439	0.215	0	1	Plasmacytoid DC	LP
Mon2	0.017194	-0.578863	0.323	0.565	1	Plasmacytoid DC	LP
Atp1b3	0.0173341	0.609967	0.738	0.522	1	Plasmacytoid DC	LP
Sil1	0.0173821	0.516589	0.385	0.13	1	Plasmacytoid DC	LP
Nfx1	0.017597	0.323867	0.477	0.174	1	Plasmacytoid DC	LP
Apba3	0.0178132	-0.25726	0.092	0.304	1	Plasmacytoid DC	LP
Yars2	0.0183679	-0.278133	0.031	0.174	1	Plasmacytoid DC	LP
Panx1	0.0185402	0.507402	0.338	0.087	1	Plasmacytoid DC	LP
Slc33a1	0.0187488	-0.264413	0.169	0.435	1	Plasmacytoid DC	LP
St3gal1	0.0188875	-0.306443	0.292	0.565	1	Plasmacytoid DC	LP
Ppp6r1	0.0189643	0.53833	0.846	0.652	1	Plasmacytoid DC	LP
Anapc2	0.0191758	0.369935	0.292	0.043	1	Plasmacytoid DC	LP
Adpgk	0.0195224	0.626449	0.723	0.478	1	Plasmacytoid DC	LP
Rbbp7	0.0197475	0.609362	0.523	0.304	1	Plasmacytoid DC	LP
Brox	0.0197831	-0.532988	0.215	0.435	1	Plasmacytoid DC	LP
Sap30l	0.0199765	-0.399533	0.108	0.304	1	Plasmacytoid DC	LP
Fryl	0.0200019	0.533884	0.569	0.261	1	Plasmacytoid DC	LP
Parg	0.020189	-0.345061	0.123	0.348	1	Plasmacytoid DC	LP
Nfyc	0.0205947	-0.339836	0.138	0.348	1	Plasmacytoid DC	LP
4931406P16Rik	0.0205947	-0.332854	0.138	0.348	1	Plasmacytoid DC	LP
Prdm1	0.0206637	-0.295049	0.077	0.261	1	Plasmacytoid DC	LP
Snn	0.02077	0.506663	0.462	0.174	1	Plasmacytoid DC	LP
Nsmce4a	0.0209672	0.543212	0.523	0.261	1	Plasmacytoid DC	LP
Tep1	0.021145	0.657858	0.662	0.435	1	Plasmacytoid DC	LP
Adprh	0.0215566	0.377888	0.385	0.13	1	Plasmacytoid DC	LP
Ralbp1	0.02185	0.490746	0.677	0.478	1	Plasmacytoid DC	LP
Ubr7	0.0218741	0.376893	0.2	0	1	Plasmacytoid DC	LP
D130062J10Rik	0.0218741	0.321488	0.2	0	1	Plasmacytoid DC	LP
Taf5l	0.0219802	0.432675	0.262	0.043	1	Plasmacytoid DC	LP
Hgs	0.0219802	0.403473	0.262	0.043	1	Plasmacytoid DC	LP
1110032A03Rik	0.0220018	-0.336122	0.169	0.391	1	Plasmacytoid DC	LP
Nxpe4	0.0220714	-0.314906	0.015	0.13	1	Plasmacytoid DC	LP
Suclg1	0.0222289	0.391161	0.523	0.217	1	Plasmacytoid DC	LP
Dnaja3	0.0224868	-0.29745	0.108	0.304	1	Plasmacytoid DC	LP
Cmtm6	0.0226352	0.635502	0.523	0.304	1	Plasmacytoid DC	LP
Paf1	0.0228564	0.652606	0.462	0.261	1	Plasmacytoid DC	LP
Gpr35	0.0228932	0.486503	0.492	0.261	1	Plasmacytoid DC	LP
Fam168b	0.0229353	0.469246	0.677	0.435	1	Plasmacytoid DC	LP
Smad7	0.0230423	0.628427	0.723	0.522	1	Plasmacytoid DC	LP
Chordc1	0.0230676	-0.273864	0.262	0.522	1	Plasmacytoid DC	LP
Ncdn	0.0232327	0.464785	0.277	0.043	1	Plasmacytoid DC	LP
Pwwp2a	0.0232327	0.432081	0.277	0.043	1	Plasmacytoid DC	LP
Cenpb	0.023357	0.424994	0.369	0.13	1	Plasmacytoid DC	LP
Cdadc1	0.0233824	-0.468537	0.108	0.304	1	Plasmacytoid DC	LP
Ccdc6	0.0233987	0.446171	0.308	0.087	1	Plasmacytoid DC	LP
Rubcnl	0.0233987	-0.290571	0.185	0.435	1	Plasmacytoid DC	LP
Zfp51	0.0235442	-0.254915	0.077	0.261	1	Plasmacytoid DC	LP
Ppp1r21	0.0240462	-0.277808	0.154	0.391	1	Plasmacytoid DC	LP
Cdh1	0.0242594	0.382171	0.708	0.478	1	Plasmacytoid DC	LP
Zmiz2	0.0242864	0.446697	0.846	0.609	1	Plasmacytoid DC	LP
Avl9	0.0244749	-0.512621	0.277	0.478	1	Plasmacytoid DC	LP
Xrn2	0.0246828	0.543326	0.538	0.304	1	Plasmacytoid DC	LP
Rbm33	0.0251929	0.450804	0.508	0.217	1	Plasmacytoid DC	LP
Terf2ip	0.0252669	-0.34013	0.108	0.304	1	Plasmacytoid DC	LP
Trak2	0.0252954	0.456825	0.323	0.087	1	Plasmacytoid DC	LP
Clspn	0.0253182	-0.372735	0.015	0.13	1	Plasmacytoid DC	LP
Crocc	0.0253182	-0.384366	0.015	0.13	1	Plasmacytoid DC	LP
9230114K14Rik	0.0253182	-0.352381	0.015	0.13	1	Plasmacytoid DC	LP
Mfap1b	0.0253426	-0.366079	0.185	0.391	1	Plasmacytoid DC	LP
Zdhhc20	0.0254343	0.592786	0.6	0.391	1	Plasmacytoid DC	LP
Rbm15b	0.0255714	0.471789	0.369	0.13	1	Plasmacytoid DC	LP
Ppp4r2	0.0256848	0.551624	0.523	0.348	1	Plasmacytoid DC	LP
Cyth1	0.0256998	0.462891	0.631	0.435	1	Plasmacytoid DC	LP
Mob1a	0.0257011	0.481795	0.8	0.522	1	Plasmacytoid DC	LP
Hist3h2a	0.0259561	0.542177	0.4	0.13	1	Plasmacytoid DC	LP
Mrps26	0.0260394	-0.47706	0.292	0.522	1	Plasmacytoid DC	LP
Cops4	0.0266603	-0.435133	0.662	0.783	1	Plasmacytoid DC	LP
Scfd1	0.0267254	-0.435158	0.262	0.522	1	Plasmacytoid DC	LP
Ppp2r1a	0.0269908	0.54769	0.477	0.261	1	Plasmacytoid DC	LP
Prps2	0.0273462	0.493421	0.477	0.217	1	Plasmacytoid DC	LP
Dnajc2	0.0273533	0.340525	0.446	0.174	1	Plasmacytoid DC	LP
Serinc5	0.0273533	0.46363	0.446	0.174	1	Plasmacytoid DC	LP
Arhgdia	0.0277823	0.469304	0.877	0.652	1	Plasmacytoid DC	LP
Ndufa2	0.0279379	0.475566	0.877	0.739	1	Plasmacytoid DC	LP
Rab27a	0.0279652	0.475498	0.369	0.13	1	Plasmacytoid DC	LP
Exosc10	0.0284302	0.489474	0.246	0.043	1	Plasmacytoid DC	LP
Rbpms	0.0284302	0.479957	0.246	0.043	1	Plasmacytoid DC	LP
Gnpnat1	0.0284302	0.405073	0.246	0.043	1	Plasmacytoid DC	LP
Ankrd16	0.0286018	0.318085	0.185	0	1	Plasmacytoid DC	LP
Med27	0.0286018	0.312269	0.185	0	1	Plasmacytoid DC	LP
Eed	0.0286018	0.339929	0.185	0	1	Plasmacytoid DC	LP
Rab20	0.0286018	0.338666	0.185	0	1	Plasmacytoid DC	LP
Pskh1	0.0286018	0.364915	0.185	0	1	Plasmacytoid DC	LP
2700097O09Rik	0.0286018	0.358374	0.185	0	1	Plasmacytoid DC	LP
Polr3d	0.0286018	0.334517	0.185	0	1	Plasmacytoid DC	LP
Ric1	0.0286018	0.26551	0.185	0	1	Plasmacytoid DC	LP
Tdp1	0.0288753	-0.286897	0.062	0.217	1	Plasmacytoid DC	LP
A530032D15Rik	0.0291382	-0.314497	0.123	0.348	1	Plasmacytoid DC	LP
Spcs1	0.029141	0.453503	0.662	0.478	1	Plasmacytoid DC	LP
Ubxn7	0.0294421	0.356907	0.246	0.043	1	Plasmacytoid DC	LP
Rab12	0.0294421	0.328223	0.246	0.043	1	Plasmacytoid DC	LP
Rac1	0.0294937	0.55655	0.738	0.522	1	Plasmacytoid DC	LP
Sqle	0.029663	0.575614	0.477	0.217	1	Plasmacytoid DC	LP
Zfp106	0.0297703	0.524464	0.769	0.609	1	Plasmacytoid DC	LP
Bccip	0.0298786	0.482784	0.385	0.13	1	Plasmacytoid DC	LP
Plekha1	0.0302462	0.477536	0.354	0.13	1	Plasmacytoid DC	LP
Capn1	0.0303149	0.47093	0.369	0.174	1	Plasmacytoid DC	LP
Pdha1	0.0304434	0.467477	0.538	0.304	1	Plasmacytoid DC	LP
Itfg1	0.0304724	-0.436681	0.277	0.522	1	Plasmacytoid DC	LP
Caap1	0.0304847	0.431201	0.246	0.043	1	Plasmacytoid DC	LP
Supt16	0.0304976	0.55624	0.6	0.348	1	Plasmacytoid DC	LP
Slc39a1	0.0305497	0.483894	0.369	0.13	1	Plasmacytoid DC	LP
Tnfrsf1b	0.0313459	0.512836	0.4	0.174	1	Plasmacytoid DC	LP
Tnfaip8	0.0315238	0.598263	0.769	0.522	1	Plasmacytoid DC	LP
Psmc6	0.0316814	0.502722	0.462	0.217	1	Plasmacytoid DC	LP
Cul3	0.0319552	0.549093	0.631	0.478	1	Plasmacytoid DC	LP
Ap1ar	0.0319552	0.410862	0.662	0.391	1	Plasmacytoid DC	LP
Ube2w	0.0320891	0.420162	0.354	0.13	1	Plasmacytoid DC	LP
Ctdsp2	0.0320891	0.466353	0.354	0.13	1	Plasmacytoid DC	LP
Glud1	0.0322028	0.411124	0.662	0.348	1	Plasmacytoid DC	LP
Cxcr3	0.0322601	-0.439523	0.092	0.261	1	Plasmacytoid DC	LP
Hnrnpl	0.0322921	0.500102	0.738	0.609	1	Plasmacytoid DC	LP
Snx9	0.0329837	0.399477	0.8	0.652	1	Plasmacytoid DC	LP
Tial1	0.0330104	0.372918	0.569	0.304	1	Plasmacytoid DC	LP
Cul2	0.0335655	-0.323059	0.092	0.261	1	Plasmacytoid DC	LP
Tnni2	0.0336307	-0.342114	0.231	0.435	1	Plasmacytoid DC	LP
Btg2	0.0339442	0.965687	0.815	0.652	1	Plasmacytoid DC	LP
Ubfd1	0.0341653	-0.36312	0.431	0.609	1	Plasmacytoid DC	LP
Ddx21	0.0341757	-0.36412	0.615	0.826	1	Plasmacytoid DC	LP
Hscb	0.0341772	-0.269184	0.108	0.304	1	Plasmacytoid DC	LP
Lss	0.0341772	-0.420997	0.108	0.304	1	Plasmacytoid DC	LP
Carf	0.0346052	-0.266971	0.062	0.217	1	Plasmacytoid DC	LP
Pxylp1	0.0346052	-0.260196	0.062	0.217	1	Plasmacytoid DC	LP
Plscr3	0.0346052	-0.425463	0.062	0.217	1	Plasmacytoid DC	LP
Acot2	0.0346052	-0.443121	0.062	0.217	1	Plasmacytoid DC	LP
Csrnp1	0.0347163	0.638574	0.538	0.391	1	Plasmacytoid DC	LP
Gorasp2	0.0347924	0.454498	0.431	0.174	1	Plasmacytoid DC	LP
Utp11	0.0347946	-0.487577	0.2	0.391	1	Plasmacytoid DC	LP
Nme7	0.0349785	-0.521066	0.138	0.348	1	Plasmacytoid DC	LP
Ap2m1	0.0351117	-0.330679	0.369	0.609	1	Plasmacytoid DC	LP
Lag3	0.035238	0.631489	0.662	0.391	1	Plasmacytoid DC	LP
Mrps12	0.0355825	0.401292	0.323	0.087	1	Plasmacytoid DC	LP
Ptpre	0.0360085	0.544757	0.846	0.696	1	Plasmacytoid DC	LP
Comtd1	0.0361809	-0.267339	0.062	0.217	1	Plasmacytoid DC	LP
Sema4d	0.0362569	0.541441	0.8	0.652	1	Plasmacytoid DC	LP
Gm2000	0.0363122	-0.271262	0.092	0.261	1	Plasmacytoid DC	LP
Sept9	0.0365001	0.37685	0.923	0.739	1	Plasmacytoid DC	LP
Iglc1	0.0367923	-0.393879	0.585	0.739	1	Plasmacytoid DC	LP
Snx30	0.036954	0.38841	0.554	0.348	1	Plasmacytoid DC	LP
Kdm7a	0.0370223	-0.300304	0.246	0.522	1	Plasmacytoid DC	LP
Sdhd	0.0370996	-0.338142	0.354	0.609	1	Plasmacytoid DC	LP
Asna1	0.0371896	-0.330793	0.185	0.391	1	Plasmacytoid DC	LP
Uck1	0.0372816	0.333648	0.169	0	1	Plasmacytoid DC	LP
Pakap.1	0.0372816	0.350167	0.169	0	1	Plasmacytoid DC	LP
Ficd	0.0372816	0.286564	0.169	0	1	Plasmacytoid DC	LP
Frs2	0.0372816	0.27981	0.169	0	1	Plasmacytoid DC	LP
Prr7	0.0372816	0.305034	0.169	0	1	Plasmacytoid DC	LP
Ttll12	0.0372816	0.286774	0.169	0	1	Plasmacytoid DC	LP
Yipf6	0.0373561	-0.421812	0.154	0.348	1	Plasmacytoid DC	LP
Appbp2	0.0373891	0.518768	0.354	0.174	1	Plasmacytoid DC	LP
Ccs	0.0377559	-0.309821	0.092	0.261	1	Plasmacytoid DC	LP
Atp5g1	0.0377798	-0.448404	0.508	0.696	1	Plasmacytoid DC	LP
Pts	0.0380899	0.485849	0.431	0.261	1	Plasmacytoid DC	LP
Nrros	0.0381334	0.756899	0.585	0.391	1	Plasmacytoid DC	LP
Smarcd2	0.0381496	0.472452	0.523	0.304	1	Plasmacytoid DC	LP
Abi3	0.0382693	0.528009	0.538	0.304	1	Plasmacytoid DC	LP
Tor2a	0.0386583	-0.431584	0.262	0.522	1	Plasmacytoid DC	LP
1300002E11Rik	0.0387094	0.326461	0.246	0.043	1	Plasmacytoid DC	LP
Fes	0.0390745	0.303666	0.615	0.304	1	Plasmacytoid DC	LP
Gosr2	0.0391473	0.495356	0.462	0.261	1	Plasmacytoid DC	LP
Echs1	0.039247	0.363896	0.231	0.043	1	Plasmacytoid DC	LP
Cc2d1a	0.039247	0.332378	0.231	0.043	1	Plasmacytoid DC	LP
Ighg2b	0.0395163	-0.382286	0.062	0.217	1	Plasmacytoid DC	LP
Hmgn5	0.0395646	0.420623	0.292	0.087	1	Plasmacytoid DC	LP
Pcgf5	0.0396246	0.393843	0.446	0.217	1	Plasmacytoid DC	LP
Thyn1	0.040026	-0.289808	0.138	0.348	1	Plasmacytoid DC	LP
Ash1l	0.0400677	0.45792	0.662	0.348	1	Plasmacytoid DC	LP
H2-T22	0.0400677	0.537351	0.631	0.435	1	Plasmacytoid DC	LP
Rbm28	0.0401702	-0.345656	0.215	0.435	1	Plasmacytoid DC	LP
Ccdc25	0.0406122	0.340641	0.231	0.043	1	Plasmacytoid DC	LP
Tbc1d5	0.0408252	-0.415781	0.262	0.478	1	Plasmacytoid DC	LP
Sh3bgrl	0.040954	0.560259	0.508	0.304	1	Plasmacytoid DC	LP
Ahsa1	0.0413615	-0.282845	0.215	0.435	1	Plasmacytoid DC	LP
Ngly1	0.0413803	0.337656	0.246	0.043	1	Plasmacytoid DC	LP
Crlf2	0.0417521	-0.596475	0.323	0.565	1	Plasmacytoid DC	LP
Tcf20	0.0417638	0.407212	0.508	0.261	1	Plasmacytoid DC	LP
Prpf18	0.0418533	0.327942	0.369	0.13	1	Plasmacytoid DC	LP
Ern1	0.0422001	-0.252409	0.169	0.391	1	Plasmacytoid DC	LP
Mtss1	0.0422608	0.387626	0.585	0.304	1	Plasmacytoid DC	LP
Trmt13	0.0424014	0.345505	0.308	0.087	1	Plasmacytoid DC	LP
Brpf1	0.0427733	0.316908	0.246	0.043	1	Plasmacytoid DC	LP
Ddx42	0.0428237	0.432876	0.508	0.261	1	Plasmacytoid DC	LP
Rbm27	0.0428237	0.443617	0.492	0.304	1	Plasmacytoid DC	LP
Serinc1	0.0431853	0.434425	0.815	0.522	1	Plasmacytoid DC	LP
Ensa	0.0433059	0.428936	0.431	0.217	1	Plasmacytoid DC	LP
Sf3b1	0.0433229	0.462541	0.877	0.609	1	Plasmacytoid DC	LP
Chmp1b	0.0433837	0.487161	0.462	0.261	1	Plasmacytoid DC	LP
Aff1	0.0436327	0.497859	0.6	0.435	1	Plasmacytoid DC	LP
Pip5k1c	0.0436388	0.468145	0.723	0.565	1	Plasmacytoid DC	LP
Scaf4	0.0436898	0.415475	0.338	0.13	1	Plasmacytoid DC	LP
Tmem138	0.0440288	-0.392638	0.092	0.261	1	Plasmacytoid DC	LP
Tma16	0.044055	-0.366692	0.108	0.304	1	Plasmacytoid DC	LP
Nfatc3	0.0444497	0.413156	0.446	0.174	1	Plasmacytoid DC	LP
Prpf31	0.0444711	0.438234	0.323	0.13	1	Plasmacytoid DC	LP
Nudt21	0.0445014	-0.454621	0.369	0.522	1	Plasmacytoid DC	LP
Mpdu1	0.0447024	-0.286157	0.185	0.391	1	Plasmacytoid DC	LP
Ints6	0.0447024	0.409691	0.292	0.087	1	Plasmacytoid DC	LP
mt-Atp8	0.0454737	-0.405723	0.585	0.739	1	Plasmacytoid DC	LP
Ethe1	0.0454905	-0.493661	0.262	0.435	1	Plasmacytoid DC	LP
Ilrun	0.0456433	0.435781	0.462	0.261	1	Plasmacytoid DC	LP
Cd209d	0.0457466	0.577797	0.615	0.391	1	Plasmacytoid DC	LP
Rab7	0.0458845	0.341623	0.769	0.522	1	Plasmacytoid DC	LP
Acbd6	0.0459237	-0.392375	0.246	0.435	1	Plasmacytoid DC	LP
Top2b	0.0460041	0.550057	0.692	0.478	1	Plasmacytoid DC	LP
Sec11a	0.0460536	-0.391308	0.462	0.609	1	Plasmacytoid DC	LP
Cfl1	0.0460982	0.394651	1	0.783	1	Plasmacytoid DC	LP
Sin3b	0.0463417	0.428582	0.723	0.522	1	Plasmacytoid DC	LP
Dbnl	0.0463721	0.393401	0.862	0.652	1	Plasmacytoid DC	LP
Crlf3	0.0464294	0.545908	0.492	0.261	1	Plasmacytoid DC	LP
Aars	0.0464751	0.340839	0.308	0.13	1	Plasmacytoid DC	LP
Tbrg4	0.0470364	-0.41887	0.123	0.304	1	Plasmacytoid DC	LP
Atxn7l1	0.0472548	0.334734	0.415	0.217	1	Plasmacytoid DC	LP
Ilvbl	0.0477834	-0.39952	0.169	0.348	1	Plasmacytoid DC	LP
1110008P14Rik	0.0480353	-0.419699	0.308	0.565	1	Plasmacytoid DC	LP
Gria3	0.0480515	-0.651301	0.277	0.478	1	Plasmacytoid DC	LP
Dcaf7	0.0483138	0.388525	0.554	0.348	1	Plasmacytoid DC	LP
Cyb561d1	0.0484652	0.293013	0.154	0	1	Plasmacytoid DC	LP
Pus1	0.0484652	0.276851	0.154	0	1	Plasmacytoid DC	LP
Trnt1	0.0484652	0.373291	0.154	0	1	Plasmacytoid DC	LP
Dhx34	0.0484652	0.25089	0.154	0	1	Plasmacytoid DC	LP
Homer1	0.0484652	0.261361	0.154	0	1	Plasmacytoid DC	LP
Pknox1	0.0484652	0.279902	0.154	0	1	Plasmacytoid DC	LP
Ighmbp2	0.0484652	0.257269	0.154	0	1	Plasmacytoid DC	LP
Spsb1	0.048497	0.664069	0.415	0.217	1	Plasmacytoid DC	LP
Rcsd1	0.0487214	0.357515	0.708	0.435	1	Plasmacytoid DC	LP
Wbp1l	0.0487234	0.261544	0.446	0.217	1	Plasmacytoid DC	LP
Eif2s3y	0.0487681	0.50794	0.369	0.174	1	Plasmacytoid DC	LP
Arfgef2	0.0489154	0.364587	0.292	0.087	1	Plasmacytoid DC	LP
Slc8b1	0.0489171	0.450277	0.338	0.13	1	Plasmacytoid DC	LP
Uba7	0.0489171	-0.414651	0.231	0.435	1	Plasmacytoid DC	LP
Mettl9	0.0492877	-0.450587	0.169	0.348	1	Plasmacytoid DC	LP
Tmem156	0.0492919	-0.415465	0.092	0.261	1	Plasmacytoid DC	LP
Cacna1d	0.0492919	-0.33888	0.092	0.261	1	Plasmacytoid DC	LP
Rasa1	0.0493905	0.326878	0.369	0.13	1	Plasmacytoid DC	LP
Irf5	0.0498892	0.426911	0.631	0.391	1	Plasmacytoid DC	LP
Slc30a4	0.0503498	0.347266	0.215	0.043	1	Plasmacytoid DC	LP
Wbp1	0.0503498	0.321558	0.215	0.043	1	Plasmacytoid DC	LP
Rad54l2	0.0503498	0.388356	0.215	0.043	1	Plasmacytoid DC	LP
Htt	0.0503918	0.303954	0.292	0.087	1	Plasmacytoid DC	LP
March1	0.0506666	0.499043	0.554	0.348	1	Plasmacytoid DC	LP
Tlr12	0.0511385	0.410777	0.4	0.174	1	Plasmacytoid DC	LP
Arglu1	0.0511796	-0.375119	0.631	0.826	1	Plasmacytoid DC	LP
Stat6	0.0513197	0.329047	0.554	0.304	1	Plasmacytoid DC	LP
Ccdc97	0.0517235	0.487247	0.492	0.348	1	Plasmacytoid DC	LP
Tubb2a	0.0519039	0.56716	0.431	0.261	1	Plasmacytoid DC	LP
Anxa11	0.0519054	0.273063	0.292	0.087	1	Plasmacytoid DC	LP
Akt3	0.0520786	0.314814	0.215	0.043	1	Plasmacytoid DC	LP
Uap1l1	0.0520786	0.307414	0.215	0.043	1	Plasmacytoid DC	LP
Papss1	0.0520786	0.306768	0.215	0.043	1	Plasmacytoid DC	LP
Plin2	0.0520786	-0.255513	0.123	0.304	1	Plasmacytoid DC	LP
Abhd13	0.0520786	0.28391	0.215	0.043	1	Plasmacytoid DC	LP
Slc25a30	0.0520786	0.321658	0.215	0.043	1	Plasmacytoid DC	LP
Exosc3	0.0521433	-0.306545	0.246	0.478	1	Plasmacytoid DC	LP
Cat	0.0523791	0.423875	0.569	0.348	1	Plasmacytoid DC	LP
Fkbp4	0.0524922	0.388834	0.4	0.174	1	Plasmacytoid DC	LP
Sbf1	0.0530512	0.343275	0.231	0.043	1	Plasmacytoid DC	LP
Asf1a	0.0531588	-0.384469	0.154	0.348	1	Plasmacytoid DC	LP
Grcc10	0.0534232	-0.369615	0.708	0.913	1	Plasmacytoid DC	LP
Myd88	0.0535672	0.344372	0.369	0.13	1	Plasmacytoid DC	LP
Tsnax	0.0540409	0.35733	0.262	0.087	1	Plasmacytoid DC	LP
Eif3i	0.0540731	-0.402403	0.523	0.696	1	Plasmacytoid DC	LP
Foxn3	0.0543178	0.466516	0.754	0.565	1	Plasmacytoid DC	LP
Fam122b	0.0545162	-0.369459	0.046	0.174	1	Plasmacytoid DC	LP
D6Wsu163e	0.0548095	0.271046	0.231	0.043	1	Plasmacytoid DC	LP
2810004N23Rik	0.0548095	0.321368	0.231	0.043	1	Plasmacytoid DC	LP
Gm26740	0.0548095	0.312284	0.231	0.043	1	Plasmacytoid DC	LP
Sap30bp	0.0551986	0.383872	0.308	0.13	1	Plasmacytoid DC	LP
Ppib	0.0560598	-0.333694	0.723	0.913	1	Plasmacytoid DC	LP
Dad1	0.0560598	0.304835	0.815	0.652	1	Plasmacytoid DC	LP
Tnks2	0.0562844	0.258804	0.662	0.391	1	Plasmacytoid DC	LP
Kctd20	0.0563821	-0.31731	0.354	0.565	1	Plasmacytoid DC	LP
Mpp1	0.0564668	-0.340444	0.262	0.478	1	Plasmacytoid DC	LP
Sin3a	0.0565568	-0.344455	0.215	0.435	1	Plasmacytoid DC	LP
Casp3	0.056676	0.333675	0.292	0.087	1	Plasmacytoid DC	LP
Gid4	0.056676	-0.263442	0.185	0.391	1	Plasmacytoid DC	LP
Rnf114	0.0568098	0.297401	0.477	0.261	1	Plasmacytoid DC	LP
Znhit6	0.0568239	0.284427	0.308	0.087	1	Plasmacytoid DC	LP
Cyfip2	0.0570832	0.444679	0.677	0.478	1	Plasmacytoid DC	LP
Myg1	0.0571094	-0.293414	0.046	0.174	1	Plasmacytoid DC	LP
I830077J02Rik	0.0571374	0.422146	0.785	0.522	1	Plasmacytoid DC	LP
Hsp90aa1	0.05748	1.08056	0.969	0.826	1	Plasmacytoid DC	LP
Tchp	0.0579978	-0.595183	0.077	0.217	1	Plasmacytoid DC	LP
Bicd2	0.0580664	0.33582	0.446	0.217	1	Plasmacytoid DC	LP
Tfg	0.0585204	0.399181	0.4	0.217	1	Plasmacytoid DC	LP
4931406C07Rik	0.0587339	0.369744	0.369	0.174	1	Plasmacytoid DC	LP
Psmd5	0.0591707	0.335203	0.262	0.087	1	Plasmacytoid DC	LP
Pex16	0.0591707	0.33077	0.262	0.087	1	Plasmacytoid DC	LP
Lyz2	0.0598043	-0.610732	0.046	0.174	1	Plasmacytoid DC	LP
Ywhaz	0.0599964	0.371736	0.954	0.826	1	Plasmacytoid DC	LP
Arcn1	0.0601148	0.431965	0.723	0.478	1	Plasmacytoid DC	LP
Crcp	0.0603154	-0.253899	0.077	0.217	1	Plasmacytoid DC	LP
Psmb6	0.0603187	-0.472127	0.523	0.652	1	Plasmacytoid DC	LP
Cltc	0.0604335	0.445502	0.846	0.696	1	Plasmacytoid DC	LP
Rragc	0.0604817	0.271506	0.538	0.261	1	Plasmacytoid DC	LP
Tpr	0.0604995	0.413208	0.831	0.609	1	Plasmacytoid DC	LP
Sys1	0.0606261	0.459141	0.708	0.565	1	Plasmacytoid DC	LP
Supt6	0.0608397	0.364446	0.385	0.174	1	Plasmacytoid DC	LP
Ppp6r2	0.060968	0.368472	0.262	0.087	1	Plasmacytoid DC	LP
Ctdnep1	0.0610962	0.371828	0.523	0.261	1	Plasmacytoid DC	LP
Spr	0.0614834	-0.375645	0.123	0.304	1	Plasmacytoid DC	LP
Amz2	0.0614834	0.329143	0.215	0.043	1	Plasmacytoid DC	LP
Emc3	0.0615575	0.276263	0.662	0.391	1	Plasmacytoid DC	LP
Dctn6	0.0616893	0.404473	0.662	0.478	1	Plasmacytoid DC	LP
Cnot1	0.0616893	0.378828	0.662	0.478	1	Plasmacytoid DC	LP
Maged1	0.0618059	0.334003	0.292	0.087	1	Plasmacytoid DC	LP
Cdk11b	0.0618164	-0.308191	0.385	0.652	1	Plasmacytoid DC	LP
Vps53	0.0620057	-0.384158	0.154	0.348	1	Plasmacytoid DC	LP
Il4ra	0.0623318	0.567369	0.631	0.522	1	Plasmacytoid DC	LP
Mrps25	0.0623355	-0.375629	0.138	0.304	1	Plasmacytoid DC	LP
H2-Oa	0.0623717	0.335037	0.677	0.478	1	Plasmacytoid DC	LP
Kat6b	0.0624954	0.339575	0.415	0.217	1	Plasmacytoid DC	LP
Bud23	0.0626407	-0.276377	0.108	0.261	1	Plasmacytoid DC	LP
Commd7	0.0626801	-0.370222	0.262	0.478	1	Plasmacytoid DC	LP
Tigd2	0.0627514	-0.369312	0.2	0.391	1	Plasmacytoid DC	LP
Zbtb6	0.0628691	0.270712	0.138	0	1	Plasmacytoid DC	LP
Bcl2l12	0.0628691	0.264871	0.138	0	1	Plasmacytoid DC	LP
Tenm4	0.0628691	0.309989	0.138	0	1	Plasmacytoid DC	LP
Gopc	0.0628691	0.266375	0.138	0	1	Plasmacytoid DC	LP
Hspbap1	0.0628691	0.282522	0.138	0	1	Plasmacytoid DC	LP
Wdr4	0.0628691	0.256493	0.138	0	1	Plasmacytoid DC	LP
Cenpq	0.0628691	0.284621	0.138	0	1	Plasmacytoid DC	LP
Rnd3	0.0632751	-0.615859	0.308	0.522	1	Plasmacytoid DC	LP
Bsdc1	0.0633318	0.359386	0.277	0.087	1	Plasmacytoid DC	LP
Igsf8	0.0633629	-0.35767	0.415	0.609	1	Plasmacytoid DC	LP
Arid2	0.0635991	0.345124	0.292	0.087	1	Plasmacytoid DC	LP
Nfkbie	0.0636295	0.576591	0.385	0.217	1	Plasmacytoid DC	LP
Gspt1	0.0640297	0.417688	0.6	0.478	1	Plasmacytoid DC	LP
Slc27a1	0.0643718	0.414273	0.477	0.304	1	Plasmacytoid DC	LP
Ptpn4	0.0646983	0.36288	0.262	0.087	1	Plasmacytoid DC	LP
Calu	0.0646983	0.318147	0.262	0.087	1	Plasmacytoid DC	LP
Il10ra	0.0647812	0.511729	0.538	0.348	1	Plasmacytoid DC	LP
Nab1	0.0649168	0.316897	0.585	0.348	1	Plasmacytoid DC	LP
Ppfia4	0.0649632	0.463158	0.831	0.696	1	Plasmacytoid DC	LP
Ccdc58	0.0651812	-0.264924	0.077	0.217	1	Plasmacytoid DC	LP
Tsc22d3	0.0652146	0.423238	0.723	0.565	1	Plasmacytoid DC	LP
Lsm6	0.065465	0.333454	0.631	0.391	1	Plasmacytoid DC	LP
Eif4e2	0.065684	-0.297943	0.277	0.478	1	Plasmacytoid DC	LP
Ago2	0.0658896	0.527649	0.662	0.478	1	Plasmacytoid DC	LP
Qk	0.0659214	0.369012	0.954	0.696	1	Plasmacytoid DC	LP
Plaat3	0.0660586	0.339678	0.338	0.13	1	Plasmacytoid DC	LP
Mrps21	0.0661297	-0.358253	0.446	0.652	1	Plasmacytoid DC	LP
Ctbp1	0.0663069	0.389682	0.708	0.522	1	Plasmacytoid DC	LP
Cwc22	0.0665674	0.264139	0.2	0.043	1	Plasmacytoid DC	LP
Galk2	0.0665674	0.352173	0.2	0.043	1	Plasmacytoid DC	LP
Tbc1d23	0.0668431	0.366767	0.369	0.174	1	Plasmacytoid DC	LP
Ddx47	0.0671042	-0.422709	0.185	0.348	1	Plasmacytoid DC	LP
Lnpep	0.0675378	0.406583	0.754	0.565	1	Plasmacytoid DC	LP
Sf3b6	0.067752	0.435788	0.708	0.522	1	Plasmacytoid DC	LP
Trmt10c	0.0677728	-0.251532	0.123	0.304	1	Plasmacytoid DC	LP
Cldnd1	0.0678936	0.573961	0.585	0.348	1	Plasmacytoid DC	LP
Samhd1	0.0678949	0.609789	0.677	0.565	1	Plasmacytoid DC	LP
Tbl1x	0.0686501	0.371604	0.585	0.435	1	Plasmacytoid DC	LP
Fam110a	0.0688095	0.295286	0.2	0.043	1	Plasmacytoid DC	LP
Dazap2	0.0688656	0.371091	0.954	0.783	1	Plasmacytoid DC	LP
Ssr2	0.0689489	-0.372204	0.462	0.652	1	Plasmacytoid DC	LP
Gm14207	0.0690869	0.281496	0.385	0.174	1	Plasmacytoid DC	LP
Zfp655	0.069382	0.387648	0.323	0.13	1	Plasmacytoid DC	LP
0610030E20Rik	0.069382	0.322392	0.323	0.13	1	Plasmacytoid DC	LP
Kmt2c	0.0695458	0.338073	0.677	0.478	1	Plasmacytoid DC	LP
Fen1	0.0699312	0.32569	0.246	0.087	1	Plasmacytoid DC	LP
Rapgef1	0.0705196	0.384058	0.446	0.217	1	Plasmacytoid DC	LP
Dennd1b	0.0709943	0.475475	0.646	0.435	1	Plasmacytoid DC	LP
Tlr7	0.0709943	-0.359143	0.523	0.783	1	Plasmacytoid DC	LP
Prkcb	0.0711904	0.429467	0.8	0.609	1	Plasmacytoid DC	LP
Hnrnpul1	0.0713489	0.493217	0.892	0.696	1	Plasmacytoid DC	LP
Imp3	0.0715437	-0.382194	0.462	0.609	1	Plasmacytoid DC	LP
BC004004	0.0715437	0.357227	0.554	0.348	1	Plasmacytoid DC	LP
Tfeb	0.072088	-0.391956	0.292	0.478	1	Plasmacytoid DC	LP
Arid4a	0.0720905	0.551996	0.554	0.391	1	Plasmacytoid DC	LP
Ruvbl1	0.0722527	0.253823	0.215	0.043	1	Plasmacytoid DC	LP
Twistnb	0.0723276	0.332646	0.477	0.304	1	Plasmacytoid DC	LP
Kansl2	0.0727245	0.326284	0.262	0.087	1	Plasmacytoid DC	LP
Galnt2	0.0731557	0.500802	0.554	0.348	1	Plasmacytoid DC	LP
Ube3c	0.0731791	0.301707	0.323	0.13	1	Plasmacytoid DC	LP
Cisd1	0.0733288	-0.291091	0.262	0.435	1	Plasmacytoid DC	LP
Cacybp	0.0738856	-0.353459	0.292	0.478	1	Plasmacytoid DC	LP
Mien1	0.0740116	0.418637	0.477	0.304	1	Plasmacytoid DC	LP
Ufl1	0.0741626	0.253408	0.415	0.217	1	Plasmacytoid DC	LP
Snx27	0.0741955	0.280361	0.246	0.087	1	Plasmacytoid DC	LP
Morc3	0.074213	0.38923	0.492	0.304	1	Plasmacytoid DC	LP
Gmcl1	0.074582	0.296999	0.215	0.043	1	Plasmacytoid DC	LP
Eno1	0.0747305	0.396358	0.308	0.13	1	Plasmacytoid DC	LP
Uri1	0.0747981	0.309464	0.4	0.174	1	Plasmacytoid DC	LP
Aph1c	0.0748536	0.350713	0.262	0.087	1	Plasmacytoid DC	LP
Rxylt1	0.0748536	-0.483833	0.169	0.348	1	Plasmacytoid DC	LP
Ap1s3	0.0751405	0.420467	0.323	0.13	1	Plasmacytoid DC	LP
Tmem256	0.0752286	0.38912	0.585	0.478	1	Plasmacytoid DC	LP
Stk4	0.0755086	0.543412	0.754	0.609	1	Plasmacytoid DC	LP
St8sia1	0.0756291	0.378438	0.538	0.391	1	Plasmacytoid DC	LP
Coa5	0.0757928	0.416725	0.662	0.435	1	Plasmacytoid DC	LP
Arih1	0.0762014	0.364119	0.738	0.565	1	Plasmacytoid DC	LP
Ncor1	0.0765995	0.431726	0.892	0.652	1	Plasmacytoid DC	LP
A430035B10Rik	0.0768072	0.429199	0.431	0.217	1	Plasmacytoid DC	LP
Mterf3	0.0768245	-0.289996	0.108	0.261	1	Plasmacytoid DC	LP
Slc25a39	0.0768321	0.372213	0.4	0.217	1	Plasmacytoid DC	LP
Nampt	0.0768321	0.388938	0.523	0.348	1	Plasmacytoid DC	LP
Pirb	0.0768724	0.321967	0.615	0.391	1	Plasmacytoid DC	LP
Zfp787	0.0770333	0.328425	0.262	0.087	1	Plasmacytoid DC	LP
Irf2	0.0777041	0.364234	0.462	0.261	1	Plasmacytoid DC	LP
Isy1	0.0782329	0.331233	0.292	0.13	1	Plasmacytoid DC	LP
Kdm4a	0.0783623	0.423256	0.462	0.348	1	Plasmacytoid DC	LP
Dgat1	0.0784066	0.379892	0.2	0.043	1	Plasmacytoid DC	LP
Phf2	0.0784375	0.381078	0.431	0.261	1	Plasmacytoid DC	LP
Rab6a	0.0785452	0.376014	0.615	0.391	1	Plasmacytoid DC	LP
Smg6	0.078646	0.418423	0.415	0.261	1	Plasmacytoid DC	LP
Slc7a5	0.0786698	0.414211	0.246	0.087	1	Plasmacytoid DC	LP
Ccm2	0.0787063	-0.408633	0.292	0.522	1	Plasmacytoid DC	LP
Sumo1	0.0790349	0.36231	0.677	0.478	1	Plasmacytoid DC	LP
Rere	0.0797232	0.288285	0.369	0.174	1	Plasmacytoid DC	LP
Uba5	0.0799541	-0.268975	0.338	0.565	1	Plasmacytoid DC	LP
Kansl1	0.0802476	0.401353	0.615	0.391	1	Plasmacytoid DC	LP
Clk4	0.0803159	0.487282	0.523	0.348	1	Plasmacytoid DC	LP
Entpd1	0.0803701	0.494488	0.292	0.13	1	Plasmacytoid DC	LP
Itgax	0.0806904	0.487942	0.831	0.652	1	Plasmacytoid DC	LP
Gltp	0.0811729	0.412378	0.923	0.783	1	Plasmacytoid DC	LP
Rbm22	0.0813604	-0.452794	0.369	0.522	1	Plasmacytoid DC	LP
Cttnbp2nl	0.0814346	0.303363	0.123	0	1	Plasmacytoid DC	LP
Areg	0.0814346	0.263044	0.123	0	1	Plasmacytoid DC	LP
Slfn5	0.0814346	0.368362	0.123	0	1	Plasmacytoid DC	LP
Uspl1	0.081446	0.398086	0.385	0.217	1	Plasmacytoid DC	LP
Med21	0.0817893	-0.346174	0.185	0.348	1	Plasmacytoid DC	LP
Senp2	0.0819907	0.389547	0.492	0.261	1	Plasmacytoid DC	LP
Sde2	0.0824337	0.273999	0.4	0.174	1	Plasmacytoid DC	LP
Tbc1d15	0.0825663	0.346241	0.4	0.217	1	Plasmacytoid DC	LP
Trappc10	0.0831603	0.44034	0.354	0.174	1	Plasmacytoid DC	LP
Rhobtb2	0.0832403	0.377348	0.462	0.261	1	Plasmacytoid DC	LP
Mogs	0.0835216	0.39722	0.323	0.174	1	Plasmacytoid DC	LP
Socs3	0.0835415	0.418937	0.415	0.217	1	Plasmacytoid DC	LP
Rps6ka1	0.0836151	0.406966	0.923	0.739	1	Plasmacytoid DC	LP
Ezr	0.0841581	0.44606	0.769	0.522	1	Plasmacytoid DC	LP
Fam3c	0.0841601	0.512509	0.677	0.478	1	Plasmacytoid DC	LP
Cox17	0.084169	0.332798	0.754	0.652	1	Plasmacytoid DC	LP
Ilf2	0.0843784	0.350975	0.431	0.217	1	Plasmacytoid DC	LP
Tia1	0.0845498	0.465926	0.462	0.304	1	Plasmacytoid DC	LP
Slc25a17	0.0849434	-0.291378	0.138	0.304	1	Plasmacytoid DC	LP
Dnajc5	0.0850058	0.321812	0.508	0.304	1	Plasmacytoid DC	LP
Akap9	0.0855353	0.39118	0.615	0.391	1	Plasmacytoid DC	LP
Cept1	0.0863047	0.361959	0.277	0.13	1	Plasmacytoid DC	LP
Gramd1b	0.0870674	0.32823	0.292	0.13	1	Plasmacytoid DC	LP
Mrpl21	0.0870674	-0.404562	0.2	0.391	1	Plasmacytoid DC	LP
Sertad2	0.0875188	0.397382	0.385	0.217	1	Plasmacytoid DC	LP
Anapc5	0.0875675	0.416089	0.615	0.435	1	Plasmacytoid DC	LP
Lmnb1	0.0876393	0.608756	0.431	0.304	1	Plasmacytoid DC	LP
Rnf103	0.0876603	0.283612	0.185	0.043	1	Plasmacytoid DC	LP
Gga3	0.0876603	0.285317	0.185	0.043	1	Plasmacytoid DC	LP
Vps8	0.0876603	0.313583	0.185	0.043	1	Plasmacytoid DC	LP
Dhx57	0.0876603	0.28443	0.185	0.043	1	Plasmacytoid DC	LP
Tmem164	0.0876603	0.278644	0.185	0.043	1	Plasmacytoid DC	LP
Sel1l	0.0876877	-0.63512	0.4	0.522	1	Plasmacytoid DC	LP
Mrpl52	0.087856	0.331763	0.892	0.783	1	Plasmacytoid DC	LP
Ndst1	0.0885668	0.520152	0.769	0.609	1	Plasmacytoid DC	LP
Copg1	0.0886427	-0.309423	0.308	0.478	1	Plasmacytoid DC	LP
P2ry12	0.0887199	0.389901	0.262	0.087	1	Plasmacytoid DC	LP
Zfp746	0.0888345	0.306321	0.277	0.087	1	Plasmacytoid DC	LP
Rab11b	0.0889435	0.303119	0.585	0.435	1	Plasmacytoid DC	LP
Hsdl2	0.0890205	0.479825	0.354	0.217	1	Plasmacytoid DC	LP
Elmo2	0.0893975	0.439841	0.292	0.13	1	Plasmacytoid DC	LP
Gab2	0.0893975	0.359178	0.292	0.13	1	Plasmacytoid DC	LP
Eps15	0.0894721	0.416241	0.738	0.609	1	Plasmacytoid DC	LP
Rnf6	0.0896509	0.431807	0.431	0.304	1	Plasmacytoid DC	LP
Ywhag	0.0896672	0.41564	0.646	0.478	1	Plasmacytoid DC	LP
Mef2a	0.0898725	0.388146	0.738	0.565	1	Plasmacytoid DC	LP
Trf	0.0899971	0.554374	0.538	0.391	1	Plasmacytoid DC	LP
Eef2k	0.0901128	0.251251	0.338	0.13	1	Plasmacytoid DC	LP
Atp2b4	0.0904442	0.285751	0.431	0.217	1	Plasmacytoid DC	LP
Zfp984	0.0905536	0.365402	0.185	0.043	1	Plasmacytoid DC	LP
Ccdc43	0.0905536	0.258898	0.185	0.043	1	Plasmacytoid DC	LP
Tmub1	0.090821	0.335609	0.246	0.087	1	Plasmacytoid DC	LP
Ehmt2	0.0910441	-0.319307	0.477	0.652	1	Plasmacytoid DC	LP
Sharpin	0.0910642	-0.347793	0.2	0.348	1	Plasmacytoid DC	LP
Mrpl11	0.0910642	-0.415504	0.2	0.348	1	Plasmacytoid DC	LP
Ncbp1	0.0912888	0.265924	0.277	0.087	1	Plasmacytoid DC	LP
Mpnd	0.0917665	0.358006	0.385	0.217	1	Plasmacytoid DC	LP
Tgs1	0.0917721	0.393903	0.354	0.174	1	Plasmacytoid DC	LP
1700017B05Rik	0.0922541	0.425564	0.892	0.739	1	Plasmacytoid DC	LP
Hdgf	0.0922567	-0.289769	0.538	0.652	1	Plasmacytoid DC	LP
1810030O07Rik	0.0926904	0.292223	0.231	0.087	1	Plasmacytoid DC	LP
Cnpy2	0.0927071	-0.257617	0.431	0.565	1	Plasmacytoid DC	LP
Rpl34	0.0927718	-0.309043	1	0.87	1	Plasmacytoid DC	LP
Ube2j1	0.0928901	0.296477	0.4	0.217	1	Plasmacytoid DC	LP
Psd4	0.0934236	0.357207	0.246	0.087	1	Plasmacytoid DC	LP
Fads3	0.0935317	0.453066	0.523	0.348	1	Plasmacytoid DC	LP
Hipk1	0.0943896	0.282526	0.631	0.478	1	Plasmacytoid DC	LP
Acd	0.0953968	-0.339915	0.154	0.304	1	Plasmacytoid DC	LP
Cox7b	0.0960098	-0.410287	0.662	0.826	1	Plasmacytoid DC	LP
Nol8	0.0960858	0.315682	0.246	0.087	1	Plasmacytoid DC	LP
Trim8	0.0961784	0.373955	0.385	0.217	1	Plasmacytoid DC	LP
Lax1	0.0963009	-0.432832	0.123	0.261	1	Plasmacytoid DC	LP
Dop1a	0.0963392	0.322009	0.354	0.174	1	Plasmacytoid DC	LP
Terf1	0.0965705	0.268465	0.185	0.043	1	Plasmacytoid DC	LP
Micu2	0.0970734	0.403044	0.308	0.13	1	Plasmacytoid DC	LP
Hmgn3	0.0979427	0.310834	0.523	0.261	1	Plasmacytoid DC	LP
Pign	0.0981662	0.319274	0.231	0.087	1	Plasmacytoid DC	LP
Mkrn2	0.0981662	0.320516	0.231	0.087	1	Plasmacytoid DC	LP
Cebpd	0.0981662	0.359753	0.231	0.087	1	Plasmacytoid DC	LP
Gpalpp1	0.0988083	0.310458	0.246	0.087	1	Plasmacytoid DC	LP
Tcn2	0.09898	-0.257244	0.185	0.348	1	Plasmacytoid DC	LP
Gtf2h5	0.0989997	-0.430506	0.415	0.565	1	Plasmacytoid DC	LP
Amdhd2	0.0993235	-0.262638	0.123	0.261	1	Plasmacytoid DC	LP
Sema4b	0.0993311	0.474017	0.646	0.478	1	Plasmacytoid DC	LP
Dnajb1	0.0993311	0.625516	0.646	0.478	1	Plasmacytoid DC	LP
Xxylt1	0.0993875	0.397895	0.4	0.261	1	Plasmacytoid DC	LP
Dync2h1	0.0995154	-0.394005	0.062	0.174	1	Plasmacytoid DC	LP
Mettl6	0.0995154	-0.263705	0.062	0.174	1	Plasmacytoid DC	LP
Preb	0.0995745	0.318268	0.308	0.13	1	Plasmacytoid DC	LP
Ganab	0.100066	-0.320546	0.4	0.609	1	Plasmacytoid DC	LP
Slc12a6	0.100999	0.317822	0.523	0.304	1	Plasmacytoid DC	LP
Ttc1	0.100999	0.28044	0.231	0.087	1	Plasmacytoid DC	LP
Tsr1	0.100999	0.349974	0.231	0.087	1	Plasmacytoid DC	LP
Bzw2	0.101319	-0.421207	0.508	0.783	1	Plasmacytoid DC	LP
Lamtor4	0.101913	0.357859	0.754	0.565	1	Plasmacytoid DC	LP
Ppp3ca	0.102003	-0.390848	0.6	0.739	1	Plasmacytoid DC	LP
Mta2	0.103223	0.305997	0.554	0.348	1	Plasmacytoid DC	LP
Lrp8	0.103349	-1.04195	0.785	0.913	1	Plasmacytoid DC	LP
Zfp637	0.10349	-0.263291	0.062	0.174	1	Plasmacytoid DC	LP
Iscu	0.103626	-0.262323	0.323	0.522	1	Plasmacytoid DC	LP
Pum1	0.103785	0.388003	0.554	0.391	1	Plasmacytoid DC	LP
Cebpz	0.103785	0.350741	0.569	0.348	1	Plasmacytoid DC	LP
Trafd1	0.103897	0.334079	0.231	0.087	1	Plasmacytoid DC	LP
Atp5j2	0.103918	-0.331223	0.769	0.87	1	Plasmacytoid DC	LP
Ly6a	0.103918	-0.406961	0.769	0.87	1	Plasmacytoid DC	LP
Cacna1e	0.103999	0.415295	0.523	0.348	1	Plasmacytoid DC	LP
Hint2	0.104225	-0.387861	0.308	0.478	1	Plasmacytoid DC	LP
Rp2	0.104262	-0.302088	0.462	0.696	1	Plasmacytoid DC	LP
Mbtps2	0.104389	-0.424652	0.185	0.348	1	Plasmacytoid DC	LP
Rap1gds1	0.104438	0.250878	0.246	0.087	1	Plasmacytoid DC	LP
Erbin	0.10492	0.465939	0.785	0.565	1	Plasmacytoid DC	LP
Ebp	0.105095	-0.338225	0.446	0.565	1	Plasmacytoid DC	LP
Eya1	0.10542	0.277186	0.108	0	1	Plasmacytoid DC	LP
Havcr2	0.10542	0.271569	0.108	0	1	Plasmacytoid DC	LP
Gpcpd1	0.105517	0.446994	0.631	0.522	1	Plasmacytoid DC	LP
Vars	0.10554	0.367416	0.646	0.435	1	Plasmacytoid DC	LP
Elmsan1	0.105949	-0.358628	0.462	0.652	1	Plasmacytoid DC	LP
Lrrc45	0.106191	0.252464	0.185	0.043	1	Plasmacytoid DC	LP
Trim59	0.10718	-0.488246	0.185	0.348	1	Plasmacytoid DC	LP
Abcb7	0.107347	0.305006	0.246	0.087	1	Plasmacytoid DC	LP
Mrpl38	0.107387	0.279817	0.308	0.13	1	Plasmacytoid DC	LP
Zbed4	0.107387	0.474121	0.308	0.13	1	Plasmacytoid DC	LP
Etfb	0.107642	-0.327881	0.538	0.696	1	Plasmacytoid DC	LP
Arpp19	0.107676	-0.426396	0.554	0.696	1	Plasmacytoid DC	LP
Mysm1	0.107952	0.391519	0.385	0.217	1	Plasmacytoid DC	LP
Xiap	0.10827	0.350788	0.692	0.478	1	Plasmacytoid DC	LP
Gatad2b	0.108764	0.279641	0.708	0.522	1	Plasmacytoid DC	LP
Zfp146	0.108847	-0.264616	0.123	0.261	1	Plasmacytoid DC	LP
Zeb1	0.109561	-0.267939	0.108	0.261	1	Plasmacytoid DC	LP
Ppp1r12a	0.109818	0.399777	0.615	0.478	1	Plasmacytoid DC	LP
Pacsin1	0.110229	0.426072	0.754	0.565	1	Plasmacytoid DC	LP
Nckipsd	0.110768	0.306995	0.431	0.217	1	Plasmacytoid DC	LP
Cyc1	0.111237	-0.329961	0.4	0.609	1	Plasmacytoid DC	LP
Tomm40	0.111537	0.304424	0.4	0.217	1	Plasmacytoid DC	LP
Aqr	0.111695	0.398525	0.369	0.217	1	Plasmacytoid DC	LP
Syf2	0.11182	0.432973	0.738	0.565	1	Plasmacytoid DC	LP
Pkn1	0.11239	-0.288852	0.662	0.826	1	Plasmacytoid DC	LP
Osbpl9	0.112406	0.330379	0.508	0.304	1	Plasmacytoid DC	LP
Ankfy1	0.112425	0.256157	0.323	0.174	1	Plasmacytoid DC	LP
Ubqln2	0.112425	-0.297078	0.246	0.391	1	Plasmacytoid DC	LP
Tm9sf4	0.112699	0.280512	0.292	0.13	1	Plasmacytoid DC	LP
AI504432	0.112699	0.414994	0.292	0.13	1	Plasmacytoid DC	LP
Ppil4	0.11297	-0.298125	0.292	0.478	1	Plasmacytoid DC	LP
Exoc5	0.11297	0.334358	0.385	0.217	1	Plasmacytoid DC	LP
Ppp1r37	0.113016	0.267903	0.185	0.043	1	Plasmacytoid DC	LP
Ndufs3	0.113233	0.272208	0.431	0.217	1	Plasmacytoid DC	LP
Bcl2l11	0.113511	0.59057	0.569	0.435	1	Plasmacytoid DC	LP
Msi2	0.113951	0.480897	0.677	0.478	1	Plasmacytoid DC	LP
Mindy3	0.114063	-0.267448	0.292	0.522	1	Plasmacytoid DC	LP
Ebpl	0.114063	0.387904	0.385	0.261	1	Plasmacytoid DC	LP
Atp2a2	0.114274	0.283231	0.631	0.435	1	Plasmacytoid DC	LP
Plaa	0.114277	0.33012	0.369	0.217	1	Plasmacytoid DC	LP
Cep350	0.114318	0.357341	0.446	0.261	1	Plasmacytoid DC	LP
Birc2	0.114913	-0.262798	0.4	0.565	1	Plasmacytoid DC	LP
Taf4	0.115019	0.293329	0.169	0.043	1	Plasmacytoid DC	LP
Gm43149	0.115019	0.268701	0.169	0.043	1	Plasmacytoid DC	LP
2210408F21Rik	0.115019	0.276879	0.169	0.043	1	Plasmacytoid DC	LP
Mfng	0.115019	0.331359	0.169	0.043	1	Plasmacytoid DC	LP
Bcl6	0.115019	0.379193	0.169	0.043	1	Plasmacytoid DC	LP
Bcat2	0.11515	0.335841	0.277	0.13	1	Plasmacytoid DC	LP
Dpp4	0.115443	0.480662	0.354	0.217	1	Plasmacytoid DC	LP
Kmt2b	0.115678	-0.303068	0.215	0.391	1	Plasmacytoid DC	LP
Sppl2a	0.116112	0.36948	0.585	0.435	1	Plasmacytoid DC	LP
Alg2	0.116155	-0.251134	0.154	0.304	1	Plasmacytoid DC	LP
Sec61a2	0.116174	-0.317874	0.062	0.174	1	Plasmacytoid DC	LP
Apoa4	0.116174	-0.324984	0.062	0.174	1	Plasmacytoid DC	LP
Ccdc102a	0.116459	0.31863	0.246	0.087	1	Plasmacytoid DC	LP
Arhgef3	0.116556	0.266176	0.185	0.043	1	Plasmacytoid DC	LP
Rtl6	0.116556	0.28361	0.185	0.043	1	Plasmacytoid DC	LP
Uqcrq	0.11693	0.346453	0.938	0.783	1	Plasmacytoid DC	LP
Wac	0.117177	0.342593	0.708	0.565	1	Plasmacytoid DC	LP
Nrp1	0.117384	0.378508	0.477	0.304	1	Plasmacytoid DC	LP
Crtc2	0.11811	0.322326	0.277	0.13	1	Plasmacytoid DC	LP
Cltb	0.118477	0.349692	0.292	0.13	1	Plasmacytoid DC	LP
Frg1	0.118673	0.331217	0.338	0.174	1	Plasmacytoid DC	LP
Orc4	0.119248	0.289326	0.385	0.261	1	Plasmacytoid DC	LP
Ormdl1	0.11939	0.267014	0.231	0.087	1	Plasmacytoid DC	LP
Gtf2a1	0.119812	0.315625	0.462	0.304	1	Plasmacytoid DC	LP
Psen1	0.120151	0.315145	0.415	0.217	1	Plasmacytoid DC	LP
Mdp1	0.120151	0.259909	0.415	0.217	1	Plasmacytoid DC	LP
Egln2	0.120182	0.28136	0.185	0.043	1	Plasmacytoid DC	LP
Nek9	0.120763	0.423605	0.323	0.174	1	Plasmacytoid DC	LP
Cds1	0.120839	0.325183	0.385	0.217	1	Plasmacytoid DC	LP
Fnbp4	0.120887	-0.39528	0.323	0.522	1	Plasmacytoid DC	LP
Pigm	0.121452	0.348677	0.292	0.13	1	Plasmacytoid DC	LP
Dnajc7	0.121538	0.365168	0.969	0.783	1	Plasmacytoid DC	LP
Mrpl40	0.122058	0.294687	0.215	0.087	1	Plasmacytoid DC	LP
Gpatch8	0.122305	0.390421	0.477	0.348	1	Plasmacytoid DC	LP
Nucks1	0.122569	0.381571	0.692	0.522	1	Plasmacytoid DC	LP
3300005D01Rik	0.122653	-0.264339	0.123	0.261	1	Plasmacytoid DC	LP
Sdhaf4	0.122696	-0.252679	0.154	0.304	1	Plasmacytoid DC	LP
Ivd	0.122696	0.276796	0.231	0.087	1	Plasmacytoid DC	LP
Khnyn	0.122696	0.273133	0.231	0.087	1	Plasmacytoid DC	LP
Pigt	0.122799	0.310605	0.538	0.391	1	Plasmacytoid DC	LP
Rassf3	0.123527	0.370906	0.415	0.261	1	Plasmacytoid DC	LP
Cd79b	0.123647	0.467283	0.323	0.174	1	Plasmacytoid DC	LP
Krtcap2	0.123698	-0.355545	0.662	0.826	1	Plasmacytoid DC	LP
4930581F22Rik	0.124175	-0.263539	0.231	0.391	1	Plasmacytoid DC	LP
Terf2	0.124208	0.288815	0.277	0.13	1	Plasmacytoid DC	LP
Nras	0.124322	0.363749	0.523	0.304	1	Plasmacytoid DC	LP
Kpna3	0.124617	0.301886	0.4	0.217	1	Plasmacytoid DC	LP
Gmpr2	0.125288	-0.307877	0.062	0.174	1	Plasmacytoid DC	LP
Smc4	0.125423	-0.253745	0.338	0.522	1	Plasmacytoid DC	LP
Opa3	0.125505	0.308156	0.215	0.087	1	Plasmacytoid DC	LP
Vim	0.12587	-0.441448	0.508	0.696	1	Plasmacytoid DC	LP
Cct5	0.125941	0.349094	0.769	0.609	1	Plasmacytoid DC	LP
Pikfyve	0.126073	0.271962	0.231	0.087	1	Plasmacytoid DC	LP
Pigk	0.126211	0.270126	0.431	0.217	1	Plasmacytoid DC	LP
Mtmr6	0.126788	0.363202	0.262	0.13	1	Plasmacytoid DC	LP
Khdrbs1	0.127259	0.311228	0.738	0.609	1	Plasmacytoid DC	LP
Agps	0.127436	0.327752	0.477	0.348	1	Plasmacytoid DC	LP
Rnaset2a	0.127881	-0.345464	0.492	0.652	1	Plasmacytoid DC	LP
Scoc	0.127985	-0.258091	0.138	0.261	1	Plasmacytoid DC	LP
Phkb	0.128241	-0.499341	0.323	0.478	1	Plasmacytoid DC	LP
Zc3h14	0.128444	-0.409714	0.446	0.609	1	Plasmacytoid DC	LP
Mier1	0.12846	0.292494	0.615	0.435	1	Plasmacytoid DC	LP
Arfip1	0.129027	0.29929	0.215	0.087	1	Plasmacytoid DC	LP
Atn1	0.129027	-0.368935	0.154	0.261	1	Plasmacytoid DC	LP
Cherp	0.129027	0.335416	0.215	0.087	1	Plasmacytoid DC	LP
Ptcd2	0.129131	0.314405	0.385	0.217	1	Plasmacytoid DC	LP
Chfr	0.129521	0.331567	0.231	0.087	1	Plasmacytoid DC	LP
Gucd1	0.130049	-0.296838	0.062	0.174	1	Plasmacytoid DC	LP
Daam1	0.13055	0.374697	0.277	0.13	1	Plasmacytoid DC	LP
Manba	0.130727	0.287562	0.292	0.13	1	Plasmacytoid DC	LP
Rnf38	0.130766	0.343749	0.369	0.217	1	Plasmacytoid DC	LP
Sike1	0.13079	-0.378896	0.277	0.435	1	Plasmacytoid DC	LP
Cd69	0.130849	-0.360269	0.569	0.696	1	Plasmacytoid DC	LP
Jade1	0.131469	-0.359083	0.369	0.522	1	Plasmacytoid DC	LP
Dnmt3a	0.131469	0.351737	0.462	0.261	1	Plasmacytoid DC	LP
Tnfrsf18	0.131687	-0.260249	0.185	0.348	1	Plasmacytoid DC	LP
Golga2	0.131755	0.346919	0.308	0.174	1	Plasmacytoid DC	LP
[truncated: 22,608 more rows]
