# Supplementary material for: Intestinal cell type-specific communication networks underlie homeostasis and response to Western diet
Source: J Exp Med. 2023 Mar 7;220(5):e20221437. doi: 10.1084/jem.20221437 (PMC10038833; doi:10.1084/jem.20221437)
Supplement: Table S9 — shows IPA analysis of upstream regulators of each intestine cell type. [file JEM_20221437_TableS9.xlsx]

## Sheet: IPA_HFHSvsChow
Table S9. IPA analysis of upstream regulators of each intestine cell type. Descriptive statistics are provided. Analysis was performed using a right-tailed Fisher's exact test. No adjustments were applied.
Analysis	ID	Upstream Regulator	Expr Log Ratio	Molecule Type	Predicted Activation State	Activation z-score	Notes	Bias Term	Bias-corrected z-score	p-value of overlap	Target molecules in dataset	Mechanistic Network
Chow_vs_HFHS_markers_IEL.CD4-CD8- TCRαβ/γδ T cell.20220121 - 2022-01-26 04:17 PM	NA	MYC		transcription regulator		0.737	bias	0.259	-0.178	3.44e-05	ADD1,ATF2,ATP5IF1,BCL2L11,CTSB,FABP1,GLS,GLUD1,GLYR1,Igha,PLAC8,POLR2D,RIN3,Scd2,SLC38A1
Chow_vs_HFHS_markers_IEL.CD4-CD8- TCRαβ/γδ T cell.20220121 - 2022-01-26 04:17 PM	NA	Esrra		transcription regulator		1.103		0.177	0.757	5.88e-05	CYC1,FABP1,GZMA,Gzmb,Scd2
Chow_vs_HFHS_markers_IEL.CD4-CD8- TCRαβ/γδ T cell.20220121 - 2022-01-26 04:17 PM	NA	GFI1		transcription regulator	Inhibited	-2.186	bias	-0.551	-0.982	0.00021	ATF2,FOXO1,GZMA,ITGB7,TRAF5
Chow_vs_HFHS_markers_IEL.CD4-CD8- TCRαβ/γδ T cell.20220121 - 2022-01-26 04:17 PM	NA	IL2		cytokine		1.945	bias	0.367	1.005	0.000246	FOXO1,GZMA,Gzmb,ITGB7,NIFK,PLAC8,POLR2D,RGS2,Scd2,TRAF5
Chow_vs_HFHS_markers_IEL.CD4-CD8- TCRαβ/γδ T cell.20220121 - 2022-01-26 04:17 PM	NA	TCF3		transcription regulator		0.16		0.182	-0.277	0.000716	BCL2L11,FOXO1,ITGB7,LDLRAD4,PLAC8,TRAF5,VSIR
Chow_vs_HFHS_markers_IEL.CD4-CD8- TCRαβ/γδ T cell.20220121 - 2022-01-26 04:17 PM	NA	NFE2L2		transcription regulator		1.982	bias	0.392	0.965	0.00145	FABP1,GLS,GLUD1,ITGB7,OSGIN1,PSMD1,SLC38A1
Chow_vs_HFHS_markers_IEL.CD4-CD8- TCRαβ/γδ T cell.20220121 - 2022-01-26 04:17 PM	NA	MYRF		transcription regulator						0.00191	BCL2L11,IVNS1ABP,TRAF5
Chow_vs_HFHS_markers_IEL.CD4-CD8- TCRαβ/γδ T cell.20220121 - 2022-01-26 04:17 PM	NA	IL7		cytokine		-0.105	bias	0.42	-0.941	0.00193	BCL2L11,FOXO1,Gzmb,ITGB7
Chow_vs_HFHS_markers_IEL.CD4-CD8- TCRαβ/γδ T cell.20220121 - 2022-01-26 04:17 PM	NA	FGF4		growth factor						0.00301	FOXO1,Scd2
Chow_vs_HFHS_markers_IEL.CD4-CD8- TCRαβ/γδ T cell.20220121 - 2022-01-26 04:17 PM	NA	FOXP3		transcription regulator						0.00397	BCL2L11,CD226,GZMA,Gzmb
Chow_vs_HFHS_markers_IEL.CD4-CD8- TCRαβ/γδ T cell.20220121 - 2022-01-26 04:17 PM	NA	ZFAT		transcription regulator						0.00709	FOXO1
Chow_vs_HFHS_markers_IEL.CD4-CD8- TCRαβ/γδ T cell.20220121 - 2022-01-26 04:17 PM	NA	ZNF322		transcription regulator						0.00709	ADD1
Chow_vs_HFHS_markers_IEL.CD4-CD8- TCRαβ/γδ T cell.20220121 - 2022-01-26 04:17 PM	NA	RRP1B		transcription regulator						0.0071	EP300,FOXO1,NLK
Chow_vs_HFHS_markers_IEL.CD4-CD8- TCRαβ/γδ T cell.20220121 - 2022-01-26 04:17 PM	NA	IL3		cytokine						0.00755	BCL2L11,GZMA,Gzmb,ITGB7,NIFK
Chow_vs_HFHS_markers_IEL.CD4-CD8- TCRαβ/γδ T cell.20220121 - 2022-01-26 04:17 PM	NA	IKZF2		transcription regulator						0.00766	GZMA,Gzmb
Chow_vs_HFHS_markers_IEL.CD4-CD8- TCRαβ/γδ T cell.20220121 - 2022-01-26 04:17 PM	NA	FOXO4		transcription regulator						0.00802	BCL2L11,RBL2,Scd2
Chow_vs_HFHS_markers_IEL.CD4-CD8- TCRαβ/γδ T cell.20220121 - 2022-01-26 04:17 PM	NA	TCF4		transcription regulator		0		0.167	-0.333	0.00919	FOXO1,NIFK,PLAC8,TRAF5,VSIR
Chow_vs_HFHS_markers_IEL.CD4-CD8- TCRαβ/γδ T cell.20220121 - 2022-01-26 04:17 PM	NA	GTF2F2		transcription regulator						0.0106	CYC1
Chow_vs_HFHS_markers_IEL.CD4-CD8- TCRαβ/γδ T cell.20220121 - 2022-01-26 04:17 PM	NA	TCF12		transcription regulator						0.0136	FOXO1,ITGB7,LDLRAD4
Chow_vs_HFHS_markers_IEL.CD4-CD8- TCRαβ/γδ T cell.20220121 - 2022-01-26 04:17 PM	NA	CD40LG		cytokine						0.0139	ITGB7,RGS2,TRAF5,ZAP70,ZZZ3
Chow_vs_HFHS_markers_IEL.CD4-CD8- TCRαβ/γδ T cell.20220121 - 2022-01-26 04:17 PM	NA	SOX11		transcription regulator						0.0144	CHD8,EP300,NLK
Chow_vs_HFHS_markers_IEL.CD4-CD8- TCRαβ/γδ T cell.20220121 - 2022-01-26 04:17 PM	NA	SREBF1		transcription regulator		0.919	bias	0.469	0.006	0.0173	CYB5A,FOXO1,IVNS1ABP,Scd2
Chow_vs_HFHS_markers_IEL.CD4-CD8- TCRαβ/γδ T cell.20220121 - 2022-01-26 04:17 PM	NA	SMAD3		transcription regulator						0.0199	BCL2L11,FOXO1,GLS,GZMA
Chow_vs_HFHS_markers_IEL.CD4-CD8- TCRαβ/γδ T cell.20220121 - 2022-01-26 04:17 PM	NA	PRDM1		transcription regulator		1.114		-0.164	1.43	0.0205	BCL2L11,Gzmb,PLAC8,ZAP70
Chow_vs_HFHS_markers_IEL.CD4-CD8- TCRαβ/γδ T cell.20220121 - 2022-01-26 04:17 PM	NA	CCAR1		transcription regulator						0.0211	RGS2
Chow_vs_HFHS_markers_IEL.CD4-CD8- TCRαβ/γδ T cell.20220121 - 2022-01-26 04:17 PM	NA	EP300	0.395	transcription regulator						0.0213	DDC,EP300,FOXO1,ITGB7,TIPARP
Chow_vs_HFHS_markers_IEL.CD4-CD8- TCRαβ/γδ T cell.20220121 - 2022-01-26 04:17 PM	NA	TWIST1		transcription regulator						0.0221	BCL2L11,FOXO1,OSGIN1
Chow_vs_HFHS_markers_IEL.CD4-CD8- TCRαβ/γδ T cell.20220121 - 2022-01-26 04:17 PM	NA	THOC1		transcription regulator						0.0246	BCL2L11
Chow_vs_HFHS_markers_IEL.CD4-CD8- TCRαβ/γδ T cell.20220121 - 2022-01-26 04:17 PM	NA	TBX21		transcription regulator						0.0251	GZMA,Gzmb
Chow_vs_HFHS_markers_IEL.CD4-CD8- TCRαβ/γδ T cell.20220121 - 2022-01-26 04:17 PM	NA	IL21		cytokine						0.0252	BCL2L11,GZMA,Gzmb
Chow_vs_HFHS_markers_IEL.CD4-CD8- TCRαβ/γδ T cell.20220121 - 2022-01-26 04:17 PM	NA	STAT6		transcription regulator		0		0.096	-0.189	0.0254	CTSB,FABP1,Gzmb,ITGB7,Scd2
Chow_vs_HFHS_markers_IEL.CD4-CD8- TCRαβ/γδ T cell.20220121 - 2022-01-26 04:17 PM	NA	BRCA1		transcription regulator						0.0264	EP300,FOXO1,RBL2
Chow_vs_HFHS_markers_IEL.CD4-CD8- TCRαβ/γδ T cell.20220121 - 2022-01-26 04:17 PM	NA	FOXO1	0.295	transcription regulator		-0.424	bias	0.321	-1.122	0.0273	BCL2L11,FOXO1,GZMA,Gzmb,RBL2
Chow_vs_HFHS_markers_IEL.CD4-CD8- TCRαβ/γδ T cell.20220121 - 2022-01-26 04:17 PM	NA	ARID3B		transcription regulator						0.0281	BCL2L11
Chow_vs_HFHS_markers_IEL.CD4-CD8- TCRαβ/γδ T cell.20220121 - 2022-01-26 04:17 PM	NA	MTPN		transcription regulator						0.0281	DDC
Chow_vs_HFHS_markers_IEL.CD4-CD8- TCRαβ/γδ T cell.20220121 - 2022-01-26 04:17 PM	NA	RBL1		transcription regulator						0.0307	BCL2L11,RBL2
Chow_vs_HFHS_markers_IEL.CD4-CD8- TCRαβ/γδ T cell.20220121 - 2022-01-26 04:17 PM	NA	SHOX		transcription regulator						0.0315	RBL2
Chow_vs_HFHS_markers_IEL.CD4-CD8- TCRαβ/γδ T cell.20220121 - 2022-01-26 04:17 PM	NA	IL18		cytokine						0.0323	CD226,GZMA,Gzmb
Chow_vs_HFHS_markers_IEL.CD4-CD8- TCRαβ/γδ T cell.20220121 - 2022-01-26 04:17 PM	NA	MXD1		transcription regulator						0.0337	CYC1,RBL2
Chow_vs_HFHS_markers_IEL.CD4-CD8- TCRαβ/γδ T cell.20220121 - 2022-01-26 04:17 PM	NA	ID3		transcription regulator						0.034	BCL2L11,FOXO1,TRAF5
Chow_vs_HFHS_markers_IEL.CD4-CD8- TCRαβ/γδ T cell.20220121 - 2022-01-26 04:17 PM	NA	FOXO3		transcription regulator						0.0358	BCL2L11,CTSB,FOXO1,RBL2
Chow_vs_HFHS_markers_IEL.CD4-CD8- TCRαβ/γδ T cell.20220121 - 2022-01-26 04:17 PM	NA	E2F1		transcription regulator		-0.518	bias	0.404	-1.392	0.0372	BCL2L11,CTSB,CYB5A,ERH,FOXO1
Chow_vs_HFHS_markers_IEL.CD4-CD8- TCRαβ/γδ T cell.20220121 - 2022-01-26 04:17 PM	NA	FEV		transcription regulator						0.0384	DDC,SLC25A36
Chow_vs_HFHS_markers_IEL.CD4-CD8- TCRαβ/γδ T cell.20220121 - 2022-01-26 04:17 PM	NA	RUVBL2		transcription regulator						0.0384	ATF2
Chow_vs_HFHS_markers_IEL.CD4-CD8- TCRαβ/γδ T cell.20220121 - 2022-01-26 04:17 PM	NA	IRF5		transcription regulator						0.0392	EP300,FOXO1
Chow_vs_HFHS_markers_IEL.CD4-CD8- TCRαβ/γδ T cell.20220121 - 2022-01-26 04:17 PM	NA	CBFB		transcription regulator						0.04	BCL2L11,Gzmb
Chow_vs_HFHS_markers_IEL.CD4-CD8- TCRαβ/γδ T cell.20220121 - 2022-01-26 04:17 PM	NA	FGF19		growth factor						0.04	RGS2,Scd2
Chow_vs_HFHS_markers_IEL.CD4-CD8- TCRαβ/γδ T cell.20220121 - 2022-01-26 04:17 PM	NA	TCL1A		transcription regulator						0.04	CTSB,SCARB2
Chow_vs_HFHS_markers_IEL.CD4-CD8- TCRαβ/γδ T cell.20220121 - 2022-01-26 04:17 PM	NA	CREB3L2		transcription regulator						0.0452	SEC24C
Chow_vs_HFHS_markers_IEL.CD4-CD8- TCRαβ/γδ T cell.20220121 - 2022-01-26 04:17 PM	NA	TNF		cytokine		0.728		0.231	-0.009	0.0454	ATF2,BCL2L11,CTSB,CYTH3,FABP1,FOXO1,GLS,ITGB7,LRRC8C,RGS2,TRAF5,VSIR
Chow_vs_HFHS_markers_IEL.CD4-CD8- TCRαβ/γδ T cell.20220121 - 2022-01-26 04:17 PM	NA	STAT4		transcription regulator						0.0462	BCL2L11,PLAC8,VSIR
Chow_vs_HFHS_markers_IEL.CD4-CD8- TCRαβ/γδ T cell.20220121 - 2022-01-26 04:17 PM	NA	TGFB1		growth factor		-0.161		0.184	-0.727	0.0464	BCL2L11,CD226,CTSB,CYC1,FOXO1,GLS,GZMA,Gzmb,Igha,ITGB7,PSMD1,RBL2
Chow_vs_HFHS_markers_IEL.CD4-CD8- TCRαβ/γδ T cell.20220121 - 2022-01-26 04:17 PM	NA	ID2		transcription regulator						0.0467	BCL2L11,FOXO1,TRAF5
Chow_vs_HFHS_markers_IEL.CD4-CD8- TCRαβ/γδ T cell.20220121 - 2022-01-26 04:17 PM	NA	ETS1		transcription regulator						0.0472	GZMA,Gzmb,ZAP70
Chow_vs_HFHS_markers_IEL.CD4-CD8- TCRαβ/γδ T cell.20220121 - 2022-01-26 04:17 PM	NA	IL10		cytokine		1.98		0.072	1.838	0.0863	BCL2L11,CTSB,GZMA,ITGB7
Chow_vs_HFHS_markers_IEL.CD4+ TCRab T cell.20220121 - 2022-01-26 04:18 PM	NA	IL2		cytokine	Activated	4.197	bias	0.314	2.255	1.32e-34	CASP1,CCL4,CCL5,CCR5,CCR9,CD160,CD2,CD244,CD28,CD38,CD69,CD8A,CISH,CPD,CTSW,CXCR3,CXCR5,CXCR6,DAPK2,FASLG,FGL2,GADD45B,GZMA,Gzmb,IFNG,IL12RB2,IL18R1,IL18RAP,IRF1,ITGA1,ITGAE,JAML,KLF3,KLRD1,LILRB4,Ly6a (includes others),MYB,OSBPL3,PIM2,PRDM1,PRF1,SATB1,SELPLG,Serpina3g (includes others),SLAMF1,SLAMF7,TNFSF10,TRIB2,VIM	Ap1,BCL6,CDKN2A,CEBPB,FOXO1,IL10,IL12 (complex),IL2,IL4,Immunoglobulin,NFATC1,NFKB1,NFkB (complex),NR4A1,STAT1,STAT3,STAT4,STAT5A,STAT6
Chow_vs_HFHS_markers_IEL.CD4+ TCRab T cell.20220121 - 2022-01-26 04:18 PM	NA	TBX21		transcription regulator	Activated	3.622		0.088	3.271	3.02e-29	CCL4,CCR5,CD244,CD38,CXCR3,CXCR5,FASLG,GZMA,Gzmb,IFNG,IL12RB2,IL18RAP,ITGAE,KLRD1,NKG7,PRDM1,PRF1,PTGER4,RUNX3,SELPLG,Tcf7	Ap1,BCL6,CEBPB,GATA3,HIF1A,IL10,IL17A,IL2,IL4,IRF1,NFATC1,NFKB1,NFkB (complex),SMAD4,STAT1,STAT3,STAT4,STAT5A,STAT6,TBX21
Chow_vs_HFHS_markers_IEL.CD4+ TCRab T cell.20220121 - 2022-01-26 04:18 PM	NA	IL4		cytokine	Activated	2.382	bias	0.32	0.374	8.84e-27	ANXA6,CCL4,CCL5,CCR5,CCR9,CD2,CD38,CD69,CD8A,CISH,CRIP1,CST7,CXCR3,CXCR5,DENND4A,DGKA,DOCK10,EFHD2,FASLG,FOSB,FURIN,FYCO1,GADD45B,GBP7,GIMAP1-GIMAP5,GPR18,GZMA,Gzmb,ID3,IFNG,IGF1R,IL12RB2,IL18R1,IL18RAP,IRF1,ITGA1,ITGAE,KLF3,KLRD1,LEF1,LILRB4,LTA4H,Ly6a (includes others),PIM2,PRDM1,PRF1,SELPLG,SEMA4D,Serpina3g (includes others),SLAMF7,Tcf7,VIM	Ap1,BCL6,CEBPB,CTNNB1,HIF1A,IL12 (complex),IL15,IL1B,IL2,IL4,IRF1,NFKBIA,NFkB (complex),STAT1,STAT2,STAT3,STAT4,STAT5A,STAT6
Chow_vs_HFHS_markers_IEL.CD4+ TCRab T cell.20220121 - 2022-01-26 04:18 PM	NA	IL21		cytokine	Activated	3.612	bias	0.375	1.812	1.41e-25	CASP1,CCL4,CCL5,CD2,CD244,CD27,CD28,CD38,CD69,CXCR3,CXCR5,FASLG,FGL2,GZMA,Gzmb,ID2,IFNG,IL12RB2,IL18R1,IL18RAP,KLRD1,PRDM1,PRF1,RORA,Serpina3g (includes others)	Ap1,BCL6,CDKN2A,CEBPB,FOXO1,IFNG,IL10,IL21,IRF1,Immunoglobulin,NFATC1,NFKB1,NFkB (complex),NR4A1,STAT1,STAT2,STAT3,STAT5A,TBX21,TP53
Chow_vs_HFHS_markers_IEL.CD4+ TCRab T cell.20220121 - 2022-01-26 04:18 PM	NA	IL15		cytokine	Activated	3.854	bias	0.318	2.331	2e-20	CCL4,CCL5,CCR9,CD160,CD2,CD226,CD244,CD28,CD38,CD69,CD8A,CISH,CTSW,CXCR6,FASLG,Gzmb,IFNG,IGF1R,IL12RB2,IL18R1,IL18RAP,IRF1,KLF2,KLRD1,LEF1,PRDM1,PRF1,SELPLG,TNFSF10,TXNRD1	BCL6,FOXO1,IL12 (family),IL15,IL2,IRF1,IRF3,Immunoglobulin,MYD88,NFKB1,NFKBIA,NFkB (complex),NR4A1,STAT1,STAT2,STAT3,STAT4,STAT6,TBX21,TLR2
Chow_vs_HFHS_markers_IEL.CD4+ TCRab T cell.20220121 - 2022-01-26 04:18 PM	NA	TGFB1		growth factor		1.98		0.157	0.981	4.12e-19	ACTN1,ATXN1,CASP1,CCL4,CCL5,CCR5,CD226,CD28,CD69,CTSD,CXCR3,CXCR5,CXCR6,DOK1,EHD1,FASLG,FNBP1,FOSB,FURIN,GADD45B,GNG2,GZMA,Gzmb,ID2,ID3,IFNG,Igha,IGHM,IRF1,ITGA1,ITGAE,KLF2,KLF3,KLRD1,LEF1,LITAF,LTA4H,Ly6a (includes others),MRPS6,MYB,PDE7A,PRDM1,PTGER4,RFLNB,RORA,RUNX2,RUNX3,SELPLG,SLAMF1,SLAMF7,TAB2,Tcf7,TXNRD1,VIM	Ap1,CEBPB,CTNNB1,FOXO1,HIF1A,IL12 (complex),IL6,IRF3,JUN,LEF1,NFKBIA,NFkB (complex),NOTCH1,RELA,SMAD2,SMAD3,SMAD4,SP1,STAT1,STAT3,STAT4,STAT5A,TGFB1,Tgf beta,beta-estradiol
Chow_vs_HFHS_markers_IEL.CD4+ TCRab T cell.20220121 - 2022-01-26 04:18 PM	NA	CREBBP		transcription regulator		-0.69	bias	0.373	-1.789	4.25e-19	ANXA6,CCL5,CCR5,CD160,CST7,CXCR3,EPSTI1,FASLG,FNBP1,FOSB,FRMD4B,GIMAP1-GIMAP5,GIMAP7,GNG2,GPR18,IFNG,IGF1R,IL18R1,IL18RAP,IRF1,KLF2,MYO1F,PRF1,RUNX2,SLAMF1,SLAMF6,TNFSF10	CDKN2A,CEBPB,CREBBP,EGR1,EP300,FOXO1,IRF9,KCNIP3,MYB,NFATC1,NFKB1,NFkB (complex),RELA,SIRT1,STAT1,STAT2,STAT3,TBX21,TP53
Chow_vs_HFHS_markers_IEL.CD4+ TCRab T cell.20220121 - 2022-01-26 04:18 PM	NA	IL7		cytokine		0.916	bias	0.36	-0.544	7.7e-19	CCL4,CCR9,CD2,CD69,CD8A,CISH,Gzmb,IFNG,IGHM,IL18R1,IL18RAP,KLF2,LEF1,Ly6a (includes others),PIM2,RUNX2,SELPLG,Tcf7,TNFSF10	Ap1,BCL6,HDAC1,Histone h4,IFNG,IL15,IL2,IL4,IL7,IRF1,NFKB1,RELA,STAT1,STAT2,STAT3,STAT5A,STAT6
Chow_vs_HFHS_markers_IEL.CD4+ TCRab T cell.20220121 - 2022-01-26 04:18 PM	NA	FOXP3		transcription regulator		-0.678		-0.151	-0.355	1.84e-18	CCL5,CD226,CD69,CXCR6,FASLG,FGL2,GZMA,Gzmb,HLA-A,ID2,IFNG,IGF1R,IL12RB2,IL18RAP,ITGAE,IZUMO1R,PIM2,PRDM1,RGS1,SATB1	Ap1,BCL6,CEBPB,EGR1,FOXO1,FOXO3,FOXP3,Histone h3,IFNG,IL17A,IL2,IRF1,IRF3,NFKB1,NFkB (complex),RELA,SP1,STAT1,STAT3,STAT5A,STAT6,TBP,TP53
Chow_vs_HFHS_markers_IEL.CD4+ TCRab T cell.20220121 - 2022-01-26 04:18 PM	NA	Tcf7	-0.414	transcription regulator	Inhibited	-2.665		-0.022	-2.576	7.6e-18	CCL4,CCR9,CD27,CD69,CISH,CROT,CXCR3,CXCR5,FASLG,FURIN,GZMA,Gzmb,ID2,ID3,IFNG,IGF1R,IZUMO1R,LEF1,OSBPL3,PRDM1,PRF1
Chow_vs_HFHS_markers_IEL.CD4+ TCRab T cell.20220121 - 2022-01-26 04:18 PM	NA	TCF3		transcription regulator		-1.54		0.158	-2.247	1.95e-17	ANXA6,ASB2,CCR9,CD2,CD200R1L,CXCR6,DDX58,GADD45B,ID2,ID3,IGHM,IL18R1,IL18RAP,IRF1,KCNN4,KLF2,LEF1,LILRB4,Ly6a (includes others),PRDM1,RCBTB2,RORA,Serpina3g (includes others),SLAMF7,Tcf7,TOX2	TCF12,TCF3
Chow_vs_HFHS_markers_IEL.CD4+ TCRab T cell.20220121 - 2022-01-26 04:18 PM	NA	CD40LG		cytokine	Activated	3.335	bias	0.46	1.417	7.21e-17	ANXA6,CASP1,CCL4,CCL5,CCR5,CD27,CD38,CD69,CD8A,CXCR3,FASLG,FOSB,FURIN,GPR183,ID2,ID3,IFNG,IRF1,PRDM1,RGS1,RUNX3,SELPLG,SEMA4D,SLAMF1,TNFSF10	APP,Ap1,CD40,CD40LG,CEBPB,CREBBP,CTNNB1,FOXO3,HIF1A,IFNG,IL1B,IRF1,IRF7,NFKB1,NFKBIA,NFkB (complex),NOTCH1,NR3C1,SMARCA4,STAT1,STAT3,STAT5A,TNF
Chow_vs_HFHS_markers_IEL.CD4+ TCRab T cell.20220121 - 2022-01-26 04:18 PM	NA	IFNG	0.868	cytokine	Activated	4.26		0.231	2.83	8.85e-17	ABCB1,CASP1,CCL4,CCL5,CCR5,CD2,CD38,CIRBP,CISH,CTSD,CXCR3,DDX58,DOK1,FASLG,FGL2,FOSB,FURIN,GADD45B,GBP7,GNG2,Gzmb,HLA-A,ID2,IFNG,IGF1R,IGHM,IL12RB2,IL18R1,IL18RAP,IRF1,KLF2,Ly6a (includes others),MYB,PIM2,PRDM1,PRF1,RGS1,RUNX2,RUNX3,Serpina3g (includes others),SLAMF1,SLC1A5,TNFSF10,TRIB2,VIM	CDKN2A,CEBPB,CTNNB1,FOXO1,FOXP3,HIF1A,IFNG,IL1B,IL27,IL6,NFKB1,NFKBIA,NFkB (complex),STAT1,STAT2,STAT3,STAT5A,TBX21,TP53
Chow_vs_HFHS_markers_IEL.CD4+ TCRab T cell.20220121 - 2022-01-26 04:18 PM	NA	ZBTB16		transcription regulator		1.696		-0.04	1.863	9.68e-17	CD2,CD200R1L,CD244,CD38,CD8A,CXCR3,CXCR6,FASLG,ID2,ID3,IL18R1,IL18RAP,ITGAE,KLF2,Ly6a (includes others),RORA,RUNX2,RUNX3,SATB1,SLAMF6
Chow_vs_HFHS_markers_IEL.CD4+ TCRab T cell.20220121 - 2022-01-26 04:18 PM	NA	STAT6		transcription regulator		0.055		0.082	-0.286	2.86e-16	CCL5,CCR5,CD2,CD38,CD69,CISH,CRIP1,CST7,CTSW,DENND4A,DGKA,DOCK10,EFHD2,FYCO1,GADD45B,GBP7,Gzmb,IFNG,IL18R1,IRF1,LILRB4,Ly6a (includes others),MYB,PIM2,Tcf7,VIM	BCL6,CEBPB,FOXO1,IL2,IL4,IRF1,Ige,NFATC2,NFKBIA,NFkB (complex),SMARCA4,STAT1,STAT2,STAT3,STAT5A,STAT5B,STAT5a/b,STAT6,TNF,cytokine
Chow_vs_HFHS_markers_IEL.CD4+ TCRab T cell.20220121 - 2022-01-26 04:18 PM	NA	ID2	0.765	transcription regulator	Activated	2.891		-0.075	3.15	2.32e-15	CCL5,CCR5,CCR9,CD27,CXCR3,CXCR5,CXCR6,DGKA,GADD45B,ID3,IFNG,ITGA1,MYB,RORA,SLAMF1,SLAMF6,Tcf7,TNFSF10,TOX2
Chow_vs_HFHS_markers_IEL.CD4+ TCRab T cell.20220121 - 2022-01-26 04:18 PM	NA	IL18		cytokine	Activated	4.124	bias	0.382	2.547	2.54e-15	CCL4,CCL5,CCR5,CD226,CD244,CD69,FASLG,GADD45B,GZMA,Gzmb,IFNG,IL12RB2,IL18R1,IL18RAP,IRF1,NKG7,PRF1,TAB2	BCL6,CDKN2A,CEBPB,CTNNB1,HIF1A,IL18,IL1B,IL2,IL4,IRF1,IRF3,MYD88,NFKB1,NFKBIA,NFkB (complex),STAT1,STAT3,STAT5A,STAT6
Chow_vs_HFHS_markers_IEL.CD4+ TCRab T cell.20220121 - 2022-01-26 04:18 PM	NA	TOX		transcription regulator	Activated	2.345		0.093	2.068	3.92e-14	CD2,CD244,CD27,CXCR3,ID2,ID3,LEF1,PRDM1,Tcf7
Chow_vs_HFHS_markers_IEL.CD4+ TCRab T cell.20220121 - 2022-01-26 04:18 PM	NA	ID3	-0.329	transcription regulator	Activated	2.538		-0.036	2.651	5.68e-14	CCL5,CCR5,CCR9,CXCR3,CXCR5,CXCR6,DGKA,GADD45B,ID3,IFNG,MYB,PRDM1,RORA,SLAMF1,SLAMF6,TNFSF10,TOX2	CEBPB,FOXO1,ID3,IL6,NFkB (complex),STAT3,STAT5A
Chow_vs_HFHS_markers_IEL.CD4+ TCRab T cell.20220121 - 2022-01-26 04:18 PM	NA	BHLHE40		transcription regulator	Activated	3.984	bias	0.336	2.502	1.4e-13	ACTN1,CASP1,CD38,CD69,CXCR5,EPSTI1,FGL2,GCNT2,GPR18,Gzmb,IFNG,IL12RB2,IZUMO1R,LEF1,MYB,RGS1,SLAMF1,SLAMF6,SLAMF7,Tcf7
Chow_vs_HFHS_markers_IEL.CD4+ TCRab T cell.20220121 - 2022-01-26 04:18 PM	NA	IL33		cytokine	Activated	2.399	bias	0.347	1.069	3.01e-13	ATXN1,CASP1,CCL4,CCL5,CD28,CD69,CISH,EHD1,FGL2,GADD45B,GIMAP1-GIMAP5,ID2,IFNG,IGHM,LILRB4,PIM2,PRDM1,PTGER4,RGS1,SELPLG,TNFSF10	Ap1,CEBPB,CSF2,CTNNB1,FOXO1,HIF1A,IKZF1,IL33,IL6,IRF3,NFKB1,NFKBIA,NFkB (complex),SMARCA4,STAT3,STAT5A,STAT5a/b,TNF,TNFSF11
Chow_vs_HFHS_markers_IEL.CD4+ TCRab T cell.20220121 - 2022-01-26 04:18 PM	NA	ETS1		transcription regulator		0.161	bias	0.393	-1.235	4.92e-13	ABCB1,CASP1,CCL5,CD27,CD69,FASLG,GZMA,Gzmb,ID2,IFNG,ITGAE,MYB,PRDM1,PRF1,RUNX2,RUNX3,SLAMF6	Ap1,BRCA1,CTNNB1,ETS1,FOXO1,FOXO3,HDAC1,Histone h3,Histone h4,IL10,IRF3,NFATC1,NFkB (complex),RELA,SMAD3,SP1,STAT1,STAT3,TBP,TP53
Chow_vs_HFHS_markers_IEL.CD4+ TCRab T cell.20220121 - 2022-01-26 04:18 PM	NA	IL10		cytokine		0.28		0.062	0.015	2.17e-12	ABCB1,CCL4,CCL5,CCR5,CD2,CD28,CTSD,CXCR3,FASLG,GNGT2,GZMA,IFNG,IL12RB2,IL18R1,IRF1,ITGAE,KLRD1,LILRB4,PRDM1,SELPLG,SLAMF1,TNFSF10	Ap1,BCL6,CD28,CDKN2A,CEBPB,FOXO1,FOXP3,IL10,IL12 (complex),IL2,IRF1,Immunoglobulin,NFATC2,NFKB1,NFkB (complex),NR4A1,SP1,STAT1,STAT3,STAT4,STAT6
Chow_vs_HFHS_markers_IEL.CD4+ TCRab T cell.20220121 - 2022-01-26 04:18 PM	NA	STAT3		transcription regulator		-0.436	bias	0.25	-1.561	2.31e-12	CASP1,CCL4,CCL5,CCR5,CD226,CXCR3,CXCR5,FASLG,FGL2,Gzmb,HLA-A,ID2,IFNG,IGF1R,IL18R1,IRF1,LILRB4,MYB,PIM2,PRDM1,PRF1,RORA,Serpina3g (includes others),SLAMF1,TNFSF10,VIM	Ap1,CEBPB,CTNNB1,FOXO1,HIF1A,IFNG,IL1B,IL6,IRF1,NFKB1,NFKBIA,NFkB (complex),RELA,STAT1,STAT2,STAT3,STAT5A,TBX21,TP53,prostaglandin E2
Chow_vs_HFHS_markers_IEL.CD4+ TCRab T cell.20220121 - 2022-01-26 04:18 PM	NA	IL27		cytokine	Activated	2.267	bias	0.289	1.222	2.57e-12	CCL4,CCL5,CD38,CD69,FASLG,Gzmb,HLA-A,ID2,IFNG,IL12RB2,IRF1,PRDM1,TNFSF10,VIM	CDKN2A,CEBPB,CTNNB1,FOXO1,HIF1A,IFNG,IL17A,IL1B,IL27,IL6,IRF1,NFKB1,NFKBIA,NFkB (complex),STAT1,STAT3,STAT5A
Chow_vs_HFHS_markers_IEL.CD4+ TCRab T cell.20220121 - 2022-01-26 04:18 PM	NA	IKZF2		transcription regulator		-1.718	bias	-0.557	-0.065	3.45e-12	CD2,CD28,CD69,GZMA,Gzmb,IFNG,IRF1,Ly6a (includes others),RUNX3
Chow_vs_HFHS_markers_IEL.CD4+ TCRab T cell.20220121 - 2022-01-26 04:18 PM	NA	SATB1	-0.431	transcription regulator		-0.571		-0.097	-0.226	1.45e-11	ACTN1,CD69,CD8A,CTSD,EPSTI1,FASLG,FOSB,GADD45B,GPR18,ID3,IL18RAP,KLF2,RGS1,VIM
Chow_vs_HFHS_markers_IEL.CD4+ TCRab T cell.20220121 - 2022-01-26 04:18 PM	NA	TCF12		transcription regulator		-1.646		0.012	-1.686	2.02e-11	ASB2,CCR9,CD200R1L,CXCR6,ID2,ID3,IL18R1,IL18RAP,IRF1,KLF2,LILRB4,Ly6a (includes others),RORA	TCF12,TCF3
Chow_vs_HFHS_markers_IEL.CD4+ TCRab T cell.20220121 - 2022-01-26 04:18 PM	NA	STAT5A		transcription regulator		1.067		0.115	0.839	2.23e-11	ABCB1,CCR5,CISH,CXCR3,FASLG,FOSB,GZMA,Gzmb,ID2,IFNG,IL12RB2,IRF1,LEF1,PRDM1,PRF1,RORA,RUNX2	BCL6,CEBPB,FOXO1,GATA3,IL2,IL6,IRF1,NFKB1,NFKBIA,NFkB (complex),SMARCA4,STAT1,STAT2,STAT3,STAT4,STAT5A,STAT6,TBX21,TNF,TP53
Chow_vs_HFHS_markers_IEL.CD4+ TCRab T cell.20220121 - 2022-01-26 04:18 PM	NA	IL1B		cytokine	Activated	2.817		0.202	1.876	2.32e-11	CCL4,CCL5,CCR5,CD244,CD69,CISH,DGKA,EHD1,EPSTI1,FASLG,FOSB,FURIN,GADD45B,Gzmb,HLA-A,ID2,ID3,IFNG,IL18R1,IL18RAP,IRF1,ITGA1,KCNN4,LEF1,PRDM1,PRF1,RORA,RUNX2,SLAMF1,TNFSF10,VIM	Ap1,CDKN2A,CEBPB,CTNNB1,FOXO1,IL18,IL1B,IL6,MYC,NFKB1,NFKBIA,NFKBIB,NFkB (complex),P38 MAPK,SMAD3,STAT1,STAT3,STAT4,STAT5A,TCF,TP53
Chow_vs_HFHS_markers_IEL.CD4+ TCRab T cell.20220121 - 2022-01-26 04:18 PM	NA	CBFB		transcription regulator		0.632		-0.014	0.676	3.26e-11	CCR5,CD160,FASLG,GIMAP1-GIMAP5,Gzmb,ITGAE,IZUMO1R,PTGER4,RGS1,RUNX2,RUNX3	CBFB,FOXO3,FOXP3,NFkB (complex),RELA
Chow_vs_HFHS_markers_IEL.CD4+ TCRab T cell.20220121 - 2022-01-26 04:18 PM	NA	EP300		transcription regulator						5.06e-11	ANXA6,CD160,CST7,EPSTI1,FASLG,FNBP1,FRMD4B,GIMAP1-GIMAP5,GIMAP7,GNG2,GPR18,ID2,ID3,IGF1R,IL18R1,IL18RAP,MYO1F,RUNX2,SLAMF1,SLAMF6	CREBBP,EP300,FOXO1,MYB,NFATC1,STAT1,STAT2,STAT3
Chow_vs_HFHS_markers_IEL.CD4+ TCRab T cell.20220121 - 2022-01-26 04:18 PM	NA	KLF2	-0.489	transcription regulator		1.282		-0.098	1.558	6.15e-11	CCL4,CCL5,CCR5,CXCR3,CXCR5,FASLG,ID3,IFNG,KCNN4,PRDM1,PRF1,RUNX2,SELPLG,TNFSF10	ARNT,CCL5,CTNNB1,Ccl2,HIF1A,IRF3,KLF2,NFKB1,NFKBIA,NFkB (complex),STAT1,STAT3,TP53
Chow_vs_HFHS_markers_IEL.CD4+ TCRab T cell.20220121 - 2022-01-26 04:18 PM	NA	IL6		cytokine		1.665	bias	0.29	0.417	7.69e-11	CASP1,CCL4,CCL5,CCR5,CD38,CD48,CISH,CXCR3,FASLG,GADD45B,Gzmb,HLA-A,ID2,IFNG,IGHM,IRF1,ITGA1,KLRD1,MYB,PRDM1,PRF1,PTGER4,RORA,RUNX2,TNFSF10,VIM	CDKN2A,CEBPB,CTNNB1,HIF1A,IFNG,IL1B,IL6,IRF1,LEP,NFKB1,NFKBIA,NFkB (complex),RELA,SP1,STAT1,STAT3,STAT4,STAT5A
Chow_vs_HFHS_markers_IEL.CD4+ TCRab T cell.20220121 - 2022-01-26 04:18 PM	NA	SMARCA5		transcription regulator		-1.05	bias	-0.285	-0.077	1.21e-10	ATP2B4,CASP1,CRIP1,HLA-A,IL12RB2,KBTBD11,LPAR6,Ly6a (includes others),NKG7,OSGIN1,SLAMF1,TSPAN32
Chow_vs_HFHS_markers_IEL.CD4+ TCRab T cell.20220121 - 2022-01-26 04:18 PM	NA	TNF		cytokine	Activated	2.773		0.198	1.627	1.51e-10	ATP2B4,CASP1,CCL4,CCL5,CCR5,CD28,CD38,CD69,CISH,CST7,CXCR3,CXCR5,DDX58,DENND4A,DGKA,EFHD2,EHD1,FASLG,FNBP1,FOSB,GADD45B,GPR18,HLA-A,ID3,IFNG,IGF1R,IGKC,IL18R1,IRF1,KLF2,LITAF,LPAR6,PIM2,PRDM1,RGS1,RORA,RUNX2,SELPLG,TNFSF10,TXNRD1,VIM	Ap1,CEBPB,CTNNB1,FOXO1,HIF1A,IL1B,IL6,IRF3,NFKB1,NFKBIA,NFKBIB,NFkB (complex),P38 MAPK,RELA,STAT1,STAT3,STAT5A,TNF,TP53,prostaglandin E2
Chow_vs_HFHS_markers_IEL.CD4+ TCRab T cell.20220121 - 2022-01-26 04:18 PM	NA	BCL6		transcription regulator	Inhibited	-2.343		-0.134	-1.952	1.6e-10	ANXA6,CCL4,CD2,CD69,CISH,CPD,CXCR5,DOCK10,Gzmb,IFNG,IRF1,LITAF,Ly6a (includes others),MYB,PRDM1	Ap1,BCL6,FOXO1,IL12 (complex),IL2,IL4,IL7,IRF1,NFkB (complex),STAT1,STAT3,STAT4,STAT5A,STAT5a/b,STAT6
Chow_vs_HFHS_markers_IEL.CD4+ TCRab T cell.20220121 - 2022-01-26 04:18 PM	NA	RELA		transcription regulator	Activated	2.895	bias	0.384	1.447	1.86e-10	ABCB1,CCL5,CD28,CD69,FASLG,FOSB,IFNG,IGF1R,IGHM,IGKC,IRF1,LEF1,MYB,PRDM1,PTGER4,RGS1,RUNX2,Serpina3g (includes others),SMAP2,VIM	CEBPB,CTNNB1,Ca2+,EGR1,FOS,FOXO1,FOXO3,HIF1A,IRF1,JUN,NFKB1,NFkB (complex),NOTCH1,NR3C1,NR4A1,RELA,RELB,SMAD3,SP1,STAT1,STAT3,TBP,TP53
Chow_vs_HFHS_markers_IEL.CD4+ TCRab T cell.20220121 - 2022-01-26 04:18 PM	NA	IL5		cytokine	Activated	3.042	bias	0.53	0.982	2.42e-10	ANXA6,ATXN1,CCR5,CCR9,CD69,CISH,CRIP1,CXCR3,FGL2,GBP7,IFNG,IGHM,PRDM1,Serpina3g (includes others),SLC1A5,VIM	CASP8,CSF2,HRAS,IFNG,IKZF1,IL5,IRF1,NFKB1,NFkB (complex),RELA,STAT1,STAT3,STAT5A,STAT5a/b
Chow_vs_HFHS_markers_IEL.CD4+ TCRab T cell.20220121 - 2022-01-26 04:18 PM	NA	NFATC2		transcription regulator		0.773	bias	0.251	-0.028	2.53e-10	CCL5,CCR5,CCR9,CISH,CXCR5,DGKA,FASLG,FGL2,IFNG,IL12RB2,IRF1,RGS1,SLAMF1,SLAMF6	BCL6,CEBPB,FOXO1,IL17A,IL2,IRF1,NFATC1,NFATC2,NFATC3,NFKB1,NFkB (complex),RARA,RELA,RXRA,STAT1,STAT3,STAT6
Chow_vs_HFHS_markers_IEL.CD4+ TCRab T cell.20220121 - 2022-01-26 04:18 PM	NA	GATA3		transcription regulator		-1.559		0.049	-1.694	2.53e-10	CCL4,CCL5,CCR5,CXCR6,GZMA,IFNG,IL12RB2,IL18RAP,ITGAE,NKG7,PTGER4,RUNX3,SELPLG,Tcf7,VIM	Ap1,BCL6,CEBPB,GATA3,IL10,IL4,IRF3,Ige,NFATC1,NFATC2,NFkB (complex),NR1H3,PARP1,STAT1,STAT3,STAT4,STAT5A,STAT6
Chow_vs_HFHS_markers_IEL.CD4+ TCRab T cell.20220121 - 2022-01-26 04:18 PM	NA	STAT4		transcription regulator	Activated	3.29	bias	0.557	1.243	7.11e-10	CCR5,DAPK2,DDX58,FURIN,GCNT2,IFNG,IL12RB2,IL18R1,IL18RAP,IRF1,PRDM1,RORA,SELPLG,Tcf7	Ap1,BCL6,CEBPB,GATA3,HIF1A,IFNG,IL12 (complex),IL17A,IL4,IRF1,NFKB1,NFkB (complex),SMAD4,STAT1,STAT3,STAT4,STAT5A,STAT6
Chow_vs_HFHS_markers_IEL.CD4+ TCRab T cell.20220121 - 2022-01-26 04:18 PM	NA	TCF4		transcription regulator		-1.32		0.143	-1.769	7.11e-10	ANXA6,CASP1,CD2,CD38,DDX58,FASLG,ID2,ID3,KCNN4,Ly6a (includes others),PACSIN1,PRDM1,RCBTB2,RUNX2,Serpina3g (includes others),SLAMF7,TNFSF10	Ap1,NFKBIA,NFKBIB,NFkB (complex),P38 MAPK,TCF4,TP53
Chow_vs_HFHS_markers_IEL.CD4+ TCRab T cell.20220121 - 2022-01-26 04:18 PM	NA	GFI1		transcription regulator		-1.872	bias	-0.471	-0.354	8.17e-10	ANXA6,CASP1,CD7,GPR18,GPR183,GZMA,ID2,IFNG,IRF1,KLF2,Ly6a (includes others),RUNX3
Chow_vs_HFHS_markers_IEL.CD4+ TCRab T cell.20220121 - 2022-01-26 04:18 PM	NA	IRF4		transcription regulator		-0.081		-0.07	0.155	8.69e-10	CD28,IFNG,IL18RAP,IRF1,LEF1,PIM2,PRDM1,PTGER4,RGS1,RORA,RUNX2,SMAP2,TNFSF10	CEBPB,FOXO1,HDAC1,Histone h4,IL6,IRF4,NFKBIA,NFkB (complex),RELA,SMARCA4,STAT3,STAT5A,TNF
Chow_vs_HFHS_markers_IEL.CD4+ TCRab T cell.20220121 - 2022-01-26 04:18 PM	NA	EZH2		transcription regulator		-0.219		-0.088	0.054	9.89e-10	ANXA6,CCL5,CCR5,CPD,CXCR3,Ifi27l2a/Ifi27l2b,IFNG,IGF1R,IL12RB2,IL18R1,IL18RAP,ITGA1,KLF2,PIM2,PRDM1,RORA,RUNX2,SATB1	Ap1,CDKN2A,CEBPB,EZH2,Histone h3,IRF3,NFKB1,NFkB (complex),RELA,SP1,STAT1,STAT3,TBP,ZBTB16
Chow_vs_HFHS_markers_IEL.CD4+ TCRab T cell.20220121 - 2022-01-26 04:18 PM	NA	STAT1		transcription regulator	Activated	2.691	bias	0.355	1.317	1.15e-09	CASP1,CCL4,CCL5,CXCR3,EPSTI1,FASLG,FGL2,FURIN,Gzmb,IFNG,IGF1R,IL12RB2,IRF1,Ly6a (includes others),PRF1,SELPLG,Serpina3g (includes others),TNFSF10	Ap1,CD40,CDKN2A,CEBPB,FOXO1,HIF1A,IFNG,IL12 (complex),IL6,IRF1,IRF7,NFKB1,NFKBIA,NFkB (complex),STAT1,STAT3,STAT4,STAT5A,STAT6
Chow_vs_HFHS_markers_IEL.CD4+ TCRab T cell.20220121 - 2022-01-26 04:18 PM	NA	CSF2		cytokine	Activated	2.88	bias	0.437	1.104	1.26e-09	ATXN1,CASP1,CCL4,CCR5,CD28,CD38,CD69,CD8A,CISH,CXCR3,ID2,ID3,IFNG,ITGAE,MYB,PIM2,PTGER4,SLAMF7,SLC1A5,TRIB2	CASP8,CEBPB,CSF2,FOXO1,IKZF1,IL6,IRF1,IRF7,Interferon alpha,NFkB (complex),STAT1,STAT3,STAT5A,STAT5a/b
Chow_vs_HFHS_markers_IEL.CD4+ TCRab T cell.20220121 - 2022-01-26 04:18 PM	NA	WNT5A		cytokine		-0.776		-0.141	-0.271	1.27e-09	ABCB1,CD38,GCNT2,ID2,ID3,IRF1,Ly6a (includes others),MRPS6,RUNX2,SELPLG,SEMA4D,TNFSF10,VIM	CTNNB1,Ca2+,JUN,MYC,NFkB (complex),NOTCH1,RELA,SMAD3,SP1,TCF,TCF/LEF,TP53,WNT5A
Chow_vs_HFHS_markers_IEL.CD4+ TCRab T cell.20220121 - 2022-01-26 04:18 PM	NA	ZEB2		transcription regulator		0.376		-0.097	0.663	1.48e-09	CD7,CXCR5,GZMA,ID2,LTA4H,MYB,NKG7,Tcf7,VIM
Chow_vs_HFHS_markers_IEL.CD4+ TCRab T cell.20220121 - 2022-01-26 04:18 PM	NA	IFNA2		cytokine	Activated	2.519	bias	0.456	0.904	2.39e-09	CCL5,CD28,CD69,CISH,CXCR3,DDX58,Gzmb,HLA-A,IFNG,IL12RB2,IRF1,LILRB4,LPAR6,TNFSF10	Ap1,CEBPB,IFNA2,IL12 (complex),IRF9,JUN,NFKB1,NFKBIA,NFkB (complex),RELA,SMARCA4,STAT1,STAT2,STAT3,STAT4,TNF,TNFSF10,TP53
Chow_vs_HFHS_markers_IEL.CD4+ TCRab T cell.20220121 - 2022-01-26 04:18 PM	NA	RUNX1		transcription regulator		-0.603		0.127	-0.969	9.43e-09	CD160,CD244,CST7,Gzmb,ID2,IFNG,KLF2,Ly6a (includes others),MYB,PIM2,RUNX2,SLAMF1,Tcf7,TSPAN32	CTNNB1,FOS,JUN,RELA,RUNX1,SP1,TP53
Chow_vs_HFHS_markers_IEL.CD4+ TCRab T cell.20220121 - 2022-01-26 04:18 PM	NA	ARNT		transcription regulator		1.067	bias	0.449	-0.018	1.65e-08	CCR5,CTSD,CXCR3,FURIN,Gzmb,ID2,IGHM,Macf1,PRF1,VIM	ARNT,CTNNB1,HIF1A,NFkB (complex),SP1,STAT3,TP53
Chow_vs_HFHS_markers_IEL.CD4+ TCRab T cell.20220121 - 2022-01-26 04:18 PM	NA	BACH2		transcription regulator	Inhibited	-2.747		-0.211	-2.166	1.77e-08	CD38,ID3,IFNG,IL12RB2,ITGAE,LEF1,PRDM1,SATB1
Chow_vs_HFHS_markers_IEL.CD4+ TCRab T cell.20220121 - 2022-01-26 04:18 PM	NA	EGR2		transcription regulator		-0.036	bias	0.443	-1.407	2.06e-08	DGKA,FASLG,ID2,ID3,IFNG,ITGAE,MYB,PDE7A,PRDM1,RORA,TNFSF10	Ap1,CDKN2A,CEBPB,CSF2,CTNNB1,EGR2,FOS,FOXO1,Histone h3,IKZF1,IL6,IRF3,JUN,NFKB1,NFkB (complex),RELA,SP1,STAT1,STAT3,STAT5A,STAT5a/b,TBP,TP53
Chow_vs_HFHS_markers_IEL.CD4+ TCRab T cell.20220121 - 2022-01-26 04:18 PM	NA	PRDM1	0.293	transcription regulator		-0.097		-0.14	0.395	2.1e-08	CD160,CD48,GIMAP7,Gzmb,HLA-A,ID2,ID3,IFNG,IGF1R,IGHM,IL18RAP,PRDM1,PRF1,TNFSF10	Ap1,Histone h3,IRF3,PRDM1,RELA,SP1,TBP
Chow_vs_HFHS_markers_IEL.CD4+ TCRab T cell.20220121 - 2022-01-26 04:18 PM	NA	GATA1		transcription regulator		-0.625		0.215	-1.325	2.29e-08	ACTN1,BZW2,CCL5,CCR5,CPD,CXCR3,FOSB,IFNG,MYB,PIM2,RUNX2,RUNX3,SATB1,Tcf7	Ap1,CEBPB,GATA1,IL13,STAT,STAT3
Chow_vs_HFHS_markers_IEL.CD4+ TCRab T cell.20220121 - 2022-01-26 04:18 PM	NA	NFKB1		transcription regulator		0.288	bias	0.416	-0.871	2.6e-08	ABCB1,CCL4,CCL5,CXCR5,FASLG,FOSB,Gzmb,IFNG,IGHM,IGKC,IRF1,MYB,RGS1,TNFSF10	CDKN2A,CEBPB,FOXO1,FOXO3,HIF1A,IFNG,IL6,IRF1,IRF7,IRF8,JUN,NFKB1,NFkB (complex),RELA,RELB,SP1,STAT1,STAT3,STAT5A
Chow_vs_HFHS_markers_IEL.CD4+ TCRab T cell.20220121 - 2022-01-26 04:18 PM	NA	IFNB1		cytokine	Activated	2.153		0.248	1.281	2.82e-08	Apol7e (includes others),CASP1,CCL4,CCL5,CCR5,CD38,DDX58,GBP7,HLA-A,Ifi27l2a/Ifi27l2b,IFNG,IRF1,PRDM1,TNFSF10	CEBPB,FOXO1,FOXP3,IFNAR1,IFNB1,IFNG,IL27,IL6,IRF1,IRF3,IRF7,NFKB1,NFkB (complex),STAT1,STAT2,STAT3,STAT5A
Chow_vs_HFHS_markers_IEL.CD4+ TCRab T cell.20220121 - 2022-01-26 04:18 PM	NA	IL12A		cytokine	Activated	2.502	bias	0.329	1.679	3.12e-08	CCL5,CXCR6,FASLG,IFNG,IL12RB2,PRF1,SELPLG	Ap1,FOXP3,IL12A,IL27,NFKB1,NFKBIA,NFKBIB,NFkB (complex),P38 MAPK,STAT1,STAT2,STAT3,TBX21,TP53
Chow_vs_HFHS_markers_IEL.CD4+ TCRab T cell.20220121 - 2022-01-26 04:18 PM	NA	EOMES		transcription regulator		0.492		-0.015	0.538	1.14e-07	CXCR5,DNAJC15,FASLG,GZMA,IFNG,ITGA1,PRDM1,PRF1,TNFSF10
Chow_vs_HFHS_markers_IEL.CD4+ TCRab T cell.20220121 - 2022-01-26 04:18 PM	NA	EBF1		transcription regulator		-1.877	bias	0.363	-2.938	1.32e-07	CCL5,CD160,CD244,IFNG,IGHM,IGKC,IRF1,LEF1,Ly6a (includes others),PRDM1
Chow_vs_HFHS_markers_IEL.CD4+ TCRab T cell.20220121 - 2022-01-26 04:18 PM	NA	NFATC1		transcription regulator		0.818	bias	0.436	-0.383	1.42e-07	CCR9,CXCR5,FASLG,IFNG,PRDM1,SELPLG,SLAMF1,SLAMF6,TNFSF10	Ap1,BCL6,CDKN2A,CEBPB,EGR1,FOXO1,IL10,IL2,IRF1,KCNIP3,NFATC1,NFATC3,NFKB1,NFkB (complex),SIRT1,STAT1,STAT2,STAT3,STAT6,TBX21
Chow_vs_HFHS_markers_IEL.CD4+ TCRab T cell.20220121 - 2022-01-26 04:18 PM	NA	POU2AF1		transcription regulator		-1.4	bias	0.418	-2.319	1.64e-07	CCR5,CD69,CXCR5,ID3,IGHM,KCNN4,LEF1,PRDM1
Chow_vs_HFHS_markers_IEL.CD4+ TCRab T cell.20220121 - 2022-01-26 04:18 PM	NA	GH1		growth factor		1.193		0.085	0.942	1.77e-07	CISH,ID2,ID3,IGF1R,ITGA1,MYB,SATB1,Serpina3g (includes others),VIM	AKT1,CTNNB1,ERBB2,FOXO3,GH1,GHR,Growth hormone,IGF1,IRF1,JUN,NFKB1,NFKBIB,NFkB (complex),RELA,SMAD3,SP1,STAT1,STAT3,STAT5B,TP53
Chow_vs_HFHS_markers_IEL.CD4+ TCRab T cell.20220121 - 2022-01-26 04:18 PM	NA	GATA2		transcription regulator		0.816		0.161	0.422	2.66e-07	CCL5,CD226,CD69,CD96,CST7,GZMA,Gzmb,ITGAE,KLF2,Ly6a (includes others),MYB,NKG7,SYTL3,Tcf7,TSPAN32
Chow_vs_HFHS_markers_IEL.CD4+ TCRab T cell.20220121 - 2022-01-26 04:18 PM	NA	CSF3		cytokine		0.028		0	0.028	5.29e-07	ACTN1,CCL5,CISH,CTSD,GADD45B,GPR183,IFNG,Ly6a (includes others),Prrt1,RGS1,TNFSF10	AKT1,CSF3,FOXO3,HIF1A,IFNG,IRF1,NFKB1,NFKBIA,NFKBIB,NFkB (complex),NR4A1,RELA,STAT1,STAT3,STAT5A,STAT5B,TP53
Chow_vs_HFHS_markers_IEL.CD4+ TCRab T cell.20220121 - 2022-01-26 04:18 PM	NA	SMARCA4		transcription regulator		0.73	bias	0.462	-0.788	6.43e-07	ABCB1,ATP2B4,CASP1,CXCR3,CXCR5,CXCR6,GADD45B,GPR183,ID3,IFNG,IRF1,LEF1,MYB,RGS1,RUNX2,TNFSF10,TXNRD1,VIM	BRCA1,CDKN2A,CEBPB,CTNNB1,EGR1,FOXO1,FOXO3,HDAC1,Histone h4,IRF1,IRF7,IRF8,NFKB1,NFkB (complex),NR4A1,RELA,SMAD3,SMARCA4,SP1,STAT1,STAT3,TBP,TP53
Chow_vs_HFHS_markers_IEL.CD4+ TCRab T cell.20220121 - 2022-01-26 04:18 PM	NA	ZBTB7B		transcription regulator		-1.358	bias	0.346	-2.189	8.1e-07	ATXN1,CD8A,Gzmb,IFNG,ITGAE,PRF1,RUNX3
Chow_vs_HFHS_markers_IEL.CD4+ TCRab T cell.20220121 - 2022-01-26 04:18 PM	NA	TNFSF13B		cytokine	Activated	2.596		0.202	2.072	1.11e-06	CCL4,CXCR5,GCNT2,GPR183,GPR55,IL18RAP,ITGA1,PIM2,PRDM1
Chow_vs_HFHS_markers_IEL.CD4+ TCRab T cell.20220121 - 2022-01-26 04:18 PM	NA	TRIM24		transcription regulator		-0.822	bias	-0.377	0.231	1.35e-06	Apol9a/Apol9b,CCL4,CCL5,DDX58,EPSTI1,Ifi27l2a/Ifi27l2b,IRF1,Ly6a (includes others)	IFNB1,IRF1,IRF3,NFkB (complex),STAT1,STAT2,STAT3,TBX21,TP53,TRIM24
Chow_vs_HFHS_markers_IEL.CD4+ TCRab T cell.20220121 - 2022-01-26 04:18 PM	NA	IL17A		cytokine		-1.571	bias	0.306	-2.624	1.37e-06	CCL4,CCL5,CCR5,FASLG,Gzmb,IFNG,IL12RB2,IRF1,KLF2,KLF3,PRDM1,VIM	CDKN2A,CEBPB,FOXO1,HIF1A,IFNG,IL17A,IL6,IRF1,IRF3,NFKB1,NFKBIA,NFkB (complex),RELA,STAT1,STAT3,STAT5A,prostaglandin E2
Chow_vs_HFHS_markers_IEL.CD4+ TCRab T cell.20220121 - 2022-01-26 04:18 PM	NA	IFNA4		cytokine	Activated	2.423	bias	0.535	1.128	1.51e-06	ATP2B4,CD69,IFNG,JAML,LILRB4,Ly6a (includes others)
Chow_vs_HFHS_markers_IEL.CD4+ TCRab T cell.20220121 - 2022-01-26 04:18 PM	NA	IRF1	0.305	transcription regulator	Activated	2.942	bias	0.402	1.758	1.56e-06	CASP1,CCL5,DDX58,FASLG,FGL2,IFNG,IL12RB2,IRF1,MYB,TNFSF10	CDKN2A,CEBPB,HIF1A,IFN Beta,IFNG,IRF1,NFKB1,NFkB (complex),RELA,RELB,STAT1,STAT2,STAT3,STAT5A,TBX21,TP53
Chow_vs_HFHS_markers_IEL.CD4+ TCRab T cell.20220121 - 2022-01-26 04:18 PM	NA	TNFSF10	0.455	cytokine		0.271		0.094	0.01	1.65e-06	CD69,FASLG,Gzmb,HLA-A,IFNG,IGF1R,LILRB4,TNFSF10	AKT1,Ap1,CTNNB1,FOXO1,FOXO3,MYC,NFATC1,NFKB1,NFKBIA,NFKBIB,NFkB (complex),P38 MAPK,PI3K (complex),PRKCQ,REL,RELA,TNFSF10,TP53
Chow_vs_HFHS_markers_IEL.CD4+ TCRab T cell.20220121 - 2022-01-26 04:18 PM	NA	CXCL12		cytokine	Activated	2.306	bias	0.325	1.292	1.87e-06	CCL5,CD69,CXCR6,IFNG,Ly6a (includes others),RUNX2,RUNX3,SELPLG,TNFSF10,VIM	AKT1,Ap1,CD44,CREB1,CTNNB1,CXCL12,FOXO3,ICAM1,MYC,NFKB1,NFKBIA,NFKBIB,NFkB (complex),P38 MAPK,REL,RELA,TP53
Chow_vs_HFHS_markers_IEL.CD4+ TCRab T cell.20220121 - 2022-01-26 04:18 PM	NA	KITLG		growth factor		1.195	bias	0.453	0.005	2.2e-06	BZW2,CASP1,CCL4,CISH,ID2,Ifi27l2a/Ifi27l2b,IFNG,IGF1R,IGHM,ITGAE,MYB	AKT1,CDKN2A,CEBPB,CTNNB1,FOS,FOXO1,FOXO3,IL6,JUN,KIT,KITLG,NFKB1,NFKBIB,NFkB (complex),RELA,SP1,STAT,STAT1,STAT3,STAT5A,STAT5a/b,TP53
Chow_vs_HFHS_markers_IEL.CD4+ TCRab T cell.20220121 - 2022-01-26 04:18 PM	NA	CXCL10		cytokine		1.078	bias	0.468	0.153	2.34e-06	CCL5,CXCR3,IFNG,IGKC,ITGA1
Chow_vs_HFHS_markers_IEL.CD4+ TCRab T cell.20220121 - 2022-01-26 04:18 PM	NA	LEF1	-0.25	transcription regulator		-1.949	bias	0.375	-2.992	3e-06	Gzmb,ID2,IGF1R,IZUMO1R,LEF1,PRDM1,PRF1,RUNX2,VIM	Ap1,CTNNB1,Histone h3,IRF3,LEF1,MYC,NFkB (complex),NOTCH1,RELA,RUNX2,SMAD3,SP1,TBP,TCF,TP53
Chow_vs_HFHS_markers_IEL.CD4+ TCRab T cell.20220121 - 2022-01-26 04:18 PM	NA	SP1		transcription regulator		1.915	bias	0.482	0.579	3.76e-06	ABCB1,CCL5,CD28,CIRBP,CTSD,FASLG,IFNG,IGF1R,IL12RB2,IRF1,P2RX7,PTGER4,RUNX2,TNFSF10,TXNRD1,VIM	APP,BRCA1,CEBPA,CEBPB,CREBBP,CTNNB1,EGR1,FOS,FOXO1,FOXO3,JUN,NFkB (complex),NOTCH1,NR3C1,RELA,SMAD3,SP1,STAT1,TBP,TP53
Chow_vs_HFHS_markers_IEL.CD4+ TCRab T cell.20220121 - 2022-01-26 04:18 PM	NA	MEIS1		transcription regulator		0.351	bias	0.557	-0.887	4.37e-06	HLF,MYB,RGS1,RUNX2,TRIB2
Chow_vs_HFHS_markers_IEL.CD4+ TCRab T cell.20220121 - 2022-01-26 04:18 PM	NA	TAL1		transcription regulator	Inhibited	-2.13		0.004	-2.142	4.48e-06	CCR9,CD69,CD7,HLA-A,ID2,MYB,PTGER4,SLAMF1,SSH2,TNFSF10
Chow_vs_HFHS_markers_IEL.CD4+ TCRab T cell.20220121 - 2022-01-26 04:18 PM	NA	MEF2C		transcription regulator		0.391	bias	0.404	-0.504	4.86e-06	ACTN2,CCL4,CCR5,CXCR6,FOSB,KLF2,RUNX2,VIM	GATA3,GATA4,HIF1A,MEF2C,SMAD4,STAT4,TBX5
Chow_vs_HFHS_markers_IEL.CD4+ TCRab T cell.20220121 - 2022-01-26 04:18 PM	NA	MYB	-0.362	transcription regulator		0.426		0.216	-0.169	5.04e-06	GIMAP1-GIMAP5,GIMAP7,GPR18,IGF1R,IL18R1,MYB,Serpina3g (includes others),SLC1A5,VIM	CREBBP,EP300,FOXO1,MYB,STAT1,STAT2,STAT3
Chow_vs_HFHS_markers_IEL.CD4+ TCRab T cell.20220121 - 2022-01-26 04:18 PM	NA	BCL3		transcription regulator		-0.346		-0.082	-0.147	5.3e-06	CCL5,CD69,ID2,IFNG,IGHM,IRF1	BCL3,CEBPB,CTNNB1,FOXO1,FOXO3,HIF1A,IL1B,IL6,IRF1,JUN,NFKB1,NFKBIA,NFkB (complex),RELA,RELB,SP1,STAT1,STAT2,STAT3,STAT5A,STAT5B,STAT5a/b,STAT6,cytokine
Chow_vs_HFHS_markers_IEL.CD4+ TCRab T cell.20220121 - 2022-01-26 04:18 PM	NA	PRL		cytokine	Activated	2.638	bias	0.375	1.421	5.53e-06	CD69,CISH,CPD,CTSD,DDX58,EPSTI1,ID2,ID3,IRF1,ITGA1,VIM	HIF1A,IGF1,JUN,NFKBIA,PRL,RELA,SMAD3,SP1,STAT3,STAT5a/b,TP53,beta-estradiol
Chow_vs_HFHS_markers_IEL.CD4+ TCRab T cell.20220121 - 2022-01-26 04:18 PM	NA	IL3		cytokine	Activated	2.153	bias	0.39	1.084	5.81e-06	CD48,CD69,CISH,GADD45B,GZMA,Gzmb,HLA-A,LILRB4,PIM2,Serpina3g (includes others),SLAMF7,TNFSF10	CDKN2A,CEBPB,IL3,IRF1,IRF7,Interferon alpha,NFKB1,NFkB (complex),STAT1,STAT3,STAT5A,STAT5B,STAT6
Chow_vs_HFHS_markers_IEL.CD4+ TCRab T cell.20220121 - 2022-01-26 04:18 PM	NA	CD70		cytokine						6.62e-06	CD27,CD69,IFNG,PRDM1	Ap1,CD70,NFKBIA,NFKBIB,NFkB (complex),P38 MAPK,TP53
Chow_vs_HFHS_markers_IEL.CD4+ TCRab T cell.20220121 - 2022-01-26 04:18 PM	NA	FOXO1		transcription regulator		0.872	bias	0.275	-0.04	7.04e-06	CCL4,FASLG,FOSB,GADD45B,GZMA,Gzmb,IFNG,IGF1R,KLF2,PRDM1,PRF1,RUNX2,Tcf7,TNFSF10	AKT1,Ap1,CEBPB,EGR1,FOXO1,FOXO3,GATA3,Histone h3,IL6,IRF3,JUN,NFKB1,NFKBIB,NFkB (complex),RELA,SP1,STAT3,STAT5A,TBP,TBX21
Chow_vs_HFHS_markers_IEL.CD4+ TCRab T cell.20220121 - 2022-01-26 04:18 PM	NA	HIF1A		transcription regulator		1.424	bias	0.302	0.504	7.26e-06	ABCB1,CCL4,CCL5,CCR5,CD69,CTSD,FURIN,GADD45B,ID2,IFNG,ITGA1,MBD2,PIM2,TNFSF10,VIM	Ap1,CCL5,CEBPB,CTNNB1,FOXO1,HIF1A,IL1B,IL6,IRF3,MYC,NFKB1,NFKBIA,NFkB (complex),RELA,SMAD3,STAT1,STAT3,STAT5A,TCF,TP53
Chow_vs_HFHS_markers_IEL.CD4+ TCRab T cell.20220121 - 2022-01-26 04:18 PM	NA	MYC		transcription regulator		1.251		0.222	0.286	8.5e-06	ACTN1,ANXA6,BZW2,CASP1,CD48,CD69,CPD,CRIP1,CTSD,FASLG,GADD45B,HLA-A,ID2,ID3,Igha,ITGA1,Ly6a (includes others),Macf1,PRDM1,SLC1A5,Tcf7,TNFSF10,TXNRD1,VIM	ARNT,BRCA1,CTNNB1,FOXO1,FOXO3,HIF1A,IRF3,JUN,MYC,NFKB1,NFKBIA,NFkB (complex),REL,SMAD2,SMAD3,STAT3,TCF,TP53,Tgf beta
Chow_vs_HFHS_markers_IEL.CD4+ TCRab T cell.20220121 - 2022-01-26 04:18 PM	NA	STAT5B		transcription regulator		0.489		0.177	-0.116	9.21e-06	ABCB1,CD27,CIRBP,CISH,GADD45B,GCNT2,HLA-A,IFNG,IRF1,Ly6a (includes others),Serpina3g (includes others),SLAMF1
Chow_vs_HFHS_markers_IEL.CD4+ TCRab T cell.20220121 - 2022-01-26 04:18 PM	NA	SPI1		transcription regulator		1.697		0.244	0.982	9.58e-06	CCL4,FASLG,HIC1,ID2,ID3,LEF1,MYB,PRDM1,RUNX3,TNFSF10,VIM	Ap1,BRCA1,CEBPB,CTNNB1,FOS,FOXO1,FOXO3,HIF1A,IL1B,IL6,JUN,NFKBIA,NFkB (complex),RELA,SMAD3,SP1,SPI1,STAT3,STAT5A,TP53
Chow_vs_HFHS_markers_IEL.CD4+ TCRab T cell.20220121 - 2022-01-26 04:18 PM	NA	CTNNB1		transcription regulator	Activated	2.899	bias	0.289	1.971	1e-05	ABCB1,CCL4,CCL5,CRIP1,DOK1,EHD1,FASLG,GADD45B,ID2,ID3,IFNG,IGHM,ITGA1,LEF1,P2RX7,PRDM1,RUNX2,SLC1A5,Tcf7,TNFSF10,VIM	Ap1,BRCA1,CEBPA,CEBPB,CTNNB1,FOXO1,FOXO3,HIF1A,ID2,IL1B,JUN,NFKBIA,NFKBIB,NFkB (complex),P38 MAPK,SMAD3,SMAD4,STAT3,Smad,TNFSF11,TP53
Chow_vs_HFHS_markers_IEL.CD4+ TCRab T cell.20220121 - 2022-01-26 04:18 PM	NA	TP53		transcription regulator	Activated	2.001		0.064	1.681	1.61e-05	ABCB1,ACTN1,ANXA6,ATXN1,CASP1,CCL4,CCL5,CTSD,CTSW,CXCR6,DGKA,DNAJC15,DOK1,FASLG,GADD45B,Gzmb,HIC1,ID2,ID3,IFNG,IGF1R,KCNN4,Ly6a (includes others),OSGIN1,PACSIN1,PADI2,PRDM1,RUNX2,Serpina3g (includes others),TNFSF10,VIM	Ap1,CEBPA,CTNNB1,EGR1,FOXO1,FOXO3,HIF1A,Histone h3,IRF3,JUN,MYC,NFKBIA,NFKBIB,NFkB (complex),P38 MAPK,RELA,SMAD3,SMAD4,SP1,Smad,TBP,TCF,TP53
Chow_vs_HFHS_markers_IEL.CD4+ TCRab T cell.20220121 - 2022-01-26 04:18 PM	NA	IRF3		transcription regulator		1.002	bias	0.439	-0.196	1.69e-05	CCL4,CCL5,CD69,DDX58,Ifi27l2a/Ifi27l2b,IFNG,IRF1,TNFSF10,VIM	FOXP3,IFN alpha/beta,IFN type 1,IFNB1,IL27,IRF1,IRF3,IRF7,IRF9,ISGF3,NFKB1,NFKBIA,NFkB (complex),STAT1,STAT2,STAT3,STAT5a/b
Chow_vs_HFHS_markers_IEL.CD4+ TCRab T cell.20220121 - 2022-01-26 04:18 PM	NA	NOTCH1		transcription regulator		0.603		0.069	0.389	2.13e-05	ASB2,FOSB,ID2,IFNG,IGF1R,IRF1,LEF1,Ly6a (includes others),RUNX2,RUNX3	CEBPA,CEBPB,CTNNB1,ERK1/2,FOXO1,FOXO3,JUN,LEF1,NFKB1,NFkB (complex),NOTCH1,RELA,RELB,RUNX2,SMAD3,SMAD4,SP1,Smad,Vegf
Chow_vs_HFHS_markers_IEL.CD4+ TCRab T cell.20220121 - 2022-01-26 04:18 PM	NA	GLI2		transcription regulator						2.25e-05	CCL4,CCL5,CCR5,CXCR3,IFNG,RUNX2,VIM	BCL6,BRCA1,CTNNB1,FOXO1,FOXO3,GLI2,IL4,SMAD3,STAT1,STAT3,STAT5A,STAT6,TP53
Chow_vs_HFHS_markers_IEL.CD4+ TCRab T cell.20220121 - 2022-01-26 04:18 PM	NA	EGR3		transcription regulator		-1.082		0.083	-1.265	2.37e-05	FASLG,ID3,IFNG,MYB,RORA	CDKN2A,CEBPB,CTNNB1,EGR3,FOS,FOXO1,IL6,JUN,NFKB1,NFkB (complex),RELA,SP1,STAT1,STAT3,STAT5A,TP53
Chow_vs_HFHS_markers_IEL.CD4+ TCRab T cell.20220121 - 2022-01-26 04:18 PM	NA	HOXA3		transcription regulator		-0.447		-0.102	-0.218	2.37e-05	CD160,KLF2,SLAMF1,Tcf7,TSPAN32
Chow_vs_HFHS_markers_IEL.CD4+ TCRab T cell.20220121 - 2022-01-26 04:18 PM	NA	IKZF1		transcription regulator	Inhibited	-2.945	bias	-0.347	-1.924	2.65e-05	CCL4,CD38,CD8A,CISH,CXCR3,EPSTI1,FASLG,Gzmb,IFNG,IL18R1	BCL6,CEBPB,FOXO1,IKZF1,IL2,IL6,IRF1,NFKBIA,NFkB (complex),SMARCA4,STAT1,STAT3,STAT5A,STAT6,TNF
Chow_vs_HFHS_markers_IEL.CD4+ TCRab T cell.20220121 - 2022-01-26 04:18 PM	NA	POU5F1		transcription regulator		-0.451		0.185	-1.028	2.69e-05	CASP1,CCL5,CD27,CTSD,FASLG,ID3,IGF1R,KLF2,Macf1,TNFSF10,TXNRD1,VIM	AKT1,Ap1,FOXO3,Histone h3,IRF3,NFKB1,NFKBIB,NFkB (complex),POU5F1,RELA,SOX2,SP1,TBP,TP53
Chow_vs_HFHS_markers_IEL.CD4+ TCRab T cell.20220121 - 2022-01-26 04:18 PM	NA	RUNX2	0.315	transcription regulator		1.94	bias	0.276	1.228	3.08e-05	ABCB1,CCR5,GADD45B,IGF1R,LEF1,RUNX2,SELPLG	LEF1,NOTCH1,RELA,RUNX2,SMAD3
Chow_vs_HFHS_markers_IEL.CD4+ TCRab T cell.20220121 - 2022-01-26 04:18 PM	NA	CITED2		transcription regulator	Inhibited	-2.375	bias	-0.466	-1	3.13e-05	CD69,DDX58,GADD45B,HLA-A,IRF1,RGS1,Serpina3g (includes others),SLAMF7,TOR1AIP1
Chow_vs_HFHS_markers_IEL.CD4+ TCRab T cell.20220121 - 2022-01-26 04:18 PM	NA	IRF5		transcription regulator		1.981	bias	0.421	1.146	3.66e-05	CCL4,CCL5,DAPK2,DDX58,PRDM1,TNFSF10	CEBPB,FOXO1,IFN type 1,IL6,IRF1,IRF5,IRF8,IRF9,ISGF3,NFATC1,NFKBIA,NFkB (complex),SMARCA4,SPI1,STAT1,STAT2,STAT3,STAT5A,STAT5a/b,TNF
Chow_vs_HFHS_markers_IEL.CD4+ TCRab T cell.20220121 - 2022-01-26 04:18 PM	NA	NFKBIB		transcription regulator						3.83e-05	CCL5,FASLG,IFNG,IGF1R,TNFSF10	Ap1,BCL10,CEBPB,FOXO3,HIF1A,IKBKB,IRF1,IRF3,JUN,NFKB1,NFKBIA,NFKBIB,NFkB (complex),RELA,RELB,SMARCA4,SP1,STAT1,STAT3,TNF
Chow_vs_HFHS_markers_IEL.CD4+ TCRab T cell.20220121 - 2022-01-26 04:18 PM	NA	SMAD4		transcription regulator		1.56	bias	0.262	0.748	4.14e-05	CTSD,FURIN,GADD45B,ID2,IFNG,LEF1,RUNX2,RUNX3,SELPLG,VIM	CEBPA,CEBPB,CTNNB1,FOXO1,LEF1,MYC,NFkB (complex),NOTCH1,RELA,RUNX2,SMAD2,SMAD3,SMAD4,SP1,Smad,TCF,TP53
Chow_vs_HFHS_markers_IEL.CD4+ TCRab T cell.20220121 - 2022-01-26 04:18 PM	NA	BRCA1		transcription regulator		-1.069		0.17	-1.507	4.15e-05	CCL5,CTSD,DDX58,DGKA,GADD45B,IGF1R,Ly6a (includes others),VIM	ARNT,Akt,BRCA1,CEBPA,CTNNB1,FOXO1,FOXO3,HIF1A,IGF1R,JUN,NFkB (complex),RELA,SMAD3,SMAD4,SP1,STAT3,Smad,TP53
Chow_vs_HFHS_markers_IEL.CD4+ TCRab T cell.20220121 - 2022-01-26 04:18 PM	NA	NONO		transcription regulator		1.992	bias	0.42	0.891	4.15e-05	CCL5,CD38,DDX58,EPSTI1,PDE7A,SLAMF7,TNFSF10
Chow_vs_HFHS_markers_IEL.CD4+ TCRab T cell.20220121 - 2022-01-26 04:18 PM	NA	HOXA9		transcription regulator						4.48e-05	CCR9,CISH,GPR183,ID2,MYB,RCBTB2,SATB1,VIM
Chow_vs_HFHS_markers_IEL.CD4+ TCRab T cell.20220121 - 2022-01-26 04:18 PM	NA	IRF2		transcription regulator		1.718	bias	0.314	0.967	4.79e-05	CASP1,FASLG,IFNG,IL12RB2,IRF1,TNFSF10,TXNRD1	FOXO1,IRF1,IRF2,IRF7,IRF8,NFKB1,NFkB (complex),RELA,STAT1,STAT2,STAT3,TBX21,TP53,prostaglandin E2
Chow_vs_HFHS_markers_IEL.CD4+ TCRab T cell.20220121 - 2022-01-26 04:18 PM	NA	KLF3	-0.267	transcription regulator		-1.265		-0.172	-0.721	4.97e-05	ANXA6,CD69,CIRBP,GIMAP1-GIMAP5,GNGT2,NSMAF,PDE7A,RNF166,SUSD3,TNFSF10,VIM
Chow_vs_HFHS_markers_IEL.CD4+ TCRab T cell.20220121 - 2022-01-26 04:18 PM	NA	CLEC11A		growth factor						5.42e-05	CCL4,CCR5,CD244,LEF1,RUNX2
Chow_vs_HFHS_markers_IEL.CD4+ TCRab T cell.20220121 - 2022-01-26 04:18 PM	NA	EBI3		cytokine		0.881	bias	0.307	0.211	5.42e-05	HLA-A,IFNG,IL12RB2,IRF1,TNFSF10	Ap1,EBI3,FOXP3,IFNG,IL10,IL27,IRF1,IRF9,NFATC1,NFKB1,NFkB (complex),RELA,STAT1,STAT2,STAT3,STAT5A,TBX21,TP53
Chow_vs_HFHS_markers_IEL.CD4+ TCRab T cell.20220121 - 2022-01-26 04:18 PM	NA	CBFA2T3		transcription regulator						5.55e-05	CCR9,CD38,ID2,PACSIN1
Chow_vs_HFHS_markers_IEL.CD4+ TCRab T cell.20220121 - 2022-01-26 04:18 PM	NA	REL		transcription regulator		1.941	bias	0.493	0.984	5.7e-05	ATXN1,CCL4,FRMD4B,GADD45B,HLA-A,IFNG,IGHM,TNFSF10,VIM	CCL3L3,CEBPA,CEBPB,FOS,FOXO1,HIF1A,IL6,IRF1,IRF3,JUN,NFKB1,NFKBIA,NFkB (complex),REL,RELA,STAT1,STAT3,STAT5A,TP53
Chow_vs_HFHS_markers_IEL.CD4+ TCRab T cell.20220121 - 2022-01-26 04:18 PM	NA	POU2F2		transcription regulator		-0.277	bias	0.557	-1.513	6.34e-05	CCR5,CD69,CXCR5,GPR183,IGKC,KCNN4	POU2AF1,POU2F2
Chow_vs_HFHS_markers_IEL.CD4+ TCRab T cell.20220121 - 2022-01-26 04:18 PM	NA	CCL3L3		cytokine						9.21e-05	CCL4,CCL5,IFNG	BCL10,CCL3L3,CREB1,HIF1A,IRF3,IgG,NFKB1,NFKBIA,NFkB (complex),STAT1,STAT3
Chow_vs_HFHS_markers_IEL.CD4+ TCRab T cell.20220121 - 2022-01-26 04:18 PM	NA	NFIL3		transcription regulator						0.000103	GADD45B,ID2,IFNG,TNFSF10	Ap1,EGR1,FOXO1,Histone h3,IFNG,IRF1,IRF3,KCNIP3,NFATC1,NFIL3,NFKB1,RELA,SIRT1,SP1,STAT1,STAT3,STAT5A,TBP,TBX21
Chow_vs_HFHS_markers_IEL.CD4+ TCRab T cell.20220121 - 2022-01-26 04:18 PM	NA	NFKBIA		transcription regulator	Activated	2.035		0.144	1.619	0.000105	CCL5,CD69,FASLG,GADD45B,HLA-A,ID3,IFNG,IRF1,KCNN4,LITAF,Ly6a (includes others),TNFSF10	Ap1,BCL10,BRCA1,CEBPB,CTNNB1,FOXO1,FOXO3,HIF1A,IKBKB,IL1B,IRF3,NFKB1,NFKBIA,NFkB (complex),RELA,SMAD3,SMARCA4,STAT3,TNF,TP53
Chow_vs_HFHS_markers_IEL.CD4+ TCRab T cell.20220121 - 2022-01-26 04:18 PM	NA	CSF1		cytokine		1.555	bias	0.372	0.514	0.000107	CCL5,CCR5,CTSD,FASLG,HLA-A,IFNG,IGF1R,KLF2,SLC1A5	Ap1,CCL2,CEBPB,CSF1,CTNNB1,FOXO1,FOXO3,IFNG,IL17A,IRF1,MYBL2,NFATC1,NFKB1,NFkB (complex),PI3K (complex),STAT1,STAT3,STAT5A
Chow_vs_HFHS_markers_IEL.CD4+ TCRab T cell.20220121 - 2022-01-26 04:18 PM	NA	GLI1		transcription regulator		0.303		-0.045	0.456	0.000111	ANXA6,EFHD2,FASLG,GADD45B,ID2,ID3,IGF1R,MRPS6,RAB8B,RGS10,RUNX2,TOX2,VIM	Ap1,BRCA1,CTNNB1,FOXO1,FOXO3,GLI1,Histone h3,IRF3,MYC,NFkB (complex),RELA,SMAD3,SP1,TBP,TCF,TP53
Chow_vs_HFHS_markers_IEL.CD4+ TCRab T cell.20220121 - 2022-01-26 04:18 PM	NA	NFATC3		transcription regulator						0.000117	CD69,CXCR5,FASLG,FOSB,IFNG
Chow_vs_HFHS_markers_IEL.CD4+ TCRab T cell.20220121 - 2022-01-26 04:18 PM	NA	NFAT5		transcription regulator		-0.378	bias	0.275	-1.105	0.000119	ACTN1,ACTN2,IL18R1,IRF1,ITGA1,Ly6a (includes others),TNFSF10
Chow_vs_HFHS_markers_IEL.CD4+ TCRab T cell.20220121 - 2022-01-26 04:18 PM	NA	CNTF		cytokine		1.89		0.101	1.622	0.000139	CCL5,CCR5,CD69,CISH,IRF1,KCNN4,P2RX7,VIM	Ap1,CNTF,FOS,HIF1A,IRF1,MAPK1,MYC,NFKB1,NFKBIA,NFkB (complex),NR4A1,PRL,REL,RELA,STAT,STAT1,STAT5a/b,TP53,VIP
Chow_vs_HFHS_markers_IEL.CD4+ TCRab T cell.20220121 - 2022-01-26 04:18 PM	NA	BCL11B		transcription regulator		-1.411		0.224	-1.897	0.000143	Gzmb,ID2,IFNG,LEF1,RORA
Chow_vs_HFHS_markers_IEL.CD4+ TCRab T cell.20220121 - 2022-01-26 04:18 PM	NA	AIMP1		cytokine						0.000145	CCL4,CCL5,IFNG	AIMP1,Ap1,CEBPB,HIF1A,IL12B,IRF3,NFKB1,NFKBIA,NFkB (complex),SP1,STAT1,STAT3,STAT4,TNFRSF1A
Chow_vs_HFHS_markers_IEL.CD4+ TCRab T cell.20220121 - 2022-01-26 04:18 PM	NA	FLT3LG		cytokine		1.387	bias	0.469	0.347	0.000174	CCL5,CCR5,CCR9,ID2,IFNG	CDKN2A,CEBPB,FLT3LG,IL5,NFKB1,NFkB (complex),STAT1,STAT3,STAT5a/b
Chow_vs_HFHS_markers_IEL.CD4+ TCRab T cell.20220121 - 2022-01-26 04:18 PM	NA	NCOA2		transcription regulator		-0.447	bias	0.29	-1.095	0.000182	CCL4,CCL5,HLA-A,IFNG,IRF1,MYB,RORA	CEBPB,HDAC1,HIF1A,Histone h4,JUN,MYC,NCOA2,NFKB1,NFKBIA,NFkB (complex),REL,RELA,SMARCA4,SP1,STAT1,STAT2,STAT3,TBX21,TNF,TP53,beta-estradiol
Chow_vs_HFHS_markers_IEL.CD4+ TCRab T cell.20220121 - 2022-01-26 04:18 PM	NA	FOXO3		transcription regulator		0.419		0.099	0.162	0.000185	FASLG,FOSB,GADD45B,IFNG,IGF1R,PRDM1,RUNX2,SATB1,TNFSF10,VIM	AKT1,Akt,CEBPB,EGR1,FOXO1,FOXO3,HIF1A,JUN,KCNIP3,NFATC1,NFKB1,NFKBIA,NFKBIB,NFkB (complex),RELA,RELB,SIRT1,SMAD4,SMARCA4,SP1,STAT3,TBX21,TNF
Chow_vs_HFHS_markers_IEL.CD4+ TCRab T cell.20220121 - 2022-01-26 04:18 PM	NA	BCL10		transcription regulator						0.000214	CCL4,CCL5,IFNG	Ap1,BCL10,CTNNB1,FN1,HIF1A,IKBKB,IRF1,IRF3,Jnk,NFATC3,NFKB1,NFKBIA,NFkB (complex),NR4A1,RELA,SMAD2,SMAD3,SMAD4,SP1,STAT1,STAT3
Chow_vs_HFHS_markers_IEL.CD4+ TCRab T cell.20220121 - 2022-01-26 04:18 PM	NA	SMAD3		transcription regulator		1.228	bias	0.281	0.562	0.000217	CCL4,GADD45B,GZMA,ID2,ID3,IFNG,Ly6a (includes others),RUNX2,VIM	CTNNB1,ETS1,GATA3,IRF3,JUN,LEF1,MYC,NFKBIA,NFkB (complex),NOTCH1,SMAD2,SMAD3,SMAD4,Smad,TBX21,TCF,TGFB1,TP53,Tgf beta
Chow_vs_HFHS_markers_IEL.CD4+ TCRab T cell.20220121 - 2022-01-26 04:18 PM	NA	RELB		transcription regulator		1.036		0.233	0.579	0.000223	ABCB1,IFNG,IGHM,MYB,PRDM1	FOXO3,JUN,NFKB1,NFkB (complex),RELA,RELB,SP1
Chow_vs_HFHS_markers_IEL.CD4+ TCRab T cell.20220121 - 2022-01-26 04:18 PM	NA	AGT		growth factor		1.504	bias	0.269	0.428	0.000241	CCL4,CCL5,CCR5,DOK1,FNBP1,HLF,ID3,IFNG,IGF1R,IL18R1,MYB,RUNX3,SATB1,SEMA4D,SSH2,Tcf7,VIM	AGT,AKT1,CCL5,CEBPB,Ccl2,ERK1/2,FOXO1,FOXO3,NFKB1,NFKBIB,NFkB (complex),PRKD1,RELA,SMAD3,SP1,STAT1,STAT3
Chow_vs_HFHS_markers_IEL.CD4+ TCRab T cell.20220121 - 2022-01-26 04:18 PM	NA	IFI16		transcription regulator		0.692	bias	0.427	-0.247	0.000251	CCL4,CCL5,CD28,DDX58,ID2	IFI16,IFNB1,IRF1,IRF3,IRF7,NFkB (complex),STAT1,STAT2,STAT3
Chow_vs_HFHS_markers_IEL.CD4+ TCRab T cell.20220121 - 2022-01-26 04:18 PM	NA	CRLF1		cytokine						0.000291	CD69,IFNG
Chow_vs_HFHS_markers_IEL.CD4+ TCRab T cell.20220121 - 2022-01-26 04:18 PM	NA	PF4		cytokine		1.974	bias	0.268	1.446	0.000298	CCL4,DDX58,EPSTI1,IFNG,IRF1	IRF3,LYN,NFkB (complex),PF4,STAT1,STAT3
Chow_vs_HFHS_markers_IEL.CD4+ TCRab T cell.20220121 - 2022-01-26 04:18 PM	NA	EPO		cytokine		-0.218		0.242	-0.74	0.0003	BZW2,CISH,FASLG,FOSB,ID2,Ifi27l2a/Ifi27l2b,MYB,Serpina3g (includes others),TNFSF10	AKT1,Ap1,BCL6,CDKN2A,CEBPB,EPO,FOS,FOXO1,FOXO3,HIF1A,Immunoglobulin,KRAS,MAPK1,NFKB1,NFKBIA,NFKBIB,NFkB (complex),NR4A1,RELA,STAT1,STAT3,TP53
Chow_vs_HFHS_markers_IEL.CD4+ TCRab T cell.20220121 - 2022-01-26 04:18 PM	NA	MNT		transcription regulator						0.000303	FASLG,GADD45B,IFNG
Chow_vs_HFHS_markers_IEL.CD4+ TCRab T cell.20220121 - 2022-01-26 04:18 PM	NA	IGF1		growth factor	Activated	2.608	bias	0.264	1.672	0.000337	ACTN2,CCL4,CCL5,CISH,CTSD,FOSB,ID2,IGF1R,Ly6a (includes others),MYB,PTGER4,RUNX2,VIM	AKT1,APP,CEBPB,CREBBP,ERK1/2,FOXO1,FOXO3,HIF1A,IGF1,IGF1R,JUN,NFKB1,NFKBIA,NFKBIB,NFkB (complex),NOTCH1,NR3C1,RELA,SMAD3,SP1,STAT1,TP53,beta-estradiol
Chow_vs_HFHS_markers_IEL.CD4+ TCRab T cell.20220121 - 2022-01-26 04:18 PM	NA	FOSL1		transcription regulator		-1.091		0.09	-1.268	0.000371	CCL4,EHD1,FOSB,PRDM1,RUNX2
Chow_vs_HFHS_markers_IEL.CD4+ TCRab T cell.20220121 - 2022-01-26 04:18 PM	NA	MAFB		transcription regulator		0.849	bias	0.352	0.152	0.000371	ACTN1,CCL4,CD28,CD38,PRDM1
Chow_vs_HFHS_markers_IEL.CD4+ TCRab T cell.20220121 - 2022-01-26 04:18 PM	NA	CEBPA		transcription regulator		1.265		0.184	0.684	0.000389	ABCB1,CCL4,CD7,ID2,LITAF,Ly6a (includes others),PRDM1,RORA,RUNX2,RUNX3,TNFSF10	Ap1,CEBPA,CEBPB,FOS,HDAC1,Histone h3,Histone h4,IRF3,IRF8,JUN,NFkB (complex),RELA,SMAD2,SP1,SPI1,TBP,TP53
Chow_vs_HFHS_markers_IEL.CD4+ TCRab T cell.20220121 - 2022-01-26 04:18 PM	NA	IRF9		transcription regulator						0.000451	CD69,IFNG,IRF1,TNFSF10	IRF1,IRF7,IRF9,Interferon alpha,NFKBIA,NFkB (complex),RELA,STAT1,STAT2,STAT3,STAT5A,STAT5B,STAT5a/b,STAT6,TBX21,TP53,cytokine
Chow_vs_HFHS_markers_IEL.CD4+ TCRab T cell.20220121 - 2022-01-26 04:18 PM	NA	EGR1		transcription regulator		1.095	bias	0.416	0.184	0.000465	ABCB1,CCL4,FASLG,GADD45B,IGF1R,MYB,TNFSF10	CEBPB,CTNNB1,EGR1,FOS,FOXO3,JUN,NFKB1,NR4A1,RARA,RELA,RELB,SP1,TBP,TP53
Chow_vs_HFHS_markers_IEL.CD4+ TCRab T cell.20220121 - 2022-01-26 04:18 PM	NA	TNFSF9		cytokine						0.000473	CD8A,IFNG,KLRD1
Chow_vs_HFHS_markers_IEL.CD4+ TCRab T cell.20220121 - 2022-01-26 04:18 PM	NA	KIDINS220		transcription regulator						0.000483	CD69,IFNG
Chow_vs_HFHS_markers_IEL.CD4+ TCRab T cell.20220121 - 2022-01-26 04:18 PM	NA	BMP10		growth factor		1.387		0.213	0.913	0.00053	FGL2,HLA-A,ID2,ID3,Serpina3g (includes others)	BMP10,CDKN2A,CEBPB,NFKB1,NFkB (complex),SMAD1/5,STAT1,STAT3
Chow_vs_HFHS_markers_IEL.CD4+ TCRab T cell.20220121 - 2022-01-26 04:18 PM	NA	NOG		growth factor		-0.79	bias	-0.32	-0.163	0.000562	CD2,ID3,LEF1,RUNX2	BMP4,NOG,SMAD1/5,SMAD3,SMAD4,SMARCA4,Smad
Chow_vs_HFHS_markers_IEL.CD4+ TCRab T cell.20220121 - 2022-01-26 04:18 PM	NA	TSC22D3		transcription regulator		0.033		-0.15	0.333	0.000562	CCL5,FASLG,LILRB4,RUNX2	Ap1,CCL2,FOXO3,JUN,LEP,NFKB1,NFKBIA,NFKBIB,NFkB (complex),P38 MAPK,RELA,RELB,SP1,STAT1,STAT3,TP53,TSC22D3
Chow_vs_HFHS_markers_IEL.CD4+ TCRab T cell.20220121 - 2022-01-26 04:18 PM	NA	IRF8		transcription regulator		0.784	bias	0.262	0.31	0.000566	CCL5,DDX58,ID3,IFNG,PRDM1,TNFSF10	CEBPB,CTNNB1,FOXP3,HIF1A,IFNA2,IL1B,IL27,IRF1,IRF7,IRF8,IRF9,NFKB1,NFKBIA,NFkB (complex),SMARCA4,STAT1,STAT2,STAT3,STAT5A,TNF
Chow_vs_HFHS_markers_IEL.CD4+ TCRab T cell.20220121 - 2022-01-26 04:18 PM	NA	OSM		cytokine		1.026		0.204	0.361	0.000662	ATP2B4,CCL5,CISH,FOSB,HLA-A,ID2,IFNG,IRF1,LITAF,PRDM1,RORA,VIM	CDKN2A,CEBPA,CEBPB,FOS,FOXO1,IL6,JUN,NFKB1,NFkB (complex),OSM,STAT1,STAT3,STAT4,STAT5A,STAT5a/b,TP53
Chow_vs_HFHS_markers_IEL.CD4+ TCRab T cell.20220121 - 2022-01-26 04:18 PM	NA	GLI3		transcription regulator		1.342		0	1.342	0.000672	CD69,FOSB,IRF1,KLF2,RUNX2
Chow_vs_HFHS_markers_IEL.CD4+ TCRab T cell.20220121 - 2022-01-26 04:18 PM	NA	TNFSF11		cytokine		1.564	bias	0.442	0.349	0.000692	CCL4,CCL5,EHD1,GADD45B,IFNG,PRDM1,PTGER4,Tcf7	Ap1,CEBPB,CTNNB1,EGR1,FOXO1,IL6,KCNIP3,MYC,NFATC1,NFKBIB,NFkB (complex),PRKD,SIRT1,SMAD3,STAT3,STAT5A,TBX21,TCF,TNFSF11,TP53
Chow_vs_HFHS_markers_IEL.CD4+ TCRab T cell.20220121 - 2022-01-26 04:18 PM	NA	CCL3		cytokine						0.000696	CCL4,CCR5,IFNG	CCL3,CCR5,CDKN2A,CEBPB,CREB1,FOXO1,ICAM1,IL6,NFKB1,NFkB (complex),STAT1,STAT3,STAT5A
Chow_vs_HFHS_markers_IEL.CD4+ TCRab T cell.20220121 - 2022-01-26 04:18 PM	NA	SPIB		transcription regulator		1	bias	0.448	0.014	0.000703	CCR5,CCR9,CD244,MBD2,PRDM1
Chow_vs_HFHS_markers_IEL.CD4+ TCRab T cell.20220121 - 2022-01-26 04:18 PM	NA	CDKN2A		transcription regulator		1.633		-0.051	1.759	0.000717	CCL4,CCL5,CCR9,CXCR5,IFNG,IGF1R,LEF1,RORA,VIM	Ap1,CDKN2A,CEBPB,CTNNB1,FOXO1,FOXO3,GATA3,IRF3,Jnk,NFATC1,NFATC3,NFKB1,NFKBIA,NFkB (complex),NR1H3,NR4A1,PARP1,PI3K (complex),RELA,SMARCA4,STAT1,STAT3,TNF
Chow_vs_HFHS_markers_IEL.CD4+ TCRab T cell.20220121 - 2022-01-26 04:18 PM	NA	TAF4B		transcription regulator						0.000783	FASLG,IGHM,IRF1
Chow_vs_HFHS_markers_IEL.CD4+ TCRab T cell.20220121 - 2022-01-26 04:18 PM	NA	Ccl2		cytokine		1.946	bias	0.317	1.33	0.000787	CCL4,CCL5,CCR5,IFNG	Ap1,CCR2,CEBPB,Ccl2,IL10,IL12B,IL17A,Jnk,NFATC1,NFATC3,NFKB1,NFkB (complex),NR4A1,RELA,STAT1,STAT3,STAT4
Chow_vs_HFHS_markers_IEL.CD4+ TCRab T cell.20220121 - 2022-01-26 04:18 PM	NA	IL9		cytokine		1.153		0.088	0.978	0.000787	ACTN1,IFNG,PIM2,PRF1
Chow_vs_HFHS_markers_IEL.CD4+ TCRab T cell.20220121 - 2022-01-26 04:18 PM	NA	SMAD7		transcription regulator		0.059		-0.175	0.482	0.000803	BZW2,CCL5,FURIN,ID2,ID3,IFNG	Ap1,CEBPA,CTNNB1,FOXO1,LEF1,NFKBIA,NFKBIB,NFkB (complex),NOTCH1,P38 MAPK,SMAD1/5,SMAD2,SMAD3,SMAD4,SMAD7,Smad,TP53
Chow_vs_HFHS_markers_IEL.CD4+ TCRab T cell.20220121 - 2022-01-26 04:18 PM	NA	IL12B		cytokine		0.949	bias	0.382	0.192	0.000839	CCL5,CCR5,IFNG,SELPLG	Ap1,CEBPA,CEBPB,FOS,IL12 (complex),IL12B,IL13,IL17A,Ige,JUN,NFATC2,NFKB1,NFkB (complex),STAT,STAT1,STAT3,STAT4,TP53
Chow_vs_HFHS_markers_IEL.CD4+ TCRab T cell.20220121 - 2022-01-26 04:18 PM	NA	STAT2		transcription regulator		-0.372	bias	0.398	-1.052	0.000839	CCL5,IFNG,IRF1,TNFSF10	IFN type 1,IFNAR1,IRF1,IRF3,IRF9,ISGF3,NFATC2,NFKB1,NFKBIA,NFkB (complex),RELA,STAT1,STAT2,STAT3,STAT5a/b,TBX21,TP53,USP18
Chow_vs_HFHS_markers_IEL.CD4+ TCRab T cell.20220121 - 2022-01-26 04:18 PM	NA	HGF		growth factor		-0.968	bias	0.383	-2.147	0.000847	CASP1,CCL4,CCL5,CD28,FASLG,FOSB,IFNG,PIM2,RUNX2,TRIB2,VIM	AKT1,Ap1,CEBPB,FOXO1,FOXO3,HGF,HIF1A,IRF3,Jnk,NFATC3,NFKB1,NFKBIA,NFKBIB,NFkB (complex),NR4A1,RELA,SMARCA4,STAT1,STAT3,TNF,prostaglandin E2
Chow_vs_HFHS_markers_IEL.CD4+ TCRab T cell.20220121 - 2022-01-26 04:18 PM	NA	WNT3A		cytokine		-0.146		0.221	-0.788	0.000879	CCL5,CST7,LEF1,PRDM1,RFLNB,RUNX2,SYTL3,Tcf7,VIM	CTNNB1,FOXO1,JUN,LEF1,MYC,NFkB (complex),RUNX2,SFRP1,SMAD2,SMAD3,TCF,TCF/LEF,THRB,TP53,WNT3A
Chow_vs_HFHS_markers_IEL.CD4+ TCRab T cell.20220121 - 2022-01-26 04:18 PM	NA	FOS		transcription regulator		0		0.177	-0.429	0.000908	ABCB1,CCL5,CD244,DAPK2,FASLG,FOSB,IFNG,KCNN4,Macf1,PRDM1,SEMA4D,VIM	Ap1,CEBPA,CEBPB,CTNNB1,FOS,FOXO3,HIF1A,IRF3,JUN,NFKB1,NFKBIA,NFkB (complex),RELA,RELB,SMAD2,SMAD3,SP1,STAT3,TP53
Chow_vs_HFHS_markers_IEL.CD4+ TCRab T cell.20220121 - 2022-01-26 04:18 PM	NA	ERG		transcription regulator		-0.351	bias	0.41	-1.411	0.000923	ACTN1,DOCK10,FOSB,IGF1R,LEF1,PRDM1,VIM	ERG,FOXO3,JUN,NFKB1,RELA,RELB,SP1
Chow_vs_HFHS_markers_IEL.CD4+ TCRab T cell.20220121 - 2022-01-26 04:18 PM	NA	NCOR2		transcription regulator						0.000949	CD69,KCNN4,KLF2,SEMA4D
Chow_vs_HFHS_markers_IEL.CD4+ TCRab T cell.20220121 - 2022-01-26 04:18 PM	NA	TNFSF4		cytokine						0.000976	CXCR5,IFNG,PRDM1	NFATC1,STAT5a/b,TNFRSF4,TNFSF4
Chow_vs_HFHS_markers_IEL.CD4+ TCRab T cell.20220121 - 2022-01-26 04:18 PM	NA	LDB1		transcription regulator		-0.707		-0.008	-0.685	0.000979	CASP1,GPR183,IFNG,ITGAE,LEF1,NSG2,PIM2,Tcf7
Chow_vs_HFHS_markers_IEL.CD4+ TCRab T cell.20220121 - 2022-01-26 04:18 PM	NA	LMO2		transcription regulator		-0.707		-0.02	-0.651	0.001	CASP1,GPR183,IFNG,ITGAE,LEF1,NSG2,PIM2,Tcf7
Chow_vs_HFHS_markers_IEL.CD4+ TCRab T cell.20220121 - 2022-01-26 04:18 PM	NA	NKRF		transcription regulator						0.001	CCL5,IFNG
Chow_vs_HFHS_markers_IEL.CD4+ TCRab T cell.20220121 - 2022-01-26 04:18 PM	NA	BMP2		growth factor		1.788	bias	0.318	0.961	0.00117	FOSB,FURIN,GADD45B,ID2,ID3,RUNX2,RUNX3	BMP2,CEBPB,CTNNB1,ERK1/2,ETS1,FOXO1,GATA3,LEF1,NOTCH1,RELA,SMAD1/5,SMAD2,SMAD3,SMAD4,SP1,TGFB1
Chow_vs_HFHS_markers_IEL.CD4+ TCRab T cell.20220121 - 2022-01-26 04:18 PM	NA	SIRT1		transcription regulator		-1.154		-0.199	-0.564	0.00122	ABCB1,CCL5,DDX58,HLA-A,IFNG,IGF1R,IGHM,KLF2,NKG7,RUNX2	Ap1,CEBPB,ERK1/2,FOXO1,FOXO3,HDAC1,Histone h3,Histone h4,IFNG,IRF1,IRF3,JUN,NFKB1,RELA,RELB,SIRT1,SMAD3,SP1,STAT1,STAT3,STAT5A,TBP
Chow_vs_HFHS_markers_IEL.CD4+ TCRab T cell.20220121 - 2022-01-26 04:18 PM	NA	LITAF	0.382	transcription regulator						0.00133	CCL5,IFNG	CCL5,CEBPB,CSF1,Ccl2,ERK1/2,FOXO1,LITAF,MYBL2,NFkB (complex),RELA,SMAD3,SP1,STAT1,STAT3
Chow_vs_HFHS_markers_IEL.CD4+ TCRab T cell.20220121 - 2022-01-26 04:18 PM	NA	CEBPB		transcription regulator		1.76	bias	0.386	0.513	0.00133	ABCB1,CCL4,CCL5,CCR5,CIRBP,HLA-A,IFNG,IGKC,PRDM1,RORA,RUNX2,VIM	Ap1,CCR5,CEBPA,CEBPB,FOS,FOXO1,HIF1A,IL6,IRF3,JUN,NFKB1,NFKBIA,NFkB (complex),RELA,SP1,SPI1,STAT3,STAT5A
Chow_vs_HFHS_markers_IEL.CD4+ TCRab T cell.20220121 - 2022-01-26 04:18 PM	NA	VEGFA		growth factor		1.6	bias	0.413	0.444	0.00144	CD160,CD244,FASLG,FOSB,ID3,IFNG,ITGA1,RUNX2	AMPK,Ap1,CEBPB,CTNNB1,Ca2+,ERK1/2,FOXO1,FOXO3,GLI1,JUN,NFKBIA,NFKBIB,NFkB (complex),NOTCH1,P38 MAPK,PRKCA,RELA,SMAD1/5,SMAD3,SP1,TP53,VEGFA
Chow_vs_HFHS_markers_IEL.CD4+ TCRab T cell.20220121 - 2022-01-26 04:18 PM	NA	SMAD2		transcription regulator		0.359		0.207	-0.099	0.00148	FURIN,GADD45B,IFNG,RUNX2,VIM	CEBPA,CEBPB,CTNNB1,Collagen type I (complex),ETS1,FOXO1,GATA3,IL6,LEF1,NFkB (complex),NOTCH1,SMAD2,SMAD3,SMAD4,STAT3,STAT5A,Smad,TGFB1
Chow_vs_HFHS_markers_IEL.CD4+ TCRab T cell.20220121 - 2022-01-26 04:18 PM	NA	IRF7		transcription regulator	Activated	2.377	bias	0.557	1.053	0.0015	CCL5,CD69,DDX58,IRF1,Ly6a (includes others),TNFSF10	IFN alpha/beta,IFNA2,IFNB1,IRF1,IRF3,IRF7,IRF9,Interferon alpha,NFKBIA,NFkB (complex),STAT1,STAT2,STAT3,STAT5A,STAT6
Chow_vs_HFHS_markers_IEL.CD4+ TCRab T cell.20220121 - 2022-01-26 04:18 PM	NA	TBP		transcription regulator						0.00157	ABCB1,FASLG,HLA-A,IGF1R	FOXO3,JUN,NFKB1,RELA,RELB,SP1,TBP
Chow_vs_HFHS_markers_IEL.CD4+ TCRab T cell.20220121 - 2022-01-26 04:18 PM	NA	TRIM29		transcription regulator						0.00171	IFNG,TAB2
Chow_vs_HFHS_markers_IEL.CD4+ TCRab T cell.20220121 - 2022-01-26 04:18 PM	NA	IL1A		cytokine		1.725	bias	0.391	0.803	0.00202	CCL4,CCL5,FASLG,FOSB,IFNG,IRF1,VIM	Ap1,BCL10,FOS,FOXO1,HIF1A,IKBKB,IL1A,IRF1,Jnk,MAPK1,NFATC3,NFKB1,NFKBIA,NFkB (complex),NR4A1,RELA,STAT1,STAT3,prostaglandin E2
Chow_vs_HFHS_markers_IEL.CD4+ TCRab T cell.20220121 - 2022-01-26 04:18 PM	NA	Il3		cytokine						0.00202	CISH,Ly6a (includes others),MYB,PIM2	Il3,JUN,NFkB (complex),RUNX1,STAT3,STAT6
Chow_vs_HFHS_markers_IEL.CD4+ TCRab T cell.20220121 - 2022-01-26 04:18 PM	NA	HMGA1		transcription regulator		-0.171		0.173	-0.582	0.00204	ID3,KLF2,Ly6a (includes others),MYO1F,PIM2,VIM
Chow_vs_HFHS_markers_IEL.CD4+ TCRab T cell.20220121 - 2022-01-26 04:18 PM	NA	C5		cytokine		0.372	bias	0.285	-0.243	0.00204	CCL4,CCL5,FASLG,IFNG,IL18R1	Ap1,C5,CCL3L3,CCR5,FOS,IL10,IL1A,Jnk,NFATC1,NFATC3,NFKB1,NFkB (complex),NR4A1,RELA,STAT1,STAT3
Chow_vs_HFHS_markers_IEL.CD4+ TCRab T cell.20220121 - 2022-01-26 04:18 PM	NA	CXCL16		cytokine						0.00212	CD38,IFNG
Chow_vs_HFHS_markers_IEL.CD4+ TCRab T cell.20220121 - 2022-01-26 04:18 PM	NA	ELF4		transcription regulator						0.00221	ABCB1,KLF2,PRF1
Chow_vs_HFHS_markers_IEL.CD4+ TCRab T cell.20220121 - 2022-01-26 04:18 PM	NA	ZFPM1		transcription regulator						0.00223	CPD,Gzmb,IFNG,IL12RB2	FOXP3,GATA3,PIM1,TBX21,ZFPM1
Chow_vs_HFHS_markers_IEL.CD4+ TCRab T cell.20220121 - 2022-01-26 04:18 PM	NA	CCL5	2.276	cytokine		0.9	bias	0.497	-0.073	0.00233	CCL4,CCL5,CCR5,IFNG	Ap1,CCL3,CCL5,CCR5,CD44,CEBPB,CTNNB1,Ccl2,IL13,NFKB1,NFkB (complex),RELA,STAT,STAT3
Chow_vs_HFHS_markers_IEL.CD4+ TCRab T cell.20220121 - 2022-01-26 04:18 PM	NA	TBX5		transcription regulator						0.00244	ACTN2,CCL4,CXCR6,VIM	GATA3,GATA4,MEF2C,TBX5
Chow_vs_HFHS_markers_IEL.CD4+ TCRab T cell.20220121 - 2022-01-26 04:18 PM	NA	GATA4		transcription regulator		-0.555		0.108	-0.795	0.00246	ACTN2,CCL4,CXCR6,PRDM1,Serpina3g (includes others),TRIB2,VIM	GATA4,MEF2C,TBX5
Chow_vs_HFHS_markers_IEL.CD4+ TCRab T cell.20220121 - 2022-01-26 04:18 PM	NA	CREB1		transcription regulator		0.736		0.19	0.213	0.00258	ATP2B4,CCL4,CPD,DGKA,FGL2,FOSB,GADD45B,HLA-A,IFNG,LITAF,VIM	CEBPA,CEBPB,CREB1,FOS,HIF1A,IRF3,JUN,NFKB1,NFKBIA,NFkB (complex),STAT3,TP53
Chow_vs_HFHS_markers_IEL.CD4+ TCRab T cell.20220121 - 2022-01-26 04:18 PM	NA	MEF2A		transcription regulator		0.927	bias	0.45	0.033	0.00267	CD69,IRF1,KLF2,PDE7A
Chow_vs_HFHS_markers_IEL.CD4+ TCRab T cell.20220121 - 2022-01-26 04:18 PM	NA	LEP		growth factor		1.444		0.24	0.8	0.00278	CASP1,CCL5,CROT,FASLG,IFNG,IRF1,PRF1,RUNX2,TNFSF10,VIM	CDKN2A,CEBPB,EGR1,FOXO1,HIF1A,IL6,IRF3,LEP,NFKB1,NFKBIA,NFkB (complex),NR4A1,SP1,STAT1,STAT2,STAT3,STAT5A,TBP,TBX21,TP53
Chow_vs_HFHS_markers_IEL.CD4+ TCRab T cell.20220121 - 2022-01-26 04:18 PM	NA	INHBA		growth factor		-1.982	bias	0.302	-2.582	0.00293	ACTN1,CD28,FURIN,IFNG,IRF1,PRDM1	Ap1,IL10,INHBA,NFATC1,NFkB (complex),STAT1,STAT3
Chow_vs_HFHS_markers_IEL.CD4+ TCRab T cell.20220121 - 2022-01-26 04:18 PM	NA	PGF		growth factor						0.00297	CASP1,CCL4,FOSB	Ap1,CEBPB,ERK1/2,FOXO1,Jnk,NFATC3,NFkB (complex),NR4A1,PGF,RELA,SMAD3,SP1
Chow_vs_HFHS_markers_IEL.CD4+ TCRab T cell.20220121 - 2022-01-26 04:18 PM	NA	SOX2		transcription regulator		-0.132		0.17	-0.648	0.00303	CCL5,DOCK10,GADD45B,ID2,ID3,LEF1,Macf1,PRDM1,TXNRD1,VIM	BRCA1,CTNNB1,FOXO1,FOXO3,POU5F1,SMAD3,SOX2,TP53
Chow_vs_HFHS_markers_IEL.CD4+ TCRab T cell.20220121 - 2022-01-26 04:18 PM	NA	PAX4		transcription regulator						0.00308	ID2,VIM
Chow_vs_HFHS_markers_IEL.CD4+ TCRab T cell.20220121 - 2022-01-26 04:18 PM	NA	CX3CL1		cytokine		1		0.148	0.704	0.00311	CD200R1L,CD27,CST7,ID2,IFNG
Chow_vs_HFHS_markers_IEL.CD4+ TCRab T cell.20220121 - 2022-01-26 04:18 PM	NA	CIITA		transcription regulator						0.00318	FASLG,GCNT2,HLA-A
Chow_vs_HFHS_markers_IEL.CD4+ TCRab T cell.20220121 - 2022-01-26 04:18 PM	NA	FGF2		growth factor		0.993	bias	0.279	0.296	0.0033	ID2,ID3,IGF1R,ITGA1,LEF1,PPP1R12A,RORA,RUNX2,TNFSF10,VIM	CTNNB1,FGF2,FOXO3,GLI1,IGF1R,IRF3,JUN,LEF1,MYC,NFKBIA,NFkB (complex),PRKCA,SMAD1/5,SMAD2,SMAD3,SMARCA4,TCF,TCF7L2,TP53,Tgf beta
Chow_vs_HFHS_markers_IEL.CD4+ TCRab T cell.20220121 - 2022-01-26 04:18 PM	NA	PRDM5		transcription regulator						0.00331	GADD45B,ID2,MYB,RUNX2
Chow_vs_HFHS_markers_IEL.CD4+ TCRab T cell.20220121 - 2022-01-26 04:18 PM	NA	TCL1A		transcription regulator						0.00359	CD244,CTSD,Ly6a (includes others),RGS1
Chow_vs_HFHS_markers_IEL.CD4+ TCRab T cell.20220121 - 2022-01-26 04:18 PM	NA	SOX4		transcription regulator		-0.728	bias	0.33	-1.528	0.00364	CASP1,CD2,GPR183,IGKC,Ly6a (includes others),VIM
Chow_vs_HFHS_markers_IEL.CD4+ TCRab T cell.20220121 - 2022-01-26 04:18 PM	NA	ZFHX3		transcription regulator						0.00374	HLA-A,ID2,ID3,RORA
Chow_vs_HFHS_markers_IEL.CD4+ TCRab T cell.20220121 - 2022-01-26 04:18 PM	NA	NFKB2		transcription regulator		-1.131		0.18	-1.488	0.00406	CCL5,CXCR5,GPR183,MYB,Serpina3g (includes others)	IRF1,NFKB1,NFKB2,NFkB (complex),RELA,STAT1,STAT3
Chow_vs_HFHS_markers_IEL.CD4+ TCRab T cell.20220121 - 2022-01-26 04:18 PM	NA	NFKBID		transcription regulator						0.00421	CD38,IFNG
Chow_vs_HFHS_markers_IEL.CD4+ TCRab T cell.20220121 - 2022-01-26 04:18 PM	NA	HDAC1		transcription regulator		-1.342		-0.083	-1.157	0.00423	ABCB1,CCL5,CD27,MYO1F,RGS10,RUNX2,SATB1	Ap1,HDAC1,Histone h3,Histone h4,IRF3,MAP2K1,NFKB1,NFKBIB,RELA,RUNX2,SP1,TBP
Chow_vs_HFHS_markers_IEL.CD4+ TCRab T cell.20220121 - 2022-01-26 04:18 PM	NA	SMAD1		transcription regulator						0.00439	GADD45B,IRF1,RUNX2	NOTCH1,RUNX2,SMAD1
Chow_vs_HFHS_markers_IEL.CD4+ TCRab T cell.20220121 - 2022-01-26 04:18 PM	NA	TCF7		transcription regulator						0.00465	PRDM1,RORA,Tcf7
Chow_vs_HFHS_markers_IEL.CD4+ TCRab T cell.20220121 - 2022-01-26 04:18 PM	NA	PIAS4		transcription regulator						0.00484	IRF1,LEF1
Chow_vs_HFHS_markers_IEL.CD4+ TCRab T cell.20220121 - 2022-01-26 04:18 PM	NA	IL24		cytokine						0.00493	FASLG,IFNG,PRDM1	Ap1,CDKN2A,CEBPB,FOXO1,FOXO3,HIF1A,IL24,IL6,IRF3,JUN,NFKB1,NFKBIA,NFKBIB,NFkB (complex),P38 MAPK,RELA,RELB,SP1,STAT1,STAT3,STAT5A,TP53
Chow_vs_HFHS_markers_IEL.CD4+ TCRab T cell.20220121 - 2022-01-26 04:18 PM	NA	MYBL2		transcription regulator						0.00493	FASLG,IFNG,SLC1A5
Chow_vs_HFHS_markers_IEL.CD4+ TCRab T cell.20220121 - 2022-01-26 04:18 PM	NA	TWIST2		transcription regulator						0.00493	CD7,OSGIN1,VIM
Chow_vs_HFHS_markers_IEL.CD4+ TCRab T cell.20220121 - 2022-01-26 04:18 PM	NA	FASLG	0.348	cytokine						0.00522	FASLG,IFNG,RUNX2	Ap1,CTNNB1,Ca2+,FASLG,FOXO1,JUN,MAPK14,NFATC1,NFKBIA,NFKBIB,NFkB (complex),NOTCH1,NR4A1,P38 MAPK,RELA,SP1,TNFRSF6B,TP53,VEGFA
Chow_vs_HFHS_markers_IEL.CD4+ TCRab T cell.20220121 - 2022-01-26 04:18 PM	NA	KAT2B		transcription regulator						0.00522	ABCB1,FOSB,KLF2	HDAC1,Histone h4,KAT2B,RELA
Chow_vs_HFHS_markers_IEL.CD4+ TCRab T cell.20220121 - 2022-01-26 04:18 PM	NA	KLF17		transcription regulator						0.00551	TNFSF10,VIM
Chow_vs_HFHS_markers_IEL.CD4+ TCRab T cell.20220121 - 2022-01-26 04:18 PM	NA	IL13		cytokine		0.711		0.247	0.046	0.00591	BZW2,CASP1,CCL4,CCL5,CCR5,CD48,CISH,IFNG,LTA4H	CASP8,CCL5,CEBPA,CEBPB,FOS,FOXO1,IL13,IL6,Ige,JUN,NFATC2,NFkB (complex),STAT1,STAT3,STAT5A,TP53
Chow_vs_HFHS_markers_IEL.CD4+ TCRab T cell.20220121 - 2022-01-26 04:18 PM	NA	THPO		cytokine		1.732	bias	0.305	1.204	0.00603	CISH,DDX58,EPSTI1,IRF1
Chow_vs_HFHS_markers_IEL.CD4+ TCRab T cell.20220121 - 2022-01-26 04:18 PM	NA	FHL2		transcription regulator						0.00614	CTSD,FASLG,IFNG	CTNNB1,FHL2,FN1,SMAD2,SMAD3,SMAD4,SP1
Chow_vs_HFHS_markers_IEL.CD4+ TCRab T cell.20220121 - 2022-01-26 04:18 PM	NA	CXCL2		cytokine						0.00621	CCL4,CCL5	Ap1,CREB1,CXCL2,ICAM1,Jnk,NFATC3,NFkB (complex),NR4A1,RELA
Chow_vs_HFHS_markers_IEL.CD4+ TCRab T cell.20220121 - 2022-01-26 04:18 PM	NA	BMP6		growth factor						0.00624	FRMD4B,ID2,ID3,TXNRD1	BMP6,SMAD1/5,Smad
Chow_vs_HFHS_markers_IEL.CD4+ TCRab T cell.20220121 - 2022-01-26 04:18 PM	NA	PML		transcription regulator						0.00639	EPSTI1,Gzmb,ID2,TXNRD1,VIM
Chow_vs_HFHS_markers_IEL.CD4+ TCRab T cell.20220121 - 2022-01-26 04:18 PM	NA	YY1		transcription regulator		-0.655		-0.026	-0.596	0.0065	CCR5,ID2,ID3,IFNG,KLF2,RAB8B,VIM	NFKBIA,SMAD1/5,SMAD3,SMAD4,SMAD7,Smad,YY1
Chow_vs_HFHS_markers_IEL.CD4+ TCRab T cell.20220121 - 2022-01-26 04:18 PM	NA	NANOG		transcription regulator		0.447		0.111	0.198	0.00655	ABCB1,FOSB,ID2,ID3,IGF1R	CTNNB1,GLI1,NANOG,TP53
Chow_vs_HFHS_markers_IEL.CD4+ TCRab T cell.20220121 - 2022-01-26 04:18 PM	NA	TWIST1		transcription regulator		0.305		0.205	-0.091	0.00671	KCNN4,OSGIN1,RUNX2,RUNX3,VIM	BRCA1,CTNNB1,FOXO1,FOXO3,SMAD3,TP53,TWIST1
Chow_vs_HFHS_markers_IEL.CD4+ TCRab T cell.20220121 - 2022-01-26 04:18 PM	NA	BMP4		growth factor		0.583	bias	0.323	-0.162	0.00679	ID2,ID3,IFNG,LEF1,RUNX2,RUNX3	BMP4,CEBPA,CTNNB1,FOXO1,IRF1,LEF1,NOTCH1,SMAD1/5,SMAD2,SMAD3,SMAD4,SMARCA4,SP1,STAT2,STAT3,Smad,TP53
Chow_vs_HFHS_markers_IEL.CD4+ TCRab T cell.20220121 - 2022-01-26 04:18 PM	NA	CXCL3		cytokine						0.00695	CCL4,CCL5	CEBPB,CREB1,CXCL3,ERK1/2,FOXO1,ICAM1,NFkB (complex),RELA,SMAD3,SMPD1,SP1
Chow_vs_HFHS_markers_IEL.CD4+ TCRab T cell.20220121 - 2022-01-26 04:18 PM	NA	TCFL5		transcription regulator						0.00702	CD2
Chow_vs_HFHS_markers_IEL.CD4+ TCRab T cell.20220121 - 2022-01-26 04:18 PM	NA	ZNF613		transcription regulator						0.00702	ID2
Chow_vs_HFHS_markers_IEL.CD4+ TCRab T cell.20220121 - 2022-01-26 04:18 PM	NA	CXCL8		cytokine						0.00711	ABCB1,CD69,FASLG,ITGA1	AKT1,Ap1,CCL2,CD44,CTNNB1,CXCL8,FOXO3,HIF1A,IRF3,JUN,NFKB1,NFKBIA,NFKBIB,NFkB (complex),RELA,RELB,SP1,STAT3
Chow_vs_HFHS_markers_IEL.CD4+ TCRab T cell.20220121 - 2022-01-26 04:18 PM	NA	IL32		cytokine						0.00752	CASP1,CCL4,VIM	CEBPB,FOXO1,HIF1A,IL32,IL6,IRF3,NFKB1,NFKBIA,NFkB (complex),RELA,STAT1,STAT3,STAT5A,prostaglandin E2
Chow_vs_HFHS_markers_IEL.CD4+ TCRab T cell.20220121 - 2022-01-26 04:18 PM	NA	Cux1		transcription regulator						0.00774	CCL5,CD8A
Chow_vs_HFHS_markers_IEL.CD4+ TCRab T cell.20220121 - 2022-01-26 04:18 PM	NA	TFEC		transcription regulator						0.00774	GBP7,IGF1R
Chow_vs_HFHS_markers_IEL.CD4+ TCRab T cell.20220121 - 2022-01-26 04:18 PM	NA	CCL11		cytokine						0.00789	CCL4,FASLG,ITGA1	Ap1,CCL11,CCL2,CTNNB1,FN1,NFKB1,NFkB (complex),SMAD2,SMAD3,SMAD4,SP1
Chow_vs_HFHS_markers_IEL.CD4+ TCRab T cell.20220121 - 2022-01-26 04:18 PM	NA	ELL2		transcription regulator						0.00789	IGHM,PRDM1,SLAMF7
Chow_vs_HFHS_markers_IEL.CD4+ TCRab T cell.20220121 - 2022-01-26 04:18 PM	NA	IFNA1/IFNA13		cytokine						0.00789	CD69,IFNG,IRF1	HIF1A,IFNA1/IFNA13,IRF3,IRF9,JUN,MAPK3,NFKB1,NFKBIA,NFkB (complex),RELA,SMAD2,STAT1,STAT2,STAT3,STAT4,STAT6,TNFSF10,TP53,TYK2
Chow_vs_HFHS_markers_IEL.CD4+ TCRab T cell.20220121 - 2022-01-26 04:18 PM	NA	CCL2		cytokine		1.715		0.189	1.39	0.00807	CCL5,FASLG,IFNG,ITGA1	Ap1,CCL2,IL12A,JUN,Jnk,MAPK14,NFATC3,NFKBIA,NFKBIB,NFkB (complex),NR4A1,P38 MAPK,RELA,SP1,STAT1,TP53
Chow_vs_HFHS_markers_IEL.CD4+ TCRab T cell.20220121 - 2022-01-26 04:18 PM	NA	TCF7L2		transcription regulator		1.195	bias	0.454	0.001	0.00807	CPD,DOCK10,ID2,ID3,LEF1,MYB,SEMA4D,VIM	Akt,CTNNB1,FOXO3,IRF1,JUN,LEF1,RELA,RUNX2,SMAD4,SMARCA4,SP1,STAT2,STAT3,TCF7L2,TP53
Chow_vs_HFHS_markers_IEL.CD4+ TCRab T cell.20220121 - 2022-01-26 04:18 PM	NA	KCNIP3		transcription regulator						0.00856	FOSB,IFNG
Chow_vs_HFHS_markers_IEL.CD4+ TCRab T cell.20220121 - 2022-01-26 04:18 PM	NA	NAB2		transcription regulator						0.00856	ID2,TNFSF10	EGR2,JUN,NAB2,STAT3
Chow_vs_HFHS_markers_IEL.CD4+ TCRab T cell.20220121 - 2022-01-26 04:18 PM	NA	KLF4		transcription regulator		1.518	bias	0.287	0.824	0.00859	ID3,Macf1,PRDM1,RUNX2,TNFSF10,TXNRD1,VIM	CEBPA,CEBPB,CTNNB1,EGR1,FOXO1,KLF4,MYC,NFkB (complex),NR4A1,SMAD3,SMAD4,SP1,Smad,TBP,TCF,TP53
Chow_vs_HFHS_markers_IEL.CD4+ TCRab T cell.20220121 - 2022-01-26 04:18 PM	NA	EPAS1		transcription regulator		0	bias	0.417	-1.021	0.00903	CCR5,FASLG,GADD45B,Gzmb,IFNG,PRF1
Chow_vs_HFHS_markers_IEL.CD4+ TCRab T cell.20220121 - 2022-01-26 04:18 PM	NA	FOXC2		transcription regulator						0.00906	LEF1,RUNX2,VIM	Akt,FOXC2,FOXO3,JUN,RELA,SMAD4,SP1
Chow_vs_HFHS_markers_IEL.CD4+ TCRab T cell.20220121 - 2022-01-26 04:18 PM	NA	Esrra		transcription regulator		1.964		0.152	1.666	0.0091	FASLG,GZMA,Gzmb,IFNG	AMPK,CTNNB1,Esrra,FOXO1,FOXO3,NFKBIA,RELA
Chow_vs_HFHS_markers_IEL.CD4+ TCRab T cell.20220121 - 2022-01-26 04:18 PM	NA	HOXA11		transcription regulator						0.00942	KLF2,RUNX2
Chow_vs_HFHS_markers_IEL.CD4+ TCRab T cell.20220121 - 2022-01-26 04:18 PM	NA	NLRC5		transcription regulator						0.00942	DDX58,HLA-A	IFNB1,IRF1,IRF3,NFkB (complex),NLRC5,STAT2,STAT3
Chow_vs_HFHS_markers_IEL.CD4+ TCRab T cell.20220121 - 2022-01-26 04:18 PM	NA	CSHL1		growth factor						0.00948	CISH,IRF1,Serpina3g (includes others)	CSHL1,GH1,GHR,RELA,SOCS3,STAT1,STAT2,STAT3,STAT5A,STAT5B,STAT5a/b
Chow_vs_HFHS_markers_IEL.CD4+ TCRab T cell.20220121 - 2022-01-26 04:18 PM	NA	IL25		cytokine						0.00948	CCL5,FOSB,IFNG	Ap1,BCL10,CCL2,CEBPB,CREB1,ERK1/2,FOXO1,IL25,IRF1,IRF3,IgG,Jnk,NFATC3,NFKB1,NFKBIA,NFkB (complex),NR4A1,RELA,SMAD3,SP1,STAT1,STAT3
Chow_vs_HFHS_markers_IEL.CD4+ TCRab T cell.20220121 - 2022-01-26 04:18 PM	NA	JUN		transcription regulator		0.824	bias	0.322	0.162	0.00949	ABCB1,CD244,FASLG,ID2,IFNG,IGF1R,MYB,RUNX2,VIM	Akt,Ap1,BRCA1,CEBPB,CTNNB1,EGR1,FOS,FOXO1,FOXO3,JUN,NFKB1,NFkB (complex),NR4A1,RELA,RELB,SMAD3,SMAD4,SP1,TBP,TP53
Chow_vs_HFHS_markers_IEL.CD4+ TCRab T cell.20220121 - 2022-01-26 04:18 PM	NA	CCL4	0.861	cytokine						0.0103	CCR5,IFNG
Chow_vs_HFHS_markers_IEL.CD4+ TCRab T cell.20220121 - 2022-01-26 04:18 PM	NA	MSC		transcription regulator						0.0103	ASB2,CCL4,EPSTI1
Chow_vs_HFHS_markers_IEL.CD4+ TCRab T cell.20220121 - 2022-01-26 04:18 PM	NA	NKX2-1		transcription regulator						0.0104	HLA-A,LEF1,MYB,SATB1,Tcf7
Chow_vs_HFHS_markers_IEL.CD4+ TCRab T cell.20220121 - 2022-01-26 04:18 PM	NA	TRIM28		transcription regulator						0.0108	CCL5,IFNG,KLF2
Chow_vs_HFHS_markers_IEL.CD4+ TCRab T cell.20220121 - 2022-01-26 04:18 PM	NA	SPP1		cytokine		1.49	bias	0.349	0.74	0.0111	CCL4,CCL5,IFNG,RUNX2,VIM
Chow_vs_HFHS_markers_IEL.CD4+ TCRab T cell.20220121 - 2022-01-26 04:18 PM	NA	BMP15		growth factor						0.0112	ID2,ID3
Chow_vs_HFHS_markers_IEL.CD4+ TCRab T cell.20220121 - 2022-01-26 04:18 PM	NA	IFNK		cytokine						0.0112	IFNG,IRF1
Chow_vs_HFHS_markers_IEL.CD4+ TCRab T cell.20220121 - 2022-01-26 04:18 PM	NA	MBD1		transcription regulator						0.0112	ABCB1,IGHM
Chow_vs_HFHS_markers_IEL.CD4+ TCRab T cell.20220121 - 2022-01-26 04:18 PM	NA	SCGB1A1		cytokine						0.0112	FASLG,IFNG
Chow_vs_HFHS_markers_IEL.CD4+ TCRab T cell.20220121 - 2022-01-26 04:18 PM	NA	WDR5		transcription regulator						0.0112	RUNX2,VIM
Chow_vs_HFHS_markers_IEL.CD4+ TCRab T cell.20220121 - 2022-01-26 04:18 PM	NA	HAND2		transcription regulator						0.0117	ACTN2,CCL4,CXCR6
Chow_vs_HFHS_markers_IEL.CD4+ TCRab T cell.20220121 - 2022-01-26 04:18 PM	NA	FLI1		transcription regulator						0.0122	CCL5,CXCR3,ID2
Chow_vs_HFHS_markers_IEL.CD4+ TCRab T cell.20220121 - 2022-01-26 04:18 PM	NA	MAF		transcription regulator						0.0122	CXCR5,IFNG,PRDM1
Chow_vs_HFHS_markers_IEL.CD4+ TCRab T cell.20220121 - 2022-01-26 04:18 PM	NA	HOXA5		transcription regulator						0.0122	GADD45B,RUNX2
Chow_vs_HFHS_markers_IEL.CD4+ TCRab T cell.20220121 - 2022-01-26 04:18 PM	NA	IL37		cytokine						0.0122	CCL4,IFNG
Chow_vs_HFHS_markers_IEL.CD4+ TCRab T cell.20220121 - 2022-01-26 04:18 PM	NA	MAFK		transcription regulator						0.0122	PRDM1,TXNRD1
Chow_vs_HFHS_markers_IEL.CD4+ TCRab T cell.20220121 - 2022-01-26 04:18 PM	NA	WNT7A		cytokine						0.0122	RUNX2,VIM
Chow_vs_HFHS_markers_IEL.CD4+ TCRab T cell.20220121 - 2022-01-26 04:18 PM	NA	PDX1		transcription regulator		-1		0.143	-1.287	0.0123	CROT,ID2,ID3,IGF1R,LTA4H
Chow_vs_HFHS_markers_IEL.CD4+ TCRab T cell.20220121 - 2022-01-26 04:18 PM	NA	YAP1		transcription regulator		1.387	bias	0.372	0.561	0.0123	CCL5,EHD1,ID2,IGF1R,IGHM,PIM2,VIM
Chow_vs_HFHS_markers_IEL.CD4+ TCRab T cell.20220121 - 2022-01-26 04:18 PM	NA	CBX5		transcription regulator		-1.067	bias	-0.557	0.037	0.0127	ABCB1,LEF1,RORA,RUNX2
Chow_vs_HFHS_markers_IEL.CD4+ TCRab T cell.20220121 - 2022-01-26 04:18 PM	NA	MECP2		transcription regulator						0.0134	ABCB1,IFNG,IGHM,VIM
Chow_vs_HFHS_markers_IEL.CD4+ TCRab T cell.20220121 - 2022-01-26 04:18 PM	NA	DKK1		growth factor						0.0137	LEF1,RUNX2,Tcf7
Chow_vs_HFHS_markers_IEL.CD4+ TCRab T cell.20220121 - 2022-01-26 04:18 PM	NA	MIF		cytokine		1.974	bias	0.321	1.34	0.0137	CCL4,CCR5,CXCR6,IFNG
Chow_vs_HFHS_markers_IEL.CD4+ TCRab T cell.20220121 - 2022-01-26 04:18 PM	NA	DNAJB1		transcription regulator						0.014	RORA
Chow_vs_HFHS_markers_IEL.CD4+ TCRab T cell.20220121 - 2022-01-26 04:18 PM	NA	OSTF1		transcription regulator						0.014	RUNX2
Chow_vs_HFHS_markers_IEL.CD4+ TCRab T cell.20220121 - 2022-01-26 04:18 PM	NA	IL1RN		cytokine		-1.982	bias	-0.411	-1.167	0.0145	DDX58,IFNG,IRF1,TNFSF10
Chow_vs_HFHS_markers_IEL.CD4+ TCRab T cell.20220121 - 2022-01-26 04:18 PM	NA	JAG1		growth factor						0.0147	IFNG,RUNX2,VIM
Chow_vs_HFHS_markers_IEL.CD4+ TCRab T cell.20220121 - 2022-01-26 04:18 PM	NA	MSTN		growth factor						0.0147	IGF1R,RUNX2,VIM
Chow_vs_HFHS_markers_IEL.CD4+ TCRab T cell.20220121 - 2022-01-26 04:18 PM	NA	MEIS2		transcription regulator						0.0153	ID3,RUNX2
Chow_vs_HFHS_markers_IEL.CD4+ TCRab T cell.20220121 - 2022-01-26 04:18 PM	NA	MTA2		transcription regulator						0.0153	ID2,IFNG
Chow_vs_HFHS_markers_IEL.CD4+ TCRab T cell.20220121 - 2022-01-26 04:18 PM	NA	ATF3		transcription regulator						0.0164	CCL5,CD69,IFNG,ITGA1
Chow_vs_HFHS_markers_IEL.CD4+ TCRab T cell.20220121 - 2022-01-26 04:18 PM	NA	WNT1		cytokine						0.0164	IGF1R,LEF1,RUNX2,Tcf7
Chow_vs_HFHS_markers_IEL.CD4+ TCRab T cell.20220121 - 2022-01-26 04:18 PM	NA	ID1		transcription regulator						0.0164	Ly6a (includes others),RUNX2,VIM
Chow_vs_HFHS_markers_IEL.CD4+ TCRab T cell.20220121 - 2022-01-26 04:18 PM	NA	MEF2D		transcription regulator						0.0164	FOSB,KLF2,VIM
Chow_vs_HFHS_markers_IEL.CD4+ TCRab T cell.20220121 - 2022-01-26 04:18 PM	NA	EGF		growth factor		1.952	bias	0.344	1.082	0.0166	ACTN1,CASP1,CISH,CTSD,CXCR3,FOSB,ID2,IGF1R,RUNX2,VIM
Chow_vs_HFHS_markers_IEL.CD4+ TCRab T cell.20220121 - 2022-01-26 04:18 PM	NA	BATF		transcription regulator						0.0175	CCR9,RORA
Chow_vs_HFHS_markers_IEL.CD4+ TCRab T cell.20220121 - 2022-01-26 04:18 PM	NA	HOXA7		transcription regulator						0.0175	SATB1,VIM
Chow_vs_HFHS_markers_IEL.CD4+ TCRab T cell.20220121 - 2022-01-26 04:18 PM	NA	IFNL3		cytokine						0.0175	DDX58,IFNG
Chow_vs_HFHS_markers_IEL.CD4+ TCRab T cell.20220121 - 2022-01-26 04:18 PM	NA	SP3		transcription regulator						0.0183	ABCB1,IGF1R,IL12RB2,TXNRD1,VIM
Chow_vs_HFHS_markers_IEL.CD4+ TCRab T cell.20220121 - 2022-01-26 04:18 PM	NA	SOX11		transcription regulator		-0.339	bias	0.362	-1.052	0.0184	CCL5,LEF1,PRDM1,RUNX2
Chow_vs_HFHS_markers_IEL.CD4+ TCRab T cell.20220121 - 2022-01-26 04:18 PM	NA	JUND		transcription regulator						0.0194	CCL5,IFNG,RUNX2
Chow_vs_HFHS_markers_IEL.CD4+ TCRab T cell.20220121 - 2022-01-26 04:18 PM	NA	MDM4		transcription regulator						0.0199	LEF1,VIM
Chow_vs_HFHS_markers_IEL.CD4+ TCRab T cell.20220121 - 2022-01-26 04:18 PM	NA	VAV1		transcription regulator						0.0199	CD69,IFNG
Chow_vs_HFHS_markers_IEL.CD4+ TCRab T cell.20220121 - 2022-01-26 04:18 PM	NA	VAV2		transcription regulator						0.0199	CD69,VIM
Chow_vs_HFHS_markers_IEL.CD4+ TCRab T cell.20220121 - 2022-01-26 04:18 PM	NA	NKX2-3		transcription regulator		-0.514		0.013	-0.543	0.02	CASP1,CD38,DDX58,GIMAP7,KLF2
Chow_vs_HFHS_markers_IEL.CD4+ TCRab T cell.20220121 - 2022-01-26 04:18 PM	NA	AIRE		transcription regulator						0.0201	CCL5,IFNG,TNFSF10
Chow_vs_HFHS_markers_IEL.CD4+ TCRab T cell.20220121 - 2022-01-26 04:18 PM	NA	TGFA		growth factor						0.0201	CASP1,CCL5,VIM
Chow_vs_HFHS_markers_IEL.CD4+ TCRab T cell.20220121 - 2022-01-26 04:18 PM	NA	CXCL11		cytokine						0.0209	CXCR3
Chow_vs_HFHS_markers_IEL.CD4+ TCRab T cell.20220121 - 2022-01-26 04:18 PM	NA	MXD3		transcription regulator						0.0209	ID2
Chow_vs_HFHS_markers_IEL.CD4+ TCRab T cell.20220121 - 2022-01-26 04:18 PM	NA	MXD4		transcription regulator						0.0209	ID2
Chow_vs_HFHS_markers_IEL.CD4+ TCRab T cell.20220121 - 2022-01-26 04:18 PM	NA	SALL3		transcription regulator						0.0209	IFNG
Chow_vs_HFHS_markers_IEL.CD4+ TCRab T cell.20220121 - 2022-01-26 04:18 PM	NA	SPRED2		cytokine						0.0209	VIM
Chow_vs_HFHS_markers_IEL.CD4+ TCRab T cell.20220121 - 2022-01-26 04:18 PM	NA	TLE4		transcription regulator						0.0209	PRDM1
Chow_vs_HFHS_markers_IEL.CD4+ TCRab T cell.20220121 - 2022-01-26 04:18 PM	NA	TXLNA		cytokine						0.0209	CXCR6
Chow_vs_HFHS_markers_IEL.CD4+ TCRab T cell.20220121 - 2022-01-26 04:18 PM	NA	SMAD5		transcription regulator						0.0211	ID3,RUNX2
Chow_vs_HFHS_markers_IEL.CD4+ TCRab T cell.20220121 - 2022-01-26 04:18 PM	NA	TP63		transcription regulator		-0.651	bias	0.252	-1.209	0.0217	ABCB1,CTSD,DOK1,ID3,MYB,RUNX2,TNFSF10,VIM
Chow_vs_HFHS_markers_IEL.CD4+ TCRab T cell.20220121 - 2022-01-26 04:18 PM	NA	HLX		transcription regulator						0.0224	IFNG,PRDM1
Chow_vs_HFHS_markers_IEL.CD4+ TCRab T cell.20220121 - 2022-01-26 04:18 PM	NA	HDAC5		transcription regulator						0.0227	CD27,KLF2,RUNX2
Chow_vs_HFHS_markers_IEL.CD4+ TCRab T cell.20220121 - 2022-01-26 04:18 PM	NA	GLIS2		transcription regulator						0.0237	IFNG,VIM
Chow_vs_HFHS_markers_IEL.CD4+ TCRab T cell.20220121 - 2022-01-26 04:18 PM	NA	IL23A		cytokine						0.0237	IFNG,IL18R1
Chow_vs_HFHS_markers_IEL.CD4+ TCRab T cell.20220121 - 2022-01-26 04:18 PM	NA	TIMP1		cytokine						0.0237	CD38,IFNG
Chow_vs_HFHS_markers_IEL.CD4+ TCRab T cell.20220121 - 2022-01-26 04:18 PM	NA	NFYA		transcription regulator						0.0241	ABCB1,GADD45B,IRF1
Chow_vs_HFHS_markers_IEL.CD4+ TCRab T cell.20220121 - 2022-01-26 04:18 PM	NA	KLF5		transcription regulator						0.0248	HLF,ID3,LITAF
Chow_vs_HFHS_markers_IEL.CD4+ TCRab T cell.20220121 - 2022-01-26 04:18 PM	NA	BMP7		growth factor		0.428		0.182	0.076	0.0253	ID2,ID3,IGF1R,RUNX2,VIM
Chow_vs_HFHS_markers_IEL.CD4+ TCRab T cell.20220121 - 2022-01-26 04:18 PM	NA	ETV4		transcription regulator						0.0264	MYB,VIM
Chow_vs_HFHS_markers_IEL.CD4+ TCRab T cell.20220121 - 2022-01-26 04:18 PM	NA	TNFSF14		cytokine						0.0264	CCL5,IFNG
Chow_vs_HFHS_markers_IEL.CD4+ TCRab T cell.20220121 - 2022-01-26 04:18 PM	NA	CREM		transcription regulator						0.0264	CD8A,FASLG,GADD45B,IFNG
Chow_vs_HFHS_markers_IEL.CD4+ TCRab T cell.20220121 - 2022-01-26 04:18 PM	NA	HDAC2		transcription regulator						0.027	CD27,MYO1F,SATB1,TNFSF10
Chow_vs_HFHS_markers_IEL.CD4+ TCRab T cell.20220121 - 2022-01-26 04:18 PM	NA	SNAI1		transcription regulator						0.027	ACTN1,LEF1,RUNX2,VIM
Chow_vs_HFHS_markers_IEL.CD4+ TCRab T cell.20220121 - 2022-01-26 04:18 PM	NA	FOSB	0.359	transcription regulator						0.0278	FOSB,RUNX2
Chow_vs_HFHS_markers_IEL.CD4+ TCRab T cell.20220121 - 2022-01-26 04:18 PM	NA	AMELX		growth factor						0.0278	RUNX2
Chow_vs_HFHS_markers_IEL.CD4+ TCRab T cell.20220121 - 2022-01-26 04:18 PM	NA	ARID5B		transcription regulator						0.0278	IFNG
Chow_vs_HFHS_markers_IEL.CD4+ TCRab T cell.20220121 - 2022-01-26 04:18 PM	NA	ASCC1		transcription regulator						0.0278	TNFSF10
Chow_vs_HFHS_markers_IEL.CD4+ TCRab T cell.20220121 - 2022-01-26 04:18 PM	NA	BATF3		transcription regulator						0.0278	IFNG
Chow_vs_HFHS_markers_IEL.CD4+ TCRab T cell.20220121 - 2022-01-26 04:18 PM	NA	CXCL9		cytokine						0.0278	IFNG
Chow_vs_HFHS_markers_IEL.CD4+ TCRab T cell.20220121 - 2022-01-26 04:18 PM	NA	PDLIM1		transcription regulator						0.0278	VIM
Chow_vs_HFHS_markers_IEL.CD4+ TCRab T cell.20220121 - 2022-01-26 04:18 PM	NA	SP6		transcription regulator						0.0278	LEF1
Chow_vs_HFHS_markers_IEL.CD4+ TCRab T cell.20220121 - 2022-01-26 04:18 PM	NA	TAF12		transcription regulator						0.0278	IRF1
Chow_vs_HFHS_markers_IEL.CD4+ TCRab T cell.20220121 - 2022-01-26 04:18 PM	NA	ZNF282		transcription regulator						0.0278	CTSD
Chow_vs_HFHS_markers_IEL.CD4+ TCRab T cell.20220121 - 2022-01-26 04:18 PM	NA	ZNF467		transcription regulator						0.0278	CISH
Chow_vs_HFHS_markers_IEL.CD4+ TCRab T cell.20220121 - 2022-01-26 04:18 PM	NA	ZFP36		transcription regulator						0.0278	IFNG,IRF1,PRDM1
Chow_vs_HFHS_markers_IEL.CD4+ TCRab T cell.20220121 - 2022-01-26 04:18 PM	NA	XBP1		transcription regulator	Inhibited	-2	bias	0.411	-2.823	0.0282	CCL5,FASLG,IFNG,PRDM1,SLC1A5
Chow_vs_HFHS_markers_IEL.CD4+ TCRab T cell.20220121 - 2022-01-26 04:18 PM	NA	GDF9		growth factor						0.0292	ID2,ID3
Chow_vs_HFHS_markers_IEL.CD4+ TCRab T cell.20220121 - 2022-01-26 04:18 PM	NA	RAD21		transcription regulator						0.0292	PIM2,VIM
Chow_vs_HFHS_markers_IEL.CD4+ TCRab T cell.20220121 - 2022-01-26 04:18 PM	NA	RB1		transcription regulator		-0.816		0.054	-0.949	0.0292	ACTN2,CCL5,CXCR6,FOSB,GADD45B,ID2,IGF1R,MYB
Chow_vs_HFHS_markers_IEL.CD4+ TCRab T cell.20220121 - 2022-01-26 04:18 PM	NA	FGF8		growth factor						0.0294	CRIP1,RUNX2,RUNX3
Chow_vs_HFHS_markers_IEL.CD4+ TCRab T cell.20220121 - 2022-01-26 04:18 PM	NA	MAX		transcription regulator						0.0294	FASLG,GADD45B,ID2
Chow_vs_HFHS_markers_IEL.CD4+ TCRab T cell.20220121 - 2022-01-26 04:18 PM	NA	MEOX2		transcription regulator						0.0306	CD69,ID3
Chow_vs_HFHS_markers_IEL.CD4+ TCRab T cell.20220121 - 2022-01-26 04:18 PM	NA	NPM1		transcription regulator						0.0306	CCL4,IFNG
Chow_vs_HFHS_markers_IEL.CD4+ TCRab T cell.20220121 - 2022-01-26 04:18 PM	NA	DMRT1		transcription regulator						0.031	IGF1R,IZUMO1R,TOX2
Chow_vs_HFHS_markers_IEL.CD4+ TCRab T cell.20220121 - 2022-01-26 04:18 PM	NA	GDF2		growth factor						0.0318	GADD45B,ID2,ID3
Chow_vs_HFHS_markers_IEL.CD4+ TCRab T cell.20220121 - 2022-01-26 04:18 PM	NA	CTF1		cytokine						0.0321	IFNG,IRF1
Chow_vs_HFHS_markers_IEL.CD4+ TCRab T cell.20220121 - 2022-01-26 04:18 PM	NA	FOXP1		transcription regulator						0.0321	IFNG,PRDM1
Chow_vs_HFHS_markers_IEL.CD4+ TCRab T cell.20220121 - 2022-01-26 04:18 PM	NA	PCGF2		transcription regulator						0.0336	IFNG,VIM
Chow_vs_HFHS_markers_IEL.CD4+ TCRab T cell.20220121 - 2022-01-26 04:18 PM	NA	CREB3L4		transcription regulator						0.0346	ID2
Chow_vs_HFHS_markers_IEL.CD4+ TCRab T cell.20220121 - 2022-01-26 04:18 PM	NA	IL36RN		cytokine						0.0346	IFNG
Chow_vs_HFHS_markers_IEL.CD4+ TCRab T cell.20220121 - 2022-01-26 04:18 PM	NA	RBBP5		transcription regulator						0.0346	CTSD
Chow_vs_HFHS_markers_IEL.CD4+ TCRab T cell.20220121 - 2022-01-26 04:18 PM	NA	RFXANK		transcription regulator						0.0346	HLA-A
Chow_vs_HFHS_markers_IEL.CD4+ TCRab T cell.20220121 - 2022-01-26 04:18 PM	NA	TAF9		transcription regulator						0.0346	IRF1
Chow_vs_HFHS_markers_IEL.CD4+ TCRab T cell.20220121 - 2022-01-26 04:18 PM	NA	ZFP90		transcription regulator						0.0346	IFNG
Chow_vs_HFHS_markers_IEL.CD4+ TCRab T cell.20220121 - 2022-01-26 04:18 PM	NA	CYLD		transcription regulator						0.0351	IFNG,SLAMF1
Chow_vs_HFHS_markers_IEL.CD4+ TCRab T cell.20220121 - 2022-01-26 04:18 PM	NA	HOXC6		transcription regulator						0.0351	ABCB1,CASP1
Chow_vs_HFHS_markers_IEL.CD4+ TCRab T cell.20220121 - 2022-01-26 04:18 PM	NA	IL17F		cytokine						0.0351	IFNG,RUNX2
Chow_vs_HFHS_markers_IEL.CD4+ TCRab T cell.20220121 - 2022-01-26 04:18 PM	NA	MSX2		transcription regulator						0.0351	LEF1,VIM
Chow_vs_HFHS_markers_IEL.CD4+ TCRab T cell.20220121 - 2022-01-26 04:18 PM	NA	IFNE		cytokine						0.0366	IFNG,PTGER4
Chow_vs_HFHS_markers_IEL.CD4+ TCRab T cell.20220121 - 2022-01-26 04:18 PM	NA	WT1		transcription regulator						0.0377	ACTN1,CIRBP,FOSB,IGF1R,TNFSF10
Chow_vs_HFHS_markers_IEL.CD4+ TCRab T cell.20220121 - 2022-01-26 04:18 PM	NA	NGF		growth factor		0.13	bias	0.356	-0.566	0.0393	CCL4,FASLG,ID3,IGF1R,ITGA1
Chow_vs_HFHS_markers_IEL.CD4+ TCRab T cell.20220121 - 2022-01-26 04:18 PM	NA	SRF		transcription regulator						0.0395	CCL5,FOSB,IGHM,ITGA1,MBD2,MYB
Chow_vs_HFHS_markers_IEL.CD4+ TCRab T cell.20220121 - 2022-01-26 04:18 PM	NA	TNFSF12		cytokine						0.0396	CCL5,CCR5,CXCR5
Chow_vs_HFHS_markers_IEL.CD4+ TCRab T cell.20220121 - 2022-01-26 04:18 PM	NA	ZNF281		transcription regulator						0.0398	CCL4,CXCR6
Chow_vs_HFHS_markers_IEL.CD4+ TCRab T cell.20220121 - 2022-01-26 04:18 PM	NA	AATF		transcription regulator						0.0414	FASLG
Chow_vs_HFHS_markers_IEL.CD4+ TCRab T cell.20220121 - 2022-01-26 04:18 PM	NA	AMELY		growth factor						0.0414	RUNX2
Chow_vs_HFHS_markers_IEL.CD4+ TCRab T cell.20220121 - 2022-01-26 04:18 PM	NA	CERS5		transcription regulator						0.0414	CASP1
Chow_vs_HFHS_markers_IEL.CD4+ TCRab T cell.20220121 - 2022-01-26 04:18 PM	NA	CMTM7		cytokine						0.0414	PRDM1
Chow_vs_HFHS_markers_IEL.CD4+ TCRab T cell.20220121 - 2022-01-26 04:18 PM	NA	CXCL14		cytokine						0.0414	IFNG
Chow_vs_HFHS_markers_IEL.CD4+ TCRab T cell.20220121 - 2022-01-26 04:18 PM	NA	Cxcl9		cytokine						0.0414	IFNG
Chow_vs_HFHS_markers_IEL.CD4+ TCRab T cell.20220121 - 2022-01-26 04:18 PM	NA	FOXQ1		transcription regulator						0.0414	VIM
Chow_vs_HFHS_markers_IEL.CD4+ TCRab T cell.20220121 - 2022-01-26 04:18 PM	NA	LHX6		transcription regulator						0.0414	LEF1
Chow_vs_HFHS_markers_IEL.CD4+ TCRab T cell.20220121 - 2022-01-26 04:18 PM	NA	SHOX2		transcription regulator						0.0414	RUNX2
Chow_vs_HFHS_markers_IEL.CD4+ TCRab T cell.20220121 - 2022-01-26 04:18 PM	NA	TRIM27		transcription regulator						0.0414	IFNG
Chow_vs_HFHS_markers_IEL.CD4+ TCRab T cell.20220121 - 2022-01-26 04:18 PM	NA	CCN2		growth factor						0.0425	ITGA1,LEF1,PDE7A
Chow_vs_HFHS_markers_IEL.CD4+ TCRab T cell.20220121 - 2022-01-26 04:18 PM	NA	HDAC6		transcription regulator						0.0431	IFNG,VIM
Chow_vs_HFHS_markers_IEL.CD4+ TCRab T cell.20220121 - 2022-01-26 04:18 PM	NA	KLF6		transcription regulator						0.0444	IFNG,IGF1R,PRDM1
Chow_vs_HFHS_markers_IEL.CD4+ TCRab T cell.20220121 - 2022-01-26 04:18 PM	NA	SP4		transcription regulator						0.0464	IGF1R,TNFSF10
Chow_vs_HFHS_markers_IEL.CD4+ TCRab T cell.20220121 - 2022-01-26 04:18 PM	NA	TFAP4		transcription regulator						0.0464	LEF1,VIM
Chow_vs_HFHS_markers_IEL.CD4+ TCRab T cell.20220121 - 2022-01-26 04:18 PM	NA	FOXO4		transcription regulator						0.0474	FASLG,GADD45B,RUNX2
Chow_vs_HFHS_markers_IEL.CD4+ TCRab T cell.20220121 - 2022-01-26 04:18 PM	NA	ASCL2		transcription regulator						0.0481	CTSD
Chow_vs_HFHS_markers_IEL.CD4+ TCRab T cell.20220121 - 2022-01-26 04:18 PM	NA	CC2D1A		transcription regulator						0.0481	CCL5
Chow_vs_HFHS_markers_IEL.CD4+ TCRab T cell.20220121 - 2022-01-26 04:18 PM	NA	CCL18		cytokine						0.0481	IFNG
Chow_vs_HFHS_markers_IEL.CD4+ TCRab T cell.20220121 - 2022-01-26 04:18 PM	NA	FOXN3		transcription regulator						0.0481	PIM2
Chow_vs_HFHS_markers_IEL.CD4+ TCRab T cell.20220121 - 2022-01-26 04:18 PM	NA	ISX		transcription regulator						0.0481	CCR9
Chow_vs_HFHS_markers_IEL.CD4+ TCRab T cell.20220121 - 2022-01-26 04:18 PM	NA	NKX3-2		transcription regulator						0.0481	RUNX2
Chow_vs_HFHS_markers_IEL.CD4+ TCRab T cell.20220121 - 2022-01-26 04:18 PM	NA	OGN		growth factor						0.0481	RUNX2
Chow_vs_HFHS_markers_IEL.CD4+ TCRab T cell.20220121 - 2022-01-26 04:18 PM	NA	TADA3		transcription regulator						0.0481	CTSD
Chow_vs_HFHS_markers_IEL.CD4+ TCRab T cell.20220121 - 2022-01-26 04:18 PM	NA	KLF1		transcription regulator						0.0481	KCNN4,KLF3
Chow_vs_HFHS_markers_IEL.CD4+ TCRab T cell.20220121 - 2022-01-26 04:18 PM	NA	NRL		transcription regulator						0.0499	GNGT2,IGF1R
Chow_vs_HFHS_markers_IEL.CD4+ TCRab T cell.20220121 - 2022-01-26 04:18 PM	NA	TRPS1		transcription regulator						0.0499	PACSIN1,RUNX2
Chow_vs_HFHS_markers_IEL.CD4+ TCRab T cell.20220121 - 2022-01-26 04:18 PM	NA	LIF		cytokine		1.98		0.142	1.698	0.0724	CISH,ID2,IFNG,IRF1
Chow_vs_HFHS_markers_IEL.CD4+ TCRab T cell.20220121 - 2022-01-26 04:18 PM	NA	TP73		transcription regulator	Activated	2.158		0.164	1.804	0.164	ABCB1,CASP1,CTSD,HIC1,ID2
Chow_vs_HFHS_markers_IEL.CD4+CD8+ TCRab T cell.20220121 - 2022-01-26 04:18 PM	NA	IL2		cytokine		1.878	bias	0.397	0.72	1.2e-08	CCL4,CCL5,CD160,CTSW,DAPK2,FCER1G,GZMA,Gzmb,HLA-DQB1,IKZF2,ITGAE,Scd2,VDAC1	ETS1,FOXO1,IL12 (complex),IL2,IL4,Immunoglobulin,NFKB1,STAT1,STAT6
Chow_vs_HFHS_markers_IEL.CD4+CD8+ TCRab T cell.20220121 - 2022-01-26 04:18 PM	NA	IL4		cytokine		1.179	bias	0.404	-0.241	1.37e-07	Acp5,CCL4,CCL5,Cmah,EMD,FCER1G,GZMA,Gzmb,HLA-DQB1,ITGAE,ITGAL,PLEC,Scd2,TNFSF8,VDAC1	BCL10,ETS1,IL12 (complex),IL2,IL21,IL4,IgG,NFKB1,STAT1,STAT6
Chow_vs_HFHS_markers_IEL.CD4+CD8+ TCRab T cell.20220121 - 2022-01-26 04:18 PM	NA	TBX21		transcription regulator						6.57e-07	CCL4,GZMA,Gzmb,ITGAE,NKG7	GATA3,TBX21
Chow_vs_HFHS_markers_IEL.CD4+CD8+ TCRab T cell.20220121 - 2022-01-26 04:18 PM	NA	CBFB		transcription regulator	Activated	2		-0.018	2.035	2.34e-06	CD160,Gzmb,IKZF2,ITGAE,ITGAL
Chow_vs_HFHS_markers_IEL.CD4+CD8+ TCRab T cell.20220121 - 2022-01-26 04:18 PM	NA	FOXP3		transcription regulator						4.66e-06	CCL5,GZMA,Gzmb,IKZF2,ITGAE,TNFSF8	ETS1,FOXP3,IL2
Chow_vs_HFHS_markers_IEL.CD4+CD8+ TCRab T cell.20220121 - 2022-01-26 04:18 PM	NA	IL18		cytokine	Activated	2.414	bias	0.483	1.248	7.14e-06	CCL4,CCL5,GZMA,Gzmb,ITGAL,NKG7	BCL10,CEBPB,IL18,MYD88,NFKB1,NFkB (family),STAT1
Chow_vs_HFHS_markers_IEL.CD4+CD8+ TCRab T cell.20220121 - 2022-01-26 04:18 PM	NA	GATA3		transcription regulator						2.79e-05	CCL4,CCL5,GZMA,ITGAE,ITGAL,NKG7	CEBPB,GATA3,NR1H3,PARP1
Chow_vs_HFHS_markers_IEL.CD4+CD8+ TCRab T cell.20220121 - 2022-01-26 04:18 PM	NA	GATA2		transcription regulator		-0.447		0.203	-0.902	5.94e-05	CCL5,CD96,GIMAP8,GZMA,Gzmb,ITGAE,NKG7
Chow_vs_HFHS_markers_IEL.CD4+CD8+ TCRab T cell.20220121 - 2022-01-26 04:18 PM	NA	IL21		cytokine		1.982	bias	0.473	1.044	6.57e-05	CCL4,CCL5,FCER1G,GZMA,Gzmb	FOXO1,IL21,IL4,Immunoglobulin,MYD88,NFKB1,NFkB (family),STAT1,STAT6
Chow_vs_HFHS_markers_IEL.CD4+CD8+ TCRab T cell.20220121 - 2022-01-26 04:18 PM	NA	STAT6		transcription regulator		1.213		0.104	0.987	0.00012	Acp5,CCL5,Cmah,CTSW,FCER1G,Gzmb,Scd2
Chow_vs_HFHS_markers_IEL.CD4+CD8+ TCRab T cell.20220121 - 2022-01-26 04:18 PM	NA	IL10		cytokine		-0.285		0.078	-0.47	0.000125	CCL4,CCL5,FCER1G,GZMA,HLA-DQB1,ITGAE,ITGAL	BCL10,ETS1,FOXO1,IL10,IL12 (complex),IL2,IL4,IgG,Immunoglobulin,NFKB1,STAT1,STAT6
Chow_vs_HFHS_markers_IEL.CD4+CD8+ TCRab T cell.20220121 - 2022-01-26 04:18 PM	NA	STAT4		transcription regulator		0.849	bias	0.704	-0.545	0.000202	DAPK2,FCER1G,HLA-DQB1,LRRFIP1,VDAC1
Chow_vs_HFHS_markers_IEL.CD4+CD8+ TCRab T cell.20220121 - 2022-01-26 04:18 PM	NA	ETS1		transcription regulator	Inhibited	-2	bias	0.497	-2.993	0.000211	CCL5,GZMA,Gzmb,IKZF2,ITGAE
Chow_vs_HFHS_markers_IEL.CD4+CD8+ TCRab T cell.20220121 - 2022-01-26 04:18 PM	NA	WT1		transcription regulator						0.000408	CIRBP,FDPS,OS9,Scd2,TNFSF8
Chow_vs_HFHS_markers_IEL.CD4+CD8+ TCRab T cell.20220121 - 2022-01-26 04:18 PM	NA	CCL3L3		cytokine						0.000433	CCL4,CCL5	BCL10,CCL3L3,IgG
Chow_vs_HFHS_markers_IEL.CD4+CD8+ TCRab T cell.20220121 - 2022-01-26 04:18 PM	NA	IL27		cytokine		1	bias	0.365	0.27	0.000439	CCL4,CCL5,Gzmb,HLA-DQB1	BCL10,CEBPB,ETS1,IL17A,IL2,IL27,NFKB1,NFkB (family),STAT1
Chow_vs_HFHS_markers_IEL.CD4+CD8+ TCRab T cell.20220121 - 2022-01-26 04:18 PM	NA	AIMP1		cytokine						0.000581	CCL4,CCL5
Chow_vs_HFHS_markers_IEL.CD4+CD8+ TCRab T cell.20220121 - 2022-01-26 04:18 PM	NA	ZEB2		transcription regulator						0.000637	CD7,GZMA,NKG7
Chow_vs_HFHS_markers_IEL.CD4+CD8+ TCRab T cell.20220121 - 2022-01-26 04:18 PM	NA	TGFB1		growth factor		-0.474		0.199	-1.119	0.000647	Acp5,Calm1 (includes others),CCL4,CCL5,EIF4H,FCER1G,GZMA,Gzmb,HLA-DQB1,Igha,ITGAE,ITGAL,RFLNB	FOXO1,IL12 (complex),IL17A,IL21,IL4,Immunoglobulin,NFKB1,STAT1,STAT6,TGFB1
Chow_vs_HFHS_markers_IEL.CD4+CD8+ TCRab T cell.20220121 - 2022-01-26 04:18 PM	NA	ZBTB7B		transcription regulator						0.00072	Gzmb,HADHA,ITGAE
Chow_vs_HFHS_markers_IEL.CD4+CD8+ TCRab T cell.20220121 - 2022-01-26 04:18 PM	NA	BCL10		transcription regulator						0.00075	CCL4,CCL5	BCL10,CEBPB,NFKB1,STAT1
Chow_vs_HFHS_markers_IEL.CD4+CD8+ TCRab T cell.20220121 - 2022-01-26 04:18 PM	NA	CXCL2		cytokine						0.00075	CCL4,CCL5
Chow_vs_HFHS_markers_IEL.CD4+CD8+ TCRab T cell.20220121 - 2022-01-26 04:18 PM	NA	CXCL3		cytokine						0.000843	CCL4,CCL5
Chow_vs_HFHS_markers_IEL.CD4+CD8+ TCRab T cell.20220121 - 2022-01-26 04:18 PM	NA	CCL5	1.663	cytokine						0.000907	CCL4,CCL5,PLEC	CCL5,ITGAM,STAT1
Chow_vs_HFHS_markers_IEL.CD4+CD8+ TCRab T cell.20220121 - 2022-01-26 04:18 PM	NA	IRF5		transcription regulator						0.00124	CCL4,CCL5,DAPK2
Chow_vs_HFHS_markers_IEL.CD4+CD8+ TCRab T cell.20220121 - 2022-01-26 04:18 PM	NA	FGF19		growth factor						0.00128	FDPS,HLA-DQB1,Scd2
Chow_vs_HFHS_markers_IEL.CD4+CD8+ TCRab T cell.20220121 - 2022-01-26 04:18 PM	NA	ID3		transcription regulator						0.00133	CCL5,FCER1G,IKZF2,TNFSF8
Chow_vs_HFHS_markers_IEL.CD4+CD8+ TCRab T cell.20220121 - 2022-01-26 04:18 PM	NA	IL3		cytokine						0.00137	Calm1 (includes others),CAPZB,GZMA,Gzmb,TNFSF8
Chow_vs_HFHS_markers_IEL.CD4+CD8+ TCRab T cell.20220121 - 2022-01-26 04:18 PM	NA	Tcf7		transcription regulator		-1.667		-0.027	-1.621	0.00204	CCL4,FDPS,GZMA,Gzmb
Chow_vs_HFHS_markers_IEL.CD4+CD8+ TCRab T cell.20220121 - 2022-01-26 04:18 PM	NA	ID2		transcription regulator						0.00211	CCL5,FCER1G,IKZF2,TNFSF8
Chow_vs_HFHS_markers_IEL.CD4+CD8+ TCRab T cell.20220121 - 2022-01-26 04:18 PM	NA	AHCTF1		transcription regulator						0.0024	CETN2
Chow_vs_HFHS_markers_IEL.CD4+CD8+ TCRab T cell.20220121 - 2022-01-26 04:18 PM	NA	ZNF134		transcription regulator						0.0024	TNFSF8
Chow_vs_HFHS_markers_IEL.CD4+CD8+ TCRab T cell.20220121 - 2022-01-26 04:18 PM	NA	ZNF646		transcription regulator						0.0024	TNFSF8
Chow_vs_HFHS_markers_IEL.CD4+CD8+ TCRab T cell.20220121 - 2022-01-26 04:18 PM	NA	CXCL10		cytokine						0.00251	CCL5,IGKC
Chow_vs_HFHS_markers_IEL.CD4+CD8+ TCRab T cell.20220121 - 2022-01-26 04:18 PM	NA	TRIM24		transcription regulator						0.00253	CCL4,CCL5,PLEC
Chow_vs_HFHS_markers_IEL.CD4+CD8+ TCRab T cell.20220121 - 2022-01-26 04:18 PM	NA	Esrra		transcription regulator						0.00273	GZMA,Gzmb,Scd2
Chow_vs_HFHS_markers_IEL.CD4+CD8+ TCRab T cell.20220121 - 2022-01-26 04:18 PM	NA	CEBPB		transcription regulator		0.305	bias	0.488	-0.636	0.00339	CCL4,CCL5,CIRBP,FCER1G,IGKC,ITGAL
Chow_vs_HFHS_markers_IEL.CD4+CD8+ TCRab T cell.20220121 - 2022-01-26 04:18 PM	NA	STAT1		transcription regulator		1.491	bias	0.449	0.501	0.0034	CCL4,CCL5,FCER1G,Gzmb,TAPBPL
Chow_vs_HFHS_markers_IEL.CD4+CD8+ TCRab T cell.20220121 - 2022-01-26 04:18 PM	NA	C5		cytokine						0.00352	CCL4,CCL5,RGS3	C5,CEBPB,GATA3,ITGAM,NR1H3,PARP1,STAT1
Chow_vs_HFHS_markers_IEL.CD4+CD8+ TCRab T cell.20220121 - 2022-01-26 04:18 PM	NA	IKZF2	0.27	transcription regulator						0.00356	GZMA,Gzmb
Chow_vs_HFHS_markers_IEL.CD4+CD8+ TCRab T cell.20220121 - 2022-01-26 04:18 PM	NA	CSF1		cytokine		1.944	bias	0.47	1.03	0.00369	Acp5,CCL5,FCER1G,FDPS
Chow_vs_HFHS_markers_IEL.CD4+CD8+ TCRab T cell.20220121 - 2022-01-26 04:18 PM	NA	TNFSF11		cytokine						0.0041	Acp5,CCL4,CCL5,ITGAL	BCL10,CEBPB,GATA3,IKBKB,IL4,NR1H3,PARP1,STAT6,TNFSF11
Chow_vs_HFHS_markers_IEL.CD4+CD8+ TCRab T cell.20220121 - 2022-01-26 04:18 PM	NA	IL15		cytokine		1.959	bias	0.402	1.172	0.00516	CCL4,CCL5,CD160,CTSW,Gzmb	BCL10,CEBPB,ETS1,IL12 (family),IL15,IL17A,IL2,MYD88,NFKB1,NFkB (family),STAT1,TBX21
Chow_vs_HFHS_markers_IEL.CD4+CD8+ TCRab T cell.20220121 - 2022-01-26 04:18 PM	NA	ZNF281		transcription regulator						0.00523	CCL4,TNFSF8
Chow_vs_HFHS_markers_IEL.CD4+CD8+ TCRab T cell.20220121 - 2022-01-26 04:18 PM	NA	IL7		cytokine						0.0054	CCL4,Gzmb,TNFSF8
Chow_vs_HFHS_markers_IEL.CD4+CD8+ TCRab T cell.20220121 - 2022-01-26 04:18 PM	NA	FOXO1		transcription regulator		-1	bias	0.348	-1.696	0.00558	CCL4,FDPS,GZMA,Gzmb,IKZF2	FOXO1,GATA3,TBX21
Chow_vs_HFHS_markers_IEL.CD4+CD8+ TCRab T cell.20220121 - 2022-01-26 04:18 PM	NA	IL17A		cytokine		0.061	bias	0.387	-0.712	0.00566	Calm1 (includes others),CCL4,CCL5,Gzmb	BCL10,CEBPB,IL12 (complex),IL12 (family),IL17A,NFKB1,STAT1,TBX21
Chow_vs_HFHS_markers_IEL.CD4+CD8+ TCRab T cell.20220121 - 2022-01-26 04:18 PM	NA	NFKB1		transcription regulator						0.00566	CCL4,CCL5,Gzmb,IGKC	BCL10,CEBPB,IL12 (family),NFKB1,STAT1,TBX21
Chow_vs_HFHS_markers_IEL.CD4+CD8+ TCRab T cell.20220121 - 2022-01-26 04:18 PM	NA	NCOA1		transcription regulator						0.00582	Calm1 (includes others),HIC1,SMG6
Chow_vs_HFHS_markers_IEL.CD4+CD8+ TCRab T cell.20220121 - 2022-01-26 04:18 PM	NA	SPI1		transcription regulator		1.004	bias	0.309	0.396	0.00586	Acp5,CCL4,FCER1G,HIC1
Chow_vs_HFHS_markers_IEL.CD4+CD8+ TCRab T cell.20220121 - 2022-01-26 04:18 PM	NA	EBF1		transcription regulator						0.00592	CCL5,CD160,IGKC
Chow_vs_HFHS_markers_IEL.CD4+CD8+ TCRab T cell.20220121 - 2022-01-26 04:18 PM	NA	SATB2		transcription regulator						0.00773	CD96,TNFSF8
Chow_vs_HFHS_markers_IEL.CD4+CD8+ TCRab T cell.20220121 - 2022-01-26 04:18 PM	NA	Ccl2		cytokine						0.00885	CCL4,CCL5	Ccl2,IL17A,NFKB1,STAT1
Chow_vs_HFHS_markers_IEL.CD4+CD8+ TCRab T cell.20220121 - 2022-01-26 04:18 PM	NA	CSF2		cytokine		0.441	bias	0.552	-0.754	0.0091	CCL4,CDC123,HLA-DQB1,ITGAE,TNFSF8
Chow_vs_HFHS_markers_IEL.CD4+CD8+ TCRab T cell.20220121 - 2022-01-26 04:18 PM	NA	ZSCAN4		transcription regulator						0.00956	TNFSF8
Chow_vs_HFHS_markers_IEL.CD4+CD8+ TCRab T cell.20220121 - 2022-01-26 04:18 PM	NA	HOXA10		transcription regulator						0.00967	FCER1G,HLA-DQB1,Scd2
Chow_vs_HFHS_markers_IEL.CD4+CD8+ TCRab T cell.20220121 - 2022-01-26 04:18 PM	NA	BCL3		transcription regulator						0.01	CCL5,HLA-DQB1
Chow_vs_HFHS_markers_IEL.CD4+CD8+ TCRab T cell.20220121 - 2022-01-26 04:18 PM	NA	KLF2		transcription regulator						0.0103	CCL4,CCL5,RGS3
Chow_vs_HFHS_markers_IEL.CD4+CD8+ TCRab T cell.20220121 - 2022-01-26 04:18 PM	NA	IRF4		transcription regulator						0.0106	Acp5,IKZF2,ITGAL
Chow_vs_HFHS_markers_IEL.CD4+CD8+ TCRab T cell.20220121 - 2022-01-26 04:18 PM	NA	SPP1		cytokine						0.0107	Acp5,CCL4,CCL5
Chow_vs_HFHS_markers_IEL.CD4+CD8+ TCRab T cell.20220121 - 2022-01-26 04:18 PM	NA	CTNNB1		transcription regulator						0.0107	ACTR8,CAPZB,CCL4,CCL5,FCER1G,HADHA,ITGAL
Chow_vs_HFHS_markers_IEL.CD4+CD8+ TCRab T cell.20220121 - 2022-01-26 04:18 PM	NA	SOX4		transcription regulator						0.0138	FCER1G,HLA-DQB1,IGKC
Chow_vs_HFHS_markers_IEL.CD4+CD8+ TCRab T cell.20220121 - 2022-01-26 04:18 PM	NA	IKZF4		transcription regulator						0.0143	Acp5
Chow_vs_HFHS_markers_IEL.CD4+CD8+ TCRab T cell.20220121 - 2022-01-26 04:18 PM	NA	ZFPM1		transcription regulator						0.0151	Gzmb,IKZF2
Chow_vs_HFHS_markers_IEL.CD4+CD8+ TCRab T cell.20220121 - 2022-01-26 04:18 PM	NA	CD40LG		cytokine		0.339	bias	0.582	-0.805	0.0153	CCL4,CCL5,HLA-DQB1,TNFSF8
Chow_vs_HFHS_markers_IEL.CD4+CD8+ TCRab T cell.20220121 - 2022-01-26 04:18 PM	NA	IFI16		transcription regulator						0.0158	CCL4,CCL5
Chow_vs_HFHS_markers_IEL.CD4+CD8+ TCRab T cell.20220121 - 2022-01-26 04:18 PM	NA	TBX5		transcription regulator						0.0158	CCL4,TNFSF8
Chow_vs_HFHS_markers_IEL.CD4+CD8+ TCRab T cell.20220121 - 2022-01-26 04:18 PM	NA	JUND		transcription regulator						0.0162	CCL5,IKZF2
Chow_vs_HFHS_markers_IEL.CD4+CD8+ TCRab T cell.20220121 - 2022-01-26 04:18 PM	NA	CC2D1A		transcription regulator						0.0167	CCL5
Chow_vs_HFHS_markers_IEL.CD4+CD8+ TCRab T cell.20220121 - 2022-01-26 04:18 PM	NA	JDP2		transcription regulator						0.0167	Acp5
Chow_vs_HFHS_markers_IEL.CD4+CD8+ TCRab T cell.20220121 - 2022-01-26 04:18 PM	NA	NKRF		transcription regulator						0.0167	CCL5
Chow_vs_HFHS_markers_IEL.CD4+CD8+ TCRab T cell.20220121 - 2022-01-26 04:18 PM	NA	TAL1		transcription regulator						0.0168	Acp5,CD7,HADHA
Chow_vs_HFHS_markers_IEL.CD4+CD8+ TCRab T cell.20220121 - 2022-01-26 04:18 PM	NA	TP53		transcription regulator		0.113		0.08	-0.113	0.0176	CCL4,CCL5,CTSW,FDPS,Gzmb,HADHA,HIC1,IDH3G,NAP1L4,VDAC1
Chow_vs_HFHS_markers_IEL.CD4+CD8+ TCRab T cell.20220121 - 2022-01-26 04:18 PM	NA	NFYA		transcription regulator						0.0189	HLA-DQB1,Scd2
Chow_vs_HFHS_markers_IEL.CD4+CD8+ TCRab T cell.20220121 - 2022-01-26 04:18 PM	NA	FEM1A		transcription regulator						0.019	CCL4
Chow_vs_HFHS_markers_IEL.CD4+CD8+ TCRab T cell.20220121 - 2022-01-26 04:18 PM	NA	LITAF		transcription regulator						0.019	CCL5
Chow_vs_HFHS_markers_IEL.CD4+CD8+ TCRab T cell.20220121 - 2022-01-26 04:18 PM	NA	NAMPT		cytokine						0.0194	HADHA,IDH3G
Chow_vs_HFHS_markers_IEL.CD4+CD8+ TCRab T cell.20220121 - 2022-01-26 04:18 PM	NA	TCL1A		transcription regulator						0.0194	Acp5,FCER1G
Chow_vs_HFHS_markers_IEL.CD4+CD8+ TCRab T cell.20220121 - 2022-01-26 04:18 PM	NA	BCL6		transcription regulator						0.0199	CCL4,Gzmb,HADHA
Chow_vs_HFHS_markers_IEL.CD4+CD8+ TCRab T cell.20220121 - 2022-01-26 04:18 PM	NA	YBX3		transcription regulator						0.0214	HLA-DQB1
Chow_vs_HFHS_markers_IEL.CD4+CD8+ TCRab T cell.20220121 - 2022-01-26 04:18 PM	NA	TFEB		transcription regulator						0.0214	Acp5,CCL5
Chow_vs_HFHS_markers_IEL.CD4+CD8+ TCRab T cell.20220121 - 2022-01-26 04:18 PM	NA	SIRT1		transcription regulator		-1	bias	-0.252	-0.497	0.0219	CCL5,HLA-DQB1,NKG7,Scd2
Chow_vs_HFHS_markers_IEL.CD4+CD8+ TCRab T cell.20220121 - 2022-01-26 04:18 PM	NA	IL1A		cytokine						0.0224	Acp5,CCL4,CCL5
Chow_vs_HFHS_markers_IEL.CD4+CD8+ TCRab T cell.20220121 - 2022-01-26 04:18 PM	NA	ZGPAT		transcription regulator						0.0237	RGS3
Chow_vs_HFHS_markers_IEL.CD4+CD8+ TCRab T cell.20220121 - 2022-01-26 04:18 PM	NA	STAT3		transcription regulator		-1.069	bias	0.316	-1.576	0.0241	CCL4,CCL5,FCER1G,Gzmb,IKZF2
Chow_vs_HFHS_markers_IEL.CD4+CD8+ TCRab T cell.20220121 - 2022-01-26 04:18 PM	NA	NFE2L2		transcription regulator		-1.131	bias	0.425	-1.972	0.0265	Acp5,Calm1 (includes others),CCL4,CCL5
Chow_vs_HFHS_markers_IEL.CD4+CD8+ TCRab T cell.20220121 - 2022-01-26 04:18 PM	NA	RUNX1		transcription regulator						0.0283	CD160,Gzmb,ITGAL
Chow_vs_HFHS_markers_IEL.CD4+CD8+ TCRab T cell.20220121 - 2022-01-26 04:18 PM	NA	SREBF1		transcription regulator						0.0291	CAPZB,FDPS,Scd2
Chow_vs_HFHS_markers_IEL.CD4+CD8+ TCRab T cell.20220121 - 2022-01-26 04:18 PM	NA	CCL2		cytokine						0.0297	CCL5,ITGAL
Chow_vs_HFHS_markers_IEL.CD4+CD8+ TCRab T cell.20220121 - 2022-01-26 04:18 PM	NA	IFNG		cytokine		1.934	bias	0.292	1.128	0.0304	CCL4,CCL5,CIRBP,FCER1G,Gzmb,HLA-DQB1,ITGAL,TAPBPL
Chow_vs_HFHS_markers_IEL.CD4+CD8+ TCRab T cell.20220121 - 2022-01-26 04:18 PM	NA	YBX1		transcription regulator						0.0306	CCL5,HLA-DQB1
Chow_vs_HFHS_markers_IEL.CD4+CD8+ TCRab T cell.20220121 - 2022-01-26 04:18 PM	NA	CXCL5		cytokine						0.0307	ITGAL
Chow_vs_HFHS_markers_IEL.CD4+CD8+ TCRab T cell.20220121 - 2022-01-26 04:18 PM	NA	STAT5A		transcription regulator						0.0318	FCER1G,GZMA,Gzmb
Chow_vs_HFHS_markers_IEL.CD4+CD8+ TCRab T cell.20220121 - 2022-01-26 04:18 PM	NA	HNF4A		transcription regulator						0.032	CDC123,CETN2,FDPS,HADHA,ITGAL,TAPBPL,TRAPPC4,TRPC4AP,VDAC1,WBP4
Chow_vs_HFHS_markers_IEL.CD4+CD8+ TCRab T cell.20220121 - 2022-01-26 04:18 PM	NA	IL5		cytokine						0.0324	CDC123,Scd2,TNFSF8
Chow_vs_HFHS_markers_IEL.CD4+CD8+ TCRab T cell.20220121 - 2022-01-26 04:18 PM	NA	ZBTB32		transcription regulator						0.0331	HLA-DQB1
Chow_vs_HFHS_markers_IEL.CD4+CD8+ TCRab T cell.20220121 - 2022-01-26 04:18 PM	NA	GLI2		transcription regulator						0.0337	CCL4,CCL5
Chow_vs_HFHS_markers_IEL.CD4+CD8+ TCRab T cell.20220121 - 2022-01-26 04:18 PM	NA	IFNB1		cytokine						0.0353	Acp5,CCL4,CCL5
Chow_vs_HFHS_markers_IEL.CD4+CD8+ TCRab T cell.20220121 - 2022-01-26 04:18 PM	NA	PURA		transcription regulator						0.0377	ITGAL
Chow_vs_HFHS_markers_IEL.CD4+CD8+ TCRab T cell.20220121 - 2022-01-26 04:18 PM	NA	ZFP91		transcription regulator						0.0377	Scd2
Chow_vs_HFHS_markers_IEL.CD4+CD8+ TCRab T cell.20220121 - 2022-01-26 04:18 PM	NA	FGF1		growth factor						0.0389	IKZF2,RFLNB
Chow_vs_HFHS_markers_IEL.CD4+CD8+ TCRab T cell.20220121 - 2022-01-26 04:18 PM	NA	NONO		transcription regulator						0.04	CCL5,TNFSF8
Chow_vs_HFHS_markers_IEL.CD4+CD8+ TCRab T cell.20220121 - 2022-01-26 04:18 PM	NA	RUNX3		transcription regulator						0.04	ITGAE,ITGAL
Chow_vs_HFHS_markers_IEL.CD4+CD8+ TCRab T cell.20220121 - 2022-01-26 04:18 PM	NA	KDM5A		transcription regulator						0.0406	GRPEL1,VDAC1
Chow_vs_HFHS_markers_IEL.CD4+CD8+ TCRab T cell.20220121 - 2022-01-26 04:18 PM	NA	IRX5		transcription regulator						0.0423	TNFSF8
Chow_vs_HFHS_markers_IEL.CD4+CD8+ TCRab T cell.20220121 - 2022-01-26 04:18 PM	NA	TNF		cytokine		1.505		0.25	0.866	0.0437	Acp5,CCL4,CCL5,FCER1G,FDPS,IGKC,ITGAL,RGS3,TNFSF8
Chow_vs_HFHS_markers_IEL.CD4+CD8+ TCRab T cell.20220121 - 2022-01-26 04:18 PM	NA	TCF12		transcription regulator						0.0445	HADHA,IKZF2
Chow_vs_HFHS_markers_IEL.CD4+CD8+ TCRab T cell.20220121 - 2022-01-26 04:18 PM	NA	Cux1		transcription regulator						0.0446	CCL5
Chow_vs_HFHS_markers_IEL.CD4+CD8+ TCRab T cell.20220121 - 2022-01-26 04:18 PM	NA	FOXN1		transcription regulator						0.0446	GZMA
Chow_vs_HFHS_markers_IEL.CD4+CD8+ TCRab T cell.20220121 - 2022-01-26 04:18 PM	NA	KLF13		transcription regulator						0.0446	CCL5
Chow_vs_HFHS_markers_IEL.CD4+CD8+ TCRab T cell.20220121 - 2022-01-26 04:18 PM	NA	IL22		cytokine						0.0451	CCL4,CCL5
Chow_vs_HFHS_markers_IEL.CD4+CD8+ TCRab T cell.20220121 - 2022-01-26 04:18 PM	NA	SOX14		transcription regulator						0.0469	TNFSF8
Chow_vs_HFHS_markers_IEL.CD4+CD8+ TCRab T cell.20220121 - 2022-01-26 04:18 PM	NA	KLF10		transcription regulator						0.0492	TNFSF8
Chow_vs_HFHS_markers_IEL.CD8aa+ TCRαβ/γδ T cell.20220121 - 2022-01-26 04:17 PM	NA	IL2		cytokine		1.709		0.226	0.858	2.53e-18	AHR,CCL3L3,CCL4,CORO2A,CPD,EVL,FOS,GADD45B,GZMA,Gzmb,GZMK,ITGB7,KLRB1,LTB,NFKB1,PIM2,PRF1,Scd2,XCL1	Ap1,GATA3,HIF1A,IL2,IL4,IL6,Ige,NFKB1,NFKBIA,NFkB (complex),RELA,STAT1,STAT3,STAT5A,STAT5a/b,STAT6
Chow_vs_HFHS_markers_IEL.CD8aa+ TCRαβ/γδ T cell.20220121 - 2022-01-26 04:17 PM	NA	IL4		cytokine		1.97		0.229	1.071	4.61e-14	AHR,C15orf48,CCL3L3,CCL4,FOS,GADD45B,GZMA,Gzmb,ID3,ITGB7,KLRB1,LGALS3,LTB,NFKB1,PIM2,PRF1,Scd2,Tcf7,XCL1	Ap1,EGR1,HIF1A,IFNG,IL1B,IL2,IL4,NFKB1,NFKBIA,NFkB (complex),REL,SMAD3,STAT1,STAT3,STAT5A,STAT5a/b,TNF,TP53
Chow_vs_HFHS_markers_IEL.CD8aa+ TCRαβ/γδ T cell.20220121 - 2022-01-26 04:17 PM	NA	IL18		cytokine		1.858	bias	0.275	1.049	4.94e-11	CCL3L3,CCL4,GADD45B,GZMA,Gzmb,GZMK,LTB,PRF1,XCL1	GATA3,HIF1A,IFNG,IL18,IL2,IL4,Ige,NFKB1,NFkB (complex),REL,STAT1,STAT3,STAT5A,STAT6
Chow_vs_HFHS_markers_IEL.CD8aa+ TCRαβ/γδ T cell.20220121 - 2022-01-26 04:17 PM	NA	Tcf7	-0.53	transcription regulator		-1.8		-0.016	-1.76	1.7e-10	CCL3L3,CCL4,FDPS,GZMA,Gzmb,ID3,NFKB1,PLTP,PRF1
Chow_vs_HFHS_markers_IEL.CD8aa+ TCRαβ/γδ T cell.20220121 - 2022-01-26 04:17 PM	NA	IL7		cytokine		0.416	bias	0.258	-0.261	1.85e-10	AHR,CCL4,Gzmb,IGHM,ITGB7,LTB,PIM2,Tcf7	IL7,STAT6
Chow_vs_HFHS_markers_IEL.CD8aa+ TCRαβ/γδ T cell.20220121 - 2022-01-26 04:17 PM	NA	FOXP3		transcription regulator						9.22e-10	CCL3L3,FOS,GZMA,Gzmb,LGALS3,NFKB1,PIM2,XCL1	FOXP3,GATA3,HIF1A,IFNG,IL4,NFKB1,REL,STAT1,STAT3,STAT5A,STAT6
Chow_vs_HFHS_markers_IEL.CD8aa+ TCRαβ/γδ T cell.20220121 - 2022-01-26 04:17 PM	NA	STAT5A		transcription regulator						1.56e-09	C15orf48,CCL3L3,FOS,GZMA,Gzmb,GZMK,KLRB1,LTB,PRF1	IL2,NFkB (complex),STAT1,STAT3,STAT5A
Chow_vs_HFHS_markers_IEL.CD8aa+ TCRαβ/γδ T cell.20220121 - 2022-01-26 04:17 PM	NA	TBX21		transcription regulator	Activated	2.176		0.063	2.038	2.35e-09	CCL3L3,CCL4,GZMA,Gzmb,PRF1,Tcf7	GATA3,IL4,STAT1,STAT3,STAT5A,STAT6,TBX21
Chow_vs_HFHS_markers_IEL.CD8aa+ TCRαβ/γδ T cell.20220121 - 2022-01-26 04:17 PM	NA	IFNG		cytokine		1.326		0.166	0.744	2.67e-08	AHR,C15orf48,CCL3L3,CCL4,CIRBP,FOS,GADD45B,Gzmb,IGHM,LGALS3,LTB,NFKB1,PIM2,PRF1,XCL1	Ap1,GATA3,HIF1A,IFNG,IL4,IL6,Ige,NFKB1,NFkB (complex),RB1,STAT1,STAT3,STAT5A,STAT5a/b,STAT6
Chow_vs_HFHS_markers_IEL.CD8aa+ TCRαβ/γδ T cell.20220121 - 2022-01-26 04:17 PM	NA	NFKB1	-0.283	transcription regulator		0.115	bias	0.299	-0.609	4.57e-08	CCL3L3,CCL4,FOS,Gzmb,IGHM,IGKC,LTB,NFKB1	Ap1,CDKN2A,HIF1A,IKBKB,IL6,NFKB1,NFKBIA,NFkB (complex),NR3C1,REL,RELA,STAT1,STAT3,TBX21,TP53
Chow_vs_HFHS_markers_IEL.CD8aa+ TCRαβ/γδ T cell.20220121 - 2022-01-26 04:17 PM	NA	TGFB1		growth factor		0.113		0.113	-0.267	9.79e-08	AHR,CCL3L3,CCL4,Clec2d (includes others),FOS,GADD45B,GZMA,Gzmb,ID3,Igha,IGHM,ITGB7,KLRB1,LGALS3,Tcf7,XCL1	Ap1,CDKN2A,CTNNB1,GATA3,HIF1A,IL4,MYC,NANOG,NFKBIA,SMAD3,STAT1,STAT3,STAT5A,STAT6,TCF,TGFB1,TP53,Tgf beta,prostaglandin E2
Chow_vs_HFHS_markers_IEL.CD8aa+ TCRαβ/γδ T cell.20220121 - 2022-01-26 04:17 PM	NA	TNFSF11		cytokine		0.375	bias	0.317	-0.438	4.61e-07	AHR,CCL3L3,CCL4,FOS,GADD45B,NFKB1,Tcf7	AKT1,Ap1,CHUK,FOSL1,HIF1A,IL6,MAP2K1/2,NFKB1,NFKBIA,NFkB (complex),RELA,SMAD3,STAT1,STAT3,TNFSF11,TP53
Chow_vs_HFHS_markers_IEL.CD8aa+ TCRαβ/γδ T cell.20220121 - 2022-01-26 04:17 PM	NA	TCF3		transcription regulator		-1.961		0.113	-2.183	6.03e-07	CELA1,Clec2d (includes others),GADD45B,ID3,IGHM,ITGB7,SCIN,Tcf7	TCF12,TCF3
Chow_vs_HFHS_markers_IEL.CD8aa+ TCRαβ/γδ T cell.20220121 - 2022-01-26 04:17 PM	NA	IL21		cytokine	Activated	2.393	bias	0.269	1.749	6.67e-07	CCL3L3,CCL4,GZMA,Gzmb,KLRB1,PRF1	Ap1,GATA3,IL21,IL4,Immunoglobulin,MITF,MYD88,NFKB1,STAT1,STAT3,STAT5A,STAT6,TBX21,TP53
Chow_vs_HFHS_markers_IEL.CD8aa+ TCRαβ/γδ T cell.20220121 - 2022-01-26 04:17 PM	NA	IL6		cytokine		0.058		0.209	-0.537	1.03e-06	AHR,CCL3L3,CCL4,FOS,GADD45B,Gzmb,IGHM,KLRB1,NFKB1,PRF1	Ap1,CEBPB,EGR1,HIF1A,IFNG,IL1B,IL6,NFKB1,NFKBIA,NFkB (complex),REL,RELA,SMAD3,STAT1,STAT3,STAT5a/b,TBX21,TP53
Chow_vs_HFHS_markers_IEL.CD8aa+ TCRαβ/γδ T cell.20220121 - 2022-01-26 04:17 PM	NA	IL15		cytokine		0.635		0.228	0.104	1.39e-06	AHR,CCL4,Gzmb,GZMK,ITGB7,KLRB1,NFKB1,PRF1	Ap1,IL15,IL2,MYD88,NFKB1,NFkB (complex),STAT1,STAT3,STAT5A,STAT5a/b
Chow_vs_HFHS_markers_IEL.CD8aa+ TCRαβ/γδ T cell.20220121 - 2022-01-26 04:17 PM	NA	STAT6		transcription regulator		-0.128		0.059	-0.271	1.39e-06	CCL3L3,GADD45B,Gzmb,ITGB7,LTB,PIM2,Scd2,Tcf7	GATA3,IL4,SMAD3,STAT1,STAT3,STAT5A,STAT6
Chow_vs_HFHS_markers_IEL.CD8aa+ TCRαβ/γδ T cell.20220121 - 2022-01-26 04:17 PM	NA	BHLHE40		transcription regulator		0.378		0.242	-0.261	1.46e-06	AHR,C15orf48,Gzmb,GZMK,LTB,Tcf7,TIPARP
Chow_vs_HFHS_markers_IEL.CD8aa+ TCRαβ/γδ T cell.20220121 - 2022-01-26 04:17 PM	NA	FOXO1		transcription regulator		-0.239		0.198	-0.759	1.6e-06	CCL4,FDPS,FOS,GADD45B,GZMA,Gzmb,PRF1,Tcf7	FOXO1,TBX21
Chow_vs_HFHS_markers_IEL.CD8aa+ TCRαβ/γδ T cell.20220121 - 2022-01-26 04:17 PM	NA	IL9		cytokine	Activated	2		0.063	1.874	3.62e-06	CCL3L3,PIM2,PRF1,SCIN
Chow_vs_HFHS_markers_IEL.CD8aa+ TCRαβ/γδ T cell.20220121 - 2022-01-26 04:17 PM	NA	TNF		cytokine		0.448		0.142	-0.032	3.91e-06	C15orf48,CCL3L3,CCL4,FDPS,FOS,GADD45B,ID3,IGKC,ITGB7,KLRB1,LGALS3,LTB,NFKB1,PIM2	Ap1,CDKN2A,CSF2,CTNNB1,EGR1,ESR1,GATA3,HIF1A,IL4,MEF2C,NFKBIA,NFkB (complex),SMAD3,SMARCA4,STAT1,STAT3,STAT5A,STAT6,TNF,TP53,beta-estradiol,hydrogen peroxide
Chow_vs_HFHS_markers_IEL.CD8aa+ TCRαβ/γδ T cell.20220121 - 2022-01-26 04:17 PM	NA	REL		transcription regulator						4.19e-06	AHR,CCL4,FOS,GADD45B,IGHM,NFKB1	CCL5,HIF1A,IL6,NFKB1,NFKBIA,NFkB (complex),REL,RELA,STAT1,STAT3
Chow_vs_HFHS_markers_IEL.CD8aa+ TCRαβ/γδ T cell.20220121 - 2022-01-26 04:17 PM	NA	GATA3		transcription regulator		0.555		0.035	0.477	4.72e-06	CCL4,FOS,GZMA,LTB,NFKB1,Tcf7	Ap1,GATA3,IL10,IL4,SMAD3,STAT1,STAT3,STAT5A,STAT6
Chow_vs_HFHS_markers_IEL.CD8aa+ TCRαβ/γδ T cell.20220121 - 2022-01-26 04:17 PM	NA	CREBBP		transcription regulator						5.58e-06	EVL,FDPS,FOS,ITGB7,PRF1,TESC,TIPARP	CREBBP,EP300
Chow_vs_HFHS_markers_IEL.CD8aa+ TCRαβ/γδ T cell.20220121 - 2022-01-26 04:17 PM	NA	CD40LG		cytokine		-0.029	bias	0.331	-0.829	5.86e-06	AHR,CCL4,FOS,ID3,ITGB7,LTB,NFKB1	Ap1,CD40LG,CSF2,CTNNB1,GATA3,IKBKB,IL4,Jnk,NFKB1,NFKBIA,NFkB (complex),NR3C1,PRKCA,STAT1,STAT3,STAT5A,STAT6
Chow_vs_HFHS_markers_IEL.CD8aa+ TCRαβ/γδ T cell.20220121 - 2022-01-26 04:17 PM	NA	ZBTB7B		transcription regulator						8.51e-06	AHR,CCL3L3,Gzmb,PRF1
Chow_vs_HFHS_markers_IEL.CD8aa+ TCRαβ/γδ T cell.20220121 - 2022-01-26 04:17 PM	NA	SREBF1		transcription regulator		0.774	bias	0.288	0.148	9.06e-06	FDPS,GLP1R,IGHM,LGALS3,PLTP,Scd2
Chow_vs_HFHS_markers_IEL.CD8aa+ TCRαβ/γδ T cell.20220121 - 2022-01-26 04:17 PM	NA	TOX		transcription regulator						1.02e-05	AHR,ID3,Tcf7
Chow_vs_HFHS_markers_IEL.CD8aa+ TCRαβ/γδ T cell.20220121 - 2022-01-26 04:17 PM	NA	SMAD3		transcription regulator		1.689		0.202	1.348	1.15e-05	CCL3L3,CCL4,FOS,GADD45B,GZMA,ID3	Ap1,CDKN2A,CEBPB,CTNNB1,ERK1/2,FOSL1,GATA4,NFKBIA,P38 MAPK,RB1,RBPJ,SMAD3,STAT1,TGFB1,TP53,Tgf beta
Chow_vs_HFHS_markers_IEL.CD8aa+ TCRαβ/γδ T cell.20220121 - 2022-01-26 04:17 PM	NA	CCL5		cytokine		1.295	bias	0.357	0.595	1.17e-05	AHR,CCL3L3,CCL4,FOS	AKT1,Ap1,CCL5,CEBPB,ERK1/2,FOSL1,GATA4,HIF1A,MAP2K1/2,MAPK1,NFKB1,NFkB (complex),SMAD3,STAT1,STAT3,STAT5a/b,TP53
Chow_vs_HFHS_markers_IEL.CD8aa+ TCRαβ/γδ T cell.20220121 - 2022-01-26 04:17 PM	NA	PRDM1		transcription regulator		-0.407		-0.101	-0.165	1.22e-05	FOS,Gzmb,ID3,IGHM,LGALS3,PRF1
Chow_vs_HFHS_markers_IEL.CD8aa+ TCRαβ/γδ T cell.20220121 - 2022-01-26 04:17 PM	NA	IL10		cytokine		0.41		0.044	0.299	1.7e-05	CCL3L3,CCL4,FOS,GZMA,ITGB7,LTB,XCL1	Ap1,CTNNB1,GATA3,IL10,IL2,IL4,Jnk,NFkB (complex),SPP1,STAT1,STAT3,STAT5A,STAT6
Chow_vs_HFHS_markers_IEL.CD8aa+ TCRαβ/γδ T cell.20220121 - 2022-01-26 04:17 PM	NA	STAT3		transcription regulator		-0.374		0.18	-0.767	2.34e-05	AHR,CCL3L3,CCL4,FOS,Gzmb,NFKB1,PIM2,PRF1	Ap1,EGR1,HIF1A,IFNG,IL1B,IL6,NFKB1,NFKBIA,NFkB (complex),REL,SMAD3,STAT1,STAT3,TBX21,TP53,prostaglandin E2
Chow_vs_HFHS_markers_IEL.CD8aa+ TCRαβ/γδ T cell.20220121 - 2022-01-26 04:17 PM	NA	IL3		cytokine						2.97e-05	FOS,GADD45B,GZMA,Gzmb,ITGB7,PIM2	IL3,Interferon alpha,STAT1,STAT3
Chow_vs_HFHS_markers_IEL.CD8aa+ TCRαβ/γδ T cell.20220121 - 2022-01-26 04:17 PM	NA	MEIS1		transcription regulator						3.27e-05	CCL3L3,FOS,XCL1
Chow_vs_HFHS_markers_IEL.CD8aa+ TCRαβ/γδ T cell.20220121 - 2022-01-26 04:17 PM	NA	STAT5B		transcription regulator		0		0.127	-0.254	3.83e-05	CCL3L3,CIRBP,FOS,GADD45B,LTB,PLTP
Chow_vs_HFHS_markers_IEL.CD8aa+ TCRαβ/γδ T cell.20220121 - 2022-01-26 04:17 PM	NA	CSF2		cytokine		1.168	bias	0.314	0.554	3.93e-05	CCL3L3,CCL4,FOS,ID3,LTB,NFKB1,PIM2	Ap1,CSF2,ERK1/2,FOSL1,GATA4,HIF1A,MAP2K1/2,NFKB1,NFKBIA,NFkB (complex),P38 MAPK,RB1,RBPJ,RELA,SMAD3,STAT1,STAT3,TNF,TP53
Chow_vs_HFHS_markers_IEL.CD8aa+ TCRαβ/γδ T cell.20220121 - 2022-01-26 04:17 PM	NA	HIF1A		transcription regulator		1.406		0.217	0.931	4.37e-05	AHR,CCL3L3,CCL4,FOS,GADD45B,NFKB1,PIM2	Ap1,CCL5,EGR1,HIF1A,IL6,MEF2C,NFKB1,NFKBIA,NFkB (complex),NR3C1,RB1,RELA,STAT1,STAT3,STAT5a/b
Chow_vs_HFHS_markers_IEL.CD8aa+ TCRαβ/γδ T cell.20220121 - 2022-01-26 04:17 PM	NA	ETS1		transcription regulator	Inhibited	-2.236	bias	0.282	-2.867	4.92e-05	GZMA,Gzmb,GZMK,LTB,PRF1
Chow_vs_HFHS_markers_IEL.CD8aa+ TCRαβ/γδ T cell.20220121 - 2022-01-26 04:17 PM	NA	IL33		cytokine		0.873		0.249	0.275	5.25e-05	CCL3L3,CCL4,GADD45B,IGHM,NFKB1,PIM2	Ap1,CSF2,HIF1A,IFNG,IL33,IL6,Ige,NFKB1,NFKBIA,NFkB (complex),REL,RELA,STAT1,STAT3
Chow_vs_HFHS_markers_IEL.CD8aa+ TCRαβ/γδ T cell.20220121 - 2022-01-26 04:17 PM	NA	CTNNB1		transcription regulator		1.964		0.208	1.556	6.05e-05	AHR,CCL4,FOS,GADD45B,ID3,IGHM,ITGB7,LGALS3,Tcf7	Ap1,CDKN2A,CTNNB1,MYC,NANOG,NFKBIA,NFkB (complex),SMAD3,STAT1,STAT3,TCF,TNFSF11,TP53
Chow_vs_HFHS_markers_IEL.CD8aa+ TCRαβ/γδ T cell.20220121 - 2022-01-26 04:17 PM	NA	BCL6		transcription regulator		-0.655		-0.096	-0.465	6.41e-05	CCL3L3,CCL4,CPD,Gzmb,NFKB1	BCL6,EGR1,IL1B,NFKBIA,SMAD3,STAT1,STAT3
Chow_vs_HFHS_markers_IEL.CD8aa+ TCRαβ/γδ T cell.20220121 - 2022-01-26 04:17 PM	NA	ARNT		transcription regulator						6.66e-05	AHR,Gzmb,IGHM,PRF1
Chow_vs_HFHS_markers_IEL.CD8aa+ TCRαβ/γδ T cell.20220121 - 2022-01-26 04:17 PM	NA	FGF1		growth factor		1.941		-0.066	2.069	8.25e-05	AHR,FOS,LTB,Tcf7
Chow_vs_HFHS_markers_IEL.CD8aa+ TCRαβ/γδ T cell.20220121 - 2022-01-26 04:17 PM	NA	MEF2C		transcription regulator						9.28e-05	ACTN2,CCL3L3,CCL4,FOS	GATA4,MEF2C,TBX5
Chow_vs_HFHS_markers_IEL.CD8aa+ TCRαβ/γδ T cell.20220121 - 2022-01-26 04:17 PM	NA	STAT1		transcription regulator		0.346	bias	0.255	-0.272	9.49e-05	CCL3L3,CCL4,FOS,Gzmb,NFKB1,PRF1	Ap1,CD40,EGR1,FOSL1,HIF1A,IFNG,IL1B,IL6,NFKB1,NFKBIA,NFkB (complex),REL,SMAD3,STAT1,STAT3,STAT5a/b
Chow_vs_HFHS_markers_IEL.CD8aa+ TCRαβ/γδ T cell.20220121 - 2022-01-26 04:17 PM	NA	MITF		transcription regulator	Activated	2	bias	0.34	1.319	9.69e-05	FOS,Gzmb,LGALS3,PRF1,XCL1
Chow_vs_HFHS_markers_IEL.CD8aa+ TCRαβ/γδ T cell.20220121 - 2022-01-26 04:17 PM	NA	WT1		transcription regulator						9.69e-05	CIRBP,FDPS,LGALS3,OS9,Scd2
Chow_vs_HFHS_markers_IEL.CD8aa+ TCRαβ/γδ T cell.20220121 - 2022-01-26 04:17 PM	NA	IL1B		cytokine		0.789		0.145	0.449	0.0001	CCL3L3,CCL4,FOS,GADD45B,Gzmb,ID3,KLRB1,NFKB1,PRF1	Ap1,GATA3,IL1B,IL4,IL6,MYD88,NFKB1,NFkB (complex),STAT1,STAT3,STAT5A,STAT5a/b,STAT6,TBX21,TP53
Chow_vs_HFHS_markers_IEL.CD8aa+ TCRαβ/γδ T cell.20220121 - 2022-01-26 04:17 PM	NA	RUNX1		transcription regulator		-0.277		0.091	-0.454	0.000122	Gzmb,KLRB1,PIM2,Tcf7,XCL1
Chow_vs_HFHS_markers_IEL.CD8aa+ TCRαβ/γδ T cell.20220121 - 2022-01-26 04:17 PM	NA	EP300		transcription regulator						0.000127	EVL,FOS,ID3,ITGB7,TESC,TIPARP	CREBBP,EP300
Chow_vs_HFHS_markers_IEL.CD8aa+ TCRαβ/γδ T cell.20220121 - 2022-01-26 04:17 PM	NA	IL27		cytokine		-0.218		0.208	-0.626	0.000136	AHR,CCL4,FOS,Gzmb	Ap1,IL17A,IL27,IL6,NFKB1,NFkB (complex),STAT1,STAT3,STAT5a/b,TBX21,TP53
Chow_vs_HFHS_markers_IEL.CD8aa+ TCRαβ/γδ T cell.20220121 - 2022-01-26 04:17 PM	NA	CLEC11A		growth factor						0.00015	CCL4,FOS,NFKB1	Ap1,CLEC11A,NFKB1,NFkB (complex),STAT1,STAT3,STAT5a/b,TBX21,TP53
Chow_vs_HFHS_markers_IEL.CD8aa+ TCRαβ/γδ T cell.20220121 - 2022-01-26 04:17 PM	NA	GFI1		transcription regulator		-1	bias	-0.338	-0.323	0.000151	GZMA,ITGB7,NFKB1,TESC
Chow_vs_HFHS_markers_IEL.CD8aa+ TCRαβ/γδ T cell.20220121 - 2022-01-26 04:17 PM	NA	NFKBIA		transcription regulator		1.516		0.103	1.326	0.000152	CCL3L3,FOS,GADD45B,GZMK,ID3,NFKB1	Ap1,CDKN2A,CHUK,CSF2,CTNNB1,EGR1,HIF1A,IL1B,NFKB1,NFKBIA,NFkB (complex),RELA,SMAD3,STAT1,STAT3,TP53
Chow_vs_HFHS_markers_IEL.CD8aa+ TCRαβ/γδ T cell.20220121 - 2022-01-26 04:17 PM	NA	EBF1		transcription regulator						0.000155	CCL3L3,IGHM,IGKC,KLRB1
Chow_vs_HFHS_markers_IEL.CD8aa+ TCRαβ/γδ T cell.20220121 - 2022-01-26 04:17 PM	NA	GATA1		transcription regulator						0.000169	CPD,NFKB1,PIM2,SCIN,Tcf7
Chow_vs_HFHS_markers_IEL.CD8aa+ TCRαβ/γδ T cell.20220121 - 2022-01-26 04:17 PM	NA	AGT		growth factor		0.887		0.193	0.36	0.000172	CCL3L3,CCL4,CELA1,FOS,ID3,ITGB7,LGALS3,Tcf7	AGT,Ap1,CDKN2A,CEBPB,CTNNB1,ERK1/2,FOSL1,GATA4,MAP2K1,MAPK1,MYC,NANOG,NCOA2,NFKBIA,SMAD3,STAT1,STAT3,TCF,TP53
Chow_vs_HFHS_markers_IEL.CD8aa+ TCRαβ/γδ T cell.20220121 - 2022-01-26 04:17 PM	NA	RBPJ		transcription regulator						0.000188	CCL3L3,CELA1,FOS,NFKB1
Chow_vs_HFHS_markers_IEL.CD8aa+ TCRαβ/γδ T cell.20220121 - 2022-01-26 04:17 PM	NA	RELA		transcription regulator						0.000189	AHR,FOS,IGHM,IGKC,LTB,NFKB1	Ap1,CEBPB,HIF1A,NFKB1,NFKBIA,NFkB (complex),REL,RELA,STAT1,STAT3
Chow_vs_HFHS_markers_IEL.CD8aa+ TCRαβ/γδ T cell.20220121 - 2022-01-26 04:17 PM	NA	TBX20		transcription regulator						0.000201	CCL3L3,XCL1
Chow_vs_HFHS_markers_IEL.CD8aa+ TCRαβ/γδ T cell.20220121 - 2022-01-26 04:17 PM	NA	NCOA2		transcription regulator		-1		0.208	-1.416	0.000217	AHR,CCL3L3,CCL4,PLTP
Chow_vs_HFHS_markers_IEL.CD8aa+ TCRαβ/γδ T cell.20220121 - 2022-01-26 04:17 PM	NA	HAND2		transcription regulator						0.00023	ACTN2,CCL3L3,CCL4
Chow_vs_HFHS_markers_IEL.CD8aa+ TCRαβ/γδ T cell.20220121 - 2022-01-26 04:17 PM	NA	ZEB2		transcription regulator						0.000262	CCL3L3,GZMA,Tcf7
Chow_vs_HFHS_markers_IEL.CD8aa+ TCRαβ/γδ T cell.20220121 - 2022-01-26 04:17 PM	NA	BCL11B		transcription regulator						0.000273	AHR,Gzmb,LTB
Chow_vs_HFHS_markers_IEL.CD8aa+ TCRαβ/γδ T cell.20220121 - 2022-01-26 04:17 PM	NA	KLF2		transcription regulator		1.677		-0.071	1.796	0.000333	CCL4,ID3,ITGB7,PRF1
Chow_vs_HFHS_markers_IEL.CD8aa+ TCRαβ/γδ T cell.20220121 - 2022-01-26 04:17 PM	NA	ZFPM1		transcription regulator						0.00036	CPD,Gzmb,SCIN
Chow_vs_HFHS_markers_IEL.CD8aa+ TCRαβ/γδ T cell.20220121 - 2022-01-26 04:17 PM	NA	IL16		cytokine						0.000364	CCL3L3,FOS	CCL5,IL16,NFKBIA,NFkB (complex),P38 MAPK,RB1,RBPJ,STAT1,STAT3,TP53
Chow_vs_HFHS_markers_IEL.CD8aa+ TCRαβ/γδ T cell.20220121 - 2022-01-26 04:17 PM	NA	TBX5		transcription regulator						0.000388	ACTN2,CCL3L3,CCL4	GATA4,MEF2C,TBX5
Chow_vs_HFHS_markers_IEL.CD8aa+ TCRαβ/γδ T cell.20220121 - 2022-01-26 04:17 PM	NA	EGR1		transcription regulator						0.000391	CCL3L3,CCL4,GADD45B,NFKB1	EGR1,MEF2C,NR3C1,RB1
Chow_vs_HFHS_markers_IEL.CD8aa+ TCRαβ/γδ T cell.20220121 - 2022-01-26 04:17 PM	NA	WNT5A		cytokine		-1		-0.102	-0.797	0.000391	CCL3L3,ID3,ITGB7,NFKB1	NFKBIA,P38 MAPK,RB1,RBPJ,STAT1,TP53,WNT5A
Chow_vs_HFHS_markers_IEL.CD8aa+ TCRαβ/γδ T cell.20220121 - 2022-01-26 04:17 PM	NA	CXCL2		cytokine						0.000412	CCL3L3,CCL4
Chow_vs_HFHS_markers_IEL.CD8aa+ TCRαβ/γδ T cell.20220121 - 2022-01-26 04:17 PM	NA	CXCL3		cytokine						0.000462	CCL3L3,CCL4	Ap1,CXCL3,ERK1/2,FOSL1,GATA4,SMAD3,TP53
Chow_vs_HFHS_markers_IEL.CD8aa+ TCRαβ/γδ T cell.20220121 - 2022-01-26 04:17 PM	NA	LYL1		transcription regulator						0.000462	ID3,NFKB1
Chow_vs_HFHS_markers_IEL.CD8aa+ TCRαβ/γδ T cell.20220121 - 2022-01-26 04:17 PM	NA	TP53		transcription regulator		-0.113		0.046	-0.24	0.000482	CCL3L3,CCL4,FDPS,FOS,GADD45B,Gzmb,ID3,ITGB7,LGALS3,NFKB1,PLTP	Ap1,CEBPB,EGR1,ERK1/2,FOSL1,GATA4,HIF1A,IL1B,MAP2K1/2,NFKBIA,NFkB (complex),NR3C1,P38 MAPK,RB1,RBPJ,SMAD3,STAT1,STAT3,TNF,TP53
Chow_vs_HFHS_markers_IEL.CD8aa+ TCRαβ/γδ T cell.20220121 - 2022-01-26 04:17 PM	NA	FOSL1		transcription regulator						0.000497	CCL3L3,CCL4,FOS	Ap1,FOSL1
Chow_vs_HFHS_markers_IEL.CD8aa+ TCRαβ/γδ T cell.20220121 - 2022-01-26 04:17 PM	NA	FGF19		growth factor						0.000531	FDPS,FOS,Scd2
Chow_vs_HFHS_markers_IEL.CD8aa+ TCRαβ/γδ T cell.20220121 - 2022-01-26 04:17 PM	NA	ILF3		transcription regulator						0.000548	FDPS,FOS,LGALS3
Chow_vs_HFHS_markers_IEL.CD8aa+ TCRαβ/γδ T cell.20220121 - 2022-01-26 04:17 PM	NA	CSF3		cytokine						0.000647	CCL3L3,FOS,GADD45B,LTB	Ap1,CSF3,HIF1A,IL1R1,NFKB1,NFKBIA,NFkB (complex),RELA,STAT3,STAT5B
Chow_vs_HFHS_markers_IEL.CD8aa+ TCRαβ/γδ T cell.20220121 - 2022-01-26 04:17 PM	NA	ID2		transcription regulator		0.577		-0.054	0.671	0.00068	GADD45B,ID3,LTB,Tcf7
Chow_vs_HFHS_markers_IEL.CD8aa+ TCRαβ/γδ T cell.20220121 - 2022-01-26 04:17 PM	NA	GDF2		growth factor						0.000703	FOS,GADD45B,ID3
Chow_vs_HFHS_markers_IEL.CD8aa+ TCRαβ/γδ T cell.20220121 - 2022-01-26 04:17 PM	NA	TCF7L2		transcription regulator	Activated	2.19	bias	0.326	1.476	0.000728	CPD,FOS,GLP1R,ID3,SNX18
Chow_vs_HFHS_markers_IEL.CD8aa+ TCRαβ/γδ T cell.20220121 - 2022-01-26 04:17 PM	NA	FGF4		growth factor						0.00076	FOS,Scd2
Chow_vs_HFHS_markers_IEL.CD8aa+ TCRαβ/γδ T cell.20220121 - 2022-01-26 04:17 PM	NA	CCL3		cytokine						0.0009	CCL4,FOS
Chow_vs_HFHS_markers_IEL.CD8aa+ TCRαβ/γδ T cell.20220121 - 2022-01-26 04:17 PM	NA	IL1A		cytokine		0.364	bias	0.281	-0.186	0.00101	CCL4,Clec2d (includes others),FOS,NFKB1	Ap1,HIF1A,IKBKB,IL1A,NFKB1,NFKBIA,NFkB (complex),NR3C1,RB1,REL,SMAD3,STAT1,STAT3,TAC1,hyaluronic acid,prostaglandin E2
Chow_vs_HFHS_markers_IEL.CD8aa+ TCRαβ/γδ T cell.20220121 - 2022-01-26 04:17 PM	NA	EPAS1		transcription regulator						0.00104	FOS,GADD45B,Gzmb,PRF1
Chow_vs_HFHS_markers_IEL.CD8aa+ TCRαβ/γδ T cell.20220121 - 2022-01-26 04:17 PM	NA	MEIS2		transcription regulator						0.00105	ID3,XCL1
Chow_vs_HFHS_markers_IEL.CD8aa+ TCRαβ/γδ T cell.20220121 - 2022-01-26 04:17 PM	NA	KITLG		growth factor						0.00111	CCL3L3,CCL4,FOS,IGHM	AKT1,Ap1,CEBPB,ERK1/2,FOSL1,GAB2,GATA4,HIF1A,KITLG,MAP2K1/2,NFKB1,NFkB (complex),RELA,SMAD3,STAT1,STAT3,TP53
Chow_vs_HFHS_markers_IEL.CD8aa+ TCRαβ/γδ T cell.20220121 - 2022-01-26 04:17 PM	NA	ZIC1		transcription regulator						0.00113	CCL3L3,XCL1
Chow_vs_HFHS_markers_IEL.CD8aa+ TCRαβ/γδ T cell.20220121 - 2022-01-26 04:17 PM	NA	GATA4		transcription regulator						0.00115	ACTN2,CCL3L3,CCL4,FOS	GATA4,MEF2C,TBX5
Chow_vs_HFHS_markers_IEL.CD8aa+ TCRαβ/γδ T cell.20220121 - 2022-01-26 04:17 PM	NA	Esrra		transcription regulator						0.00115	GZMA,Gzmb,Scd2
Chow_vs_HFHS_markers_IEL.CD8aa+ TCRαβ/γδ T cell.20220121 - 2022-01-26 04:17 PM	NA	CXCL10		cytokine						0.00139	FOS,IGKC
Chow_vs_HFHS_markers_IEL.CD8aa+ TCRαβ/γδ T cell.20220121 - 2022-01-26 04:17 PM	NA	IKZF1		transcription regulator		-1.414		-0.249	-1.062	0.00143	CCL3L3,CCL4,Gzmb,SELENOM
Chow_vs_HFHS_markers_IEL.CD8aa+ TCRαβ/γδ T cell.20220121 - 2022-01-26 04:17 PM	NA	C5		cytokine						0.00149	CCL3L3,CCL4,NFKB1	AKT1,Ap1,C5,CSF2,EGR1,HIF1A,IL1B,NFKB1,NFKBIA,NFkB (complex),SMAD3,STAT1,STAT3,STAT5a/b,TP53
Chow_vs_HFHS_markers_IEL.CD8aa+ TCRαβ/γδ T cell.20220121 - 2022-01-26 04:17 PM	NA	MYC		transcription regulator	Inhibited	-2.186		0.16	-2.535	0.0015	AHR,CPD,FOS,GADD45B,ID3,Igha,Scd2,Tcf7	CTNNB1,MYC,NANOG,TCF,TP53
Chow_vs_HFHS_markers_IEL.CD8aa+ TCRαβ/γδ T cell.20220121 - 2022-01-26 04:17 PM	NA	HTT		transcription regulator						0.00156	ACTN2,EVL,FDPS,FOS,Scd2,TESC	CREBBP,EP300,HTT
Chow_vs_HFHS_markers_IEL.CD8aa+ TCRαβ/γδ T cell.20220121 - 2022-01-26 04:17 PM	NA	PRL		cytokine		0.185	bias	0.269	-0.35	0.00158	CPD,FOS,ID3,NFKB1	Akt,ELK1,NFKBIA,NFkB (complex),P38 MAPK,PRKCA,PRL,RB1,RBPJ,STAT1,TP53
Chow_vs_HFHS_markers_IEL.CD8aa+ TCRαβ/γδ T cell.20220121 - 2022-01-26 04:17 PM	NA	MIF		cytokine						0.00162	CCL3L3,CCL4,FOS	AKT1,Ap1,CEBPB,ERK1/2,FOSL1,GATA4,HIF1A,IL10,MAPK1,MIF,NFKB1,NFkB (complex),SMAD3,STAT1,TP53
Chow_vs_HFHS_markers_IEL.CD8aa+ TCRαβ/γδ T cell.20220121 - 2022-01-26 04:17 PM	NA	LDB1		transcription regulator		1		-0.006	1.011	0.00165	AHR,ITGB7,PIM2,Tcf7
Chow_vs_HFHS_markers_IEL.CD8aa+ TCRαβ/γδ T cell.20220121 - 2022-01-26 04:17 PM	NA	LMO2		transcription regulator		1		-0.014	1.028	0.00167	AHR,ITGB7,PIM2,Tcf7
Chow_vs_HFHS_markers_IEL.CD8aa+ TCRαβ/γδ T cell.20220121 - 2022-01-26 04:17 PM	NA	IL5		cytokine		-0.152	bias	0.381	-0.907	0.00171	IGHM,ITGB7,LTB,Scd2
Chow_vs_HFHS_markers_IEL.CD8aa+ TCRαβ/γδ T cell.20220121 - 2022-01-26 04:17 PM	NA	SMAD4		transcription regulator						0.00173	FOS,GADD45B,ITGB7,XCL1
Chow_vs_HFHS_markers_IEL.CD8aa+ TCRαβ/γδ T cell.20220121 - 2022-01-26 04:17 PM	NA	EPGN		growth factor						0.00178	FOS
Chow_vs_HFHS_markers_IEL.CD8aa+ TCRαβ/γδ T cell.20220121 - 2022-01-26 04:17 PM	NA	FGF14		growth factor						0.00178	FOS
Chow_vs_HFHS_markers_IEL.CD8aa+ TCRαβ/γδ T cell.20220121 - 2022-01-26 04:17 PM	NA	TAX1BP3		transcription regulator						0.00178	FOS
Chow_vs_HFHS_markers_IEL.CD8aa+ TCRαβ/γδ T cell.20220121 - 2022-01-26 04:17 PM	NA	HGF		growth factor		0.326	bias	0.275	-0.202	0.00185	AHR,CCL4,FOS,NFKB1,PIM2	Ap1,HGF,HIF1A,NFKB1,NFKBIA,NFkB (complex),RB1,REL,RELA,SMAD3,STAT1,STAT3,STAT5a/b,hyaluronic acid
Chow_vs_HFHS_markers_IEL.CD8aa+ TCRαβ/γδ T cell.20220121 - 2022-01-26 04:17 PM	NA	IL17A		cytokine		1		0.22	0.56	0.00189	C15orf48,CCL4,FOS,Gzmb	Ap1,HIF1A,IL17A,STAT1,STAT3,TBX21,TP53,prostaglandin E2
Chow_vs_HFHS_markers_IEL.CD8aa+ TCRαβ/γδ T cell.20220121 - 2022-01-26 04:17 PM	NA	SOX2		transcription regulator		-0.555		0.122	-0.826	0.0019	AHR,FOS,GADD45B,ID3,SNX18
Chow_vs_HFHS_markers_IEL.CD8aa+ TCRαβ/γδ T cell.20220121 - 2022-01-26 04:17 PM	NA	SPI1		transcription regulator						0.00196	CCL4,FOS,ID3,LTB	GATA3,SPI1
Chow_vs_HFHS_markers_IEL.CD8aa+ TCRαβ/γδ T cell.20220121 - 2022-01-26 04:17 PM	NA	TCF12		transcription regulator						0.00196	CELA1,ID3,ITGB7	TCF12,TCF3
Chow_vs_HFHS_markers_IEL.CD8aa+ TCRαβ/γδ T cell.20220121 - 2022-01-26 04:17 PM	NA	EBF3		transcription regulator						0.00197	CCL3L3,XCL1
Chow_vs_HFHS_markers_IEL.CD8aa+ TCRαβ/γδ T cell.20220121 - 2022-01-26 04:17 PM	NA	IKZF2		transcription regulator						0.00197	GZMA,Gzmb
Chow_vs_HFHS_markers_IEL.CD8aa+ TCRαβ/γδ T cell.20220121 - 2022-01-26 04:17 PM	NA	VEGFA		growth factor						0.00206	CCL3L3,FOS,ID3,XCL1	Ap1,ERK1/2,FOSL1,GATA4,NFKBIA,NFkB (complex),P38 MAPK,RB1,RBPJ,SMAD3,STAT1,TP53,VEGFA
Chow_vs_HFHS_markers_IEL.CD8aa+ TCRαβ/γδ T cell.20220121 - 2022-01-26 04:17 PM	NA	RB1		transcription regulator		-0.277		0.039	-0.353	0.00209	ACTN2,CCL3L3,FOS,GADD45B,NFKB1	AKT1,EGR1,GATA3,GATA4,HIF1A,MEF2C,NFKB1,NFKBIA,NFkB (complex),NR3C1,P38 MAPK,RB1,RBPJ,SMAD3,STAT1,TBX5,TP53
Chow_vs_HFHS_markers_IEL.CD8aa+ TCRαβ/γδ T cell.20220121 - 2022-01-26 04:17 PM	NA	IRF8		transcription regulator						0.00217	FOS,ID3,NFKB1	EGR1,IL1B,IRF8,NFKBIA,SMAD3,STAT1,STAT3
Chow_vs_HFHS_markers_IEL.CD8aa+ TCRαβ/γδ T cell.20220121 - 2022-01-26 04:17 PM	NA	YY1		transcription regulator						0.00221	FDPS,FOS,ID3,KLRB1
Chow_vs_HFHS_markers_IEL.CD8aa+ TCRαβ/γδ T cell.20220121 - 2022-01-26 04:17 PM	NA	TNFSF13B		cytokine						0.00235	CCL4,KLRB1,PIM2
Chow_vs_HFHS_markers_IEL.CD8aa+ TCRαβ/γδ T cell.20220121 - 2022-01-26 04:17 PM	NA	CREM		transcription regulator						0.00287	FOS,GADD45B,TIPARP	CREB1,CREM
Chow_vs_HFHS_markers_IEL.CD8aa+ TCRαβ/γδ T cell.20220121 - 2022-01-26 04:17 PM	NA	ZNF281		transcription regulator						0.0029	CCL3L3,CCL4
Chow_vs_HFHS_markers_IEL.CD8aa+ TCRαβ/γδ T cell.20220121 - 2022-01-26 04:17 PM	NA	CDKN2A		transcription regulator		-0.283		-0.037	-0.21	0.00311	CCL3L3,CCL4,FOS,LGALS3	Ap1,CDKN2A,CEBPB,CTNNB1,FOSL1,GATA4,MAP2K1/2,MAPK1,NFKBIA,NFkB (complex),SMAD3,STAT1,STAT3,TP53
Chow_vs_HFHS_markers_IEL.CD8aa+ TCRαβ/γδ T cell.20220121 - 2022-01-26 04:17 PM	NA	NANOG		transcription regulator						0.00324	AHR,FOS,ID3
Chow_vs_HFHS_markers_IEL.CD8aa+ TCRαβ/γδ T cell.20220121 - 2022-01-26 04:17 PM	NA	TCF7		transcription regulator						0.0033	FOS,Tcf7
Chow_vs_HFHS_markers_IEL.CD8aa+ TCRαβ/γδ T cell.20220121 - 2022-01-26 04:17 PM	NA	CREB1		transcription regulator						0.00341	CCL4,CPD,FOS,GADD45B,TIPARP	CREB1,CREM
Chow_vs_HFHS_markers_IEL.CD8aa+ TCRαβ/γδ T cell.20220121 - 2022-01-26 04:17 PM	NA	HOXA3		transcription regulator						0.00343	CCL3L3,Tcf7
Chow_vs_HFHS_markers_IEL.CD8aa+ TCRαβ/γδ T cell.20220121 - 2022-01-26 04:17 PM	NA	POU4F3		transcription regulator						0.00355	FOS
Chow_vs_HFHS_markers_IEL.CD8aa+ TCRαβ/γδ T cell.20220121 - 2022-01-26 04:17 PM	NA	UBE2V1		transcription regulator						0.00355	FOS
Chow_vs_HFHS_markers_IEL.CD8aa+ TCRαβ/γδ T cell.20220121 - 2022-01-26 04:17 PM	NA	FASLG		cytokine						0.00357	FOS,NFKB1	Akt,ELK1,FADD,FASLG,NFKBIA,P38 MAPK,PRKCA,RB1,RBPJ,STAT1,TP53
Chow_vs_HFHS_markers_IEL.CD8aa+ TCRαβ/γδ T cell.20220121 - 2022-01-26 04:17 PM	NA	IGF1		growth factor		1.462		0.19	1.054	0.00408	ACTN2,CCL3L3,CCL4,FOS,Scd2	APP,Ap1,ERK1/2,FOSL1,GATA4,IGF1,NFKBIA,NFkB (complex),RB1,SMAD3,STAT1,TBX5,TP53,hyaluronic acid
Chow_vs_HFHS_markers_IEL.CD8aa+ TCRαβ/γδ T cell.20220121 - 2022-01-26 04:17 PM	NA	HMGA1		transcription regulator						0.00438	FOS,ID3,PIM2
Chow_vs_HFHS_markers_IEL.CD8aa+ TCRαβ/γδ T cell.20220121 - 2022-01-26 04:17 PM	NA	CEBPB		transcription regulator		1.451	bias	0.277	0.86	0.00441	CCL3L3,CCL4,CIRBP,FOS,IGKC	Ap1,CEBPB,PTGS2
Chow_vs_HFHS_markers_IEL.CD8aa+ TCRαβ/γδ T cell.20220121 - 2022-01-26 04:17 PM	NA	CBL		transcription regulator						0.00446	CCL3L3,FOS	AKT1,Ap1,CBL,CEBPB,ERK1/2,FOSL1,GATA4,HIF1A,MAPK1,NFKB1,NFkB (complex),SMAD3,STAT1,TP53
Chow_vs_HFHS_markers_IEL.CD8aa+ TCRαβ/γδ T cell.20220121 - 2022-01-26 04:17 PM	NA	SPP1		cytokine						0.00465	CCL3L3,CCL4,FOS	AKT1,Ap1,CEBPB,ERK1/2,FOSL1,GATA4,HIF1A,MAPK1,NFKB1,NFKBIA,NFkB (complex),RB1,SMAD3,SPP1,STAT1,TP53,hyaluronic acid
Chow_vs_HFHS_markers_IEL.CD8aa+ TCRαβ/γδ T cell.20220121 - 2022-01-26 04:17 PM	NA	CCL11		cytokine						0.00478	CCL3L3,CCL4	Ap1,CCL11,CEBPB,ERK1/2,FOSL1,GATA4,MAPK1,SMAD3,STAT1,TP53
Chow_vs_HFHS_markers_IEL.CD8aa+ TCRαβ/γδ T cell.20220121 - 2022-01-26 04:17 PM	NA	Ccl2		cytokine						0.00494	CCL3L3,CCL4	Ap1,Ccl2,ERK1/2,FOSL1,GATA4,SMAD3,TP53
Chow_vs_HFHS_markers_IEL.CD8aa+ TCRαβ/γδ T cell.20220121 - 2022-01-26 04:17 PM	NA	PDX1		transcription regulator						0.00499	GLP1R,ID3,NFKB1
Chow_vs_HFHS_markers_IEL.CD8aa+ TCRαβ/γδ T cell.20220121 - 2022-01-26 04:17 PM	NA	ID3	-0.372	transcription regulator						0.00528	GADD45B,ID3,LTB
Chow_vs_HFHS_markers_IEL.CD8aa+ TCRαβ/γδ T cell.20220121 - 2022-01-26 04:17 PM	NA	ELL		transcription regulator						0.00532	FOS
Chow_vs_HFHS_markers_IEL.CD8aa+ TCRαβ/γδ T cell.20220121 - 2022-01-26 04:17 PM	NA	RING1		transcription regulator						0.00532	FOS
Chow_vs_HFHS_markers_IEL.CD8aa+ TCRαβ/γδ T cell.20220121 - 2022-01-26 04:17 PM	NA	TBX22		transcription regulator						0.00532	XCL1
Chow_vs_HFHS_markers_IEL.CD8aa+ TCRαβ/γδ T cell.20220121 - 2022-01-26 04:17 PM	NA	SMARCA4		transcription regulator						0.00535	AHR,FOS,GADD45B,ID3,LGALS3
Chow_vs_HFHS_markers_IEL.CD8aa+ TCRαβ/γδ T cell.20220121 - 2022-01-26 04:17 PM	NA	BCL3		transcription regulator						0.00561	FOS,IGHM
Chow_vs_HFHS_markers_IEL.CD8aa+ TCRαβ/γδ T cell.20220121 - 2022-01-26 04:17 PM	NA	ATF6		transcription regulator						0.00579	FDPS,FOS
Chow_vs_HFHS_markers_IEL.CD8aa+ TCRαβ/γδ T cell.20220121 - 2022-01-26 04:17 PM	NA	MSC		transcription regulator						0.00579	CCL4,XCL1
Chow_vs_HFHS_markers_IEL.CD8aa+ TCRαβ/γδ T cell.20220121 - 2022-01-26 04:17 PM	NA	BACH2		transcription regulator						0.00596	AHR,ID3
Chow_vs_HFHS_markers_IEL.CD8aa+ TCRαβ/γδ T cell.20220121 - 2022-01-26 04:17 PM	NA	SOX4		transcription regulator						0.00605	EVL,FOS,IGKC
Chow_vs_HFHS_markers_IEL.CD8aa+ TCRαβ/γδ T cell.20220121 - 2022-01-26 04:17 PM	NA	GATA2		transcription regulator						0.00626	CCL3L3,GZMA,Gzmb,Tcf7
Chow_vs_HFHS_markers_IEL.CD8aa+ TCRαβ/γδ T cell.20220121 - 2022-01-26 04:17 PM	NA	EZH2		transcription regulator		-0.218		-0.063	-0.094	0.00637	C15orf48,CPD,LTB,PIM2
Chow_vs_HFHS_markers_IEL.CD8aa+ TCRαβ/γδ T cell.20220121 - 2022-01-26 04:17 PM	NA	CNTF		cytokine						0.00646	FOS,LGALS3,Scd2
Chow_vs_HFHS_markers_IEL.CD8aa+ TCRαβ/γδ T cell.20220121 - 2022-01-26 04:17 PM	NA	GPS2		transcription regulator						0.00651	CCL3L3,CCL4
Chow_vs_HFHS_markers_IEL.CD8aa+ TCRαβ/γδ T cell.20220121 - 2022-01-26 04:17 PM	NA	USF2		transcription regulator						0.00689	CCL3L3,XCL1
Chow_vs_HFHS_markers_IEL.CD8aa+ TCRαβ/γδ T cell.20220121 - 2022-01-26 04:17 PM	NA	ARID1B		transcription regulator						0.00709	FOS
Chow_vs_HFHS_markers_IEL.CD8aa+ TCRαβ/γδ T cell.20220121 - 2022-01-26 04:17 PM	NA	NFX1		transcription regulator						0.00709	NFKB1
Chow_vs_HFHS_markers_IEL.CD8aa+ TCRαβ/γδ T cell.20220121 - 2022-01-26 04:17 PM	NA	TBPL1		transcription regulator						0.00709	FOS
Chow_vs_HFHS_markers_IEL.CD8aa+ TCRαβ/γδ T cell.20220121 - 2022-01-26 04:17 PM	NA	TBX19		transcription regulator						0.00709	XCL1
Chow_vs_HFHS_markers_IEL.CD8aa+ TCRαβ/γδ T cell.20220121 - 2022-01-26 04:17 PM	NA	TGIF2LX		transcription regulator						0.00709	XCL1
Chow_vs_HFHS_markers_IEL.CD8aa+ TCRαβ/γδ T cell.20220121 - 2022-01-26 04:17 PM	NA	ZNF467		transcription regulator						0.00709	FOS
Chow_vs_HFHS_markers_IEL.CD8aa+ TCRαβ/γδ T cell.20220121 - 2022-01-26 04:17 PM	NA	LIF		cytokine						0.00723	CCL3L3,FOS,KLRB1	LIF,STAT5A
Chow_vs_HFHS_markers_IEL.CD8aa+ TCRαβ/γδ T cell.20220121 - 2022-01-26 04:17 PM	NA	ELK1		transcription regulator						0.00747	FOS,TIPARP
Chow_vs_HFHS_markers_IEL.CD8aa+ TCRαβ/γδ T cell.20220121 - 2022-01-26 04:17 PM	NA	PAX7		transcription regulator						0.00747	AHR,ID3
Chow_vs_HFHS_markers_IEL.CD8aa+ TCRαβ/γδ T cell.20220121 - 2022-01-26 04:17 PM	NA	BMP2		growth factor						0.00768	FOS,GADD45B,ID3	BMP2,CTNNB1,MYC,NANOG,TCF,TP53
Chow_vs_HFHS_markers_IEL.CD8aa+ TCRαβ/γδ T cell.20220121 - 2022-01-26 04:17 PM	NA	SIRT1		transcription regulator						0.00784	CELA1,IGHM,LGALS3,Scd2	SIRT1,SREBF1
Chow_vs_HFHS_markers_IEL.CD8aa+ TCRαβ/γδ T cell.20220121 - 2022-01-26 04:17 PM	NA	IL11		cytokine						0.00787	Clec2d (includes others),FOS
Chow_vs_HFHS_markers_IEL.CD8aa+ TCRαβ/γδ T cell.20220121 - 2022-01-26 04:17 PM	NA	Il3		cytokine						0.00807	FOS,PIM2	Il3,STAT3,STAT5a/b
Chow_vs_HFHS_markers_IEL.CD8aa+ TCRαβ/γδ T cell.20220121 - 2022-01-26 04:17 PM	NA	PPARGC1A		transcription regulator		-0.762		0.087	-0.936	0.00815	FDPS,FOS,GADD45B,NFKB1	CDKN2A,CTNNB1,ESR2,NFKBIA,PPARA,PPARGC1A,SMAD3,TP53
Chow_vs_HFHS_markers_IEL.CD8aa+ TCRαβ/γδ T cell.20220121 - 2022-01-26 04:17 PM	NA	RELB		transcription regulator						0.00849	IGHM,LTB
Chow_vs_HFHS_markers_IEL.CD8aa+ TCRαβ/γδ T cell.20220121 - 2022-01-26 04:17 PM	NA	BNC1		transcription regulator						0.00885	XCL1
Chow_vs_HFHS_markers_IEL.CD8aa+ TCRαβ/γδ T cell.20220121 - 2022-01-26 04:17 PM	NA	CCL22		cytokine						0.00885	CCL3L3
Chow_vs_HFHS_markers_IEL.CD8aa+ TCRαβ/γδ T cell.20220121 - 2022-01-26 04:17 PM	NA	KIDINS220		transcription regulator						0.00885	FOS
Chow_vs_HFHS_markers_IEL.CD8aa+ TCRαβ/γδ T cell.20220121 - 2022-01-26 04:17 PM	NA	NFE2L2		transcription regulator		-0.747		0.241	-1.222	0.0096	AHR,CCL4,CELA1,ITGB7
Chow_vs_HFHS_markers_IEL.CD8aa+ TCRαβ/γδ T cell.20220121 - 2022-01-26 04:17 PM	NA	USF1		transcription regulator						0.01	CCL3L3,XCL1
Chow_vs_HFHS_markers_IEL.CD8aa+ TCRαβ/γδ T cell.20220121 - 2022-01-26 04:17 PM	NA	FOXL2		transcription regulator						0.0102	CCL3L3,FOS
Chow_vs_HFHS_markers_IEL.CD8aa+ TCRαβ/γδ T cell.20220121 - 2022-01-26 04:17 PM	NA	POU2AF1		transcription regulator						0.0102	ID3,IGHM
Chow_vs_HFHS_markers_IEL.CD8aa+ TCRαβ/γδ T cell.20220121 - 2022-01-26 04:17 PM	NA	MAFB		transcription regulator						0.0105	CCL4,ITGB7
Chow_vs_HFHS_markers_IEL.CD8aa+ TCRαβ/γδ T cell.20220121 - 2022-01-26 04:17 PM	NA	PRDM5		transcription regulator						0.0105	EVL,GADD45B
Chow_vs_HFHS_markers_IEL.CD8aa+ TCRαβ/γδ T cell.20220121 - 2022-01-26 04:17 PM	NA	TP63		transcription regulator						0.0106	AHR,FDPS,FOS,ID3
Chow_vs_HFHS_markers_IEL.CD8aa+ TCRαβ/γδ T cell.20220121 - 2022-01-26 04:17 PM	NA	HIVEP2		transcription regulator						0.0106	FOS
Chow_vs_HFHS_markers_IEL.CD8aa+ TCRαβ/γδ T cell.20220121 - 2022-01-26 04:17 PM	NA	IRF5		transcription regulator						0.0107	CCL4,NFKB1
Chow_vs_HFHS_markers_IEL.CD8aa+ TCRαβ/γδ T cell.20220121 - 2022-01-26 04:17 PM	NA	NFYA		transcription regulator						0.0107	GADD45B,Scd2
Chow_vs_HFHS_markers_IEL.CD8aa+ TCRαβ/γδ T cell.20220121 - 2022-01-26 04:17 PM	NA	LEP		growth factor						0.0115	CCL3L3,FOS,PRF1,Scd2
Chow_vs_HFHS_markers_IEL.CD8aa+ TCRαβ/γδ T cell.20220121 - 2022-01-26 04:17 PM	NA	NGF		growth factor						0.0116	CCL4,FOS,ID3
Chow_vs_HFHS_markers_IEL.CD8aa+ TCRαβ/γδ T cell.20220121 - 2022-01-26 04:17 PM	NA	ZFP36		transcription regulator						0.0119	CCL3L3,FOS
Chow_vs_HFHS_markers_IEL.CD8aa+ TCRαβ/γδ T cell.20220121 - 2022-01-26 04:17 PM	NA	BMP10		growth factor						0.0121	FOS,ID3
Chow_vs_HFHS_markers_IEL.CD8aa+ TCRαβ/γδ T cell.20220121 - 2022-01-26 04:17 PM	NA	MYOCD		transcription regulator						0.0121	ACTN2,FOS
Chow_vs_HFHS_markers_IEL.CD8aa+ TCRαβ/γδ T cell.20220121 - 2022-01-26 04:17 PM	NA	FOXN3		transcription regulator						0.0124	PIM2
Chow_vs_HFHS_markers_IEL.CD8aa+ TCRαβ/γδ T cell.20220121 - 2022-01-26 04:17 PM	NA	VGF		growth factor						0.0124	FOS
Chow_vs_HFHS_markers_IEL.CD8aa+ TCRαβ/γδ T cell.20220121 - 2022-01-26 04:17 PM	NA	MAX		transcription regulator						0.0124	GADD45B,XCL1
Chow_vs_HFHS_markers_IEL.CD8aa+ TCRαβ/γδ T cell.20220121 - 2022-01-26 04:17 PM	NA	ETV3		transcription regulator						0.0141	XCL1
Chow_vs_HFHS_markers_IEL.CD8aa+ TCRαβ/γδ T cell.20220121 - 2022-01-26 04:17 PM	NA	FEM1A		transcription regulator						0.0141	CCL4
Chow_vs_HFHS_markers_IEL.CD8aa+ TCRαβ/γδ T cell.20220121 - 2022-01-26 04:17 PM	NA	MTPN		transcription regulator						0.0141	NFKB1
Chow_vs_HFHS_markers_IEL.CD8aa+ TCRαβ/γδ T cell.20220121 - 2022-01-26 04:17 PM	NA	PBX2		transcription regulator						0.0141	FOS
Chow_vs_HFHS_markers_IEL.CD8aa+ TCRαβ/γδ T cell.20220121 - 2022-01-26 04:17 PM	NA	RFX4		transcription regulator						0.0141	CCL3L3
Chow_vs_HFHS_markers_IEL.CD8aa+ TCRαβ/γδ T cell.20220121 - 2022-01-26 04:17 PM	NA	SPIC		transcription regulator						0.0141	NFKB1
Chow_vs_HFHS_markers_IEL.CD8aa+ TCRαβ/γδ T cell.20220121 - 2022-01-26 04:17 PM	NA	CEBPD		transcription regulator						0.0144	CCL3L3,FOS
Chow_vs_HFHS_markers_IEL.CD8aa+ TCRαβ/γδ T cell.20220121 - 2022-01-26 04:17 PM	NA	Ccl6		cytokine						0.0159	CCL3L3
Chow_vs_HFHS_markers_IEL.CD8aa+ TCRαβ/γδ T cell.20220121 - 2022-01-26 04:17 PM	NA	ILF2		transcription regulator						0.0159	FOS
Chow_vs_HFHS_markers_IEL.CD8aa+ TCRαβ/γδ T cell.20220121 - 2022-01-26 04:17 PM	NA	PRRX1		transcription regulator						0.0159	FOS
Chow_vs_HFHS_markers_IEL.CD8aa+ TCRαβ/γδ T cell.20220121 - 2022-01-26 04:17 PM	NA	TRIM24		transcription regulator						0.0172	CCL4,LGALS3
Chow_vs_HFHS_markers_IEL.CD8aa+ TCRαβ/γδ T cell.20220121 - 2022-01-26 04:17 PM	NA	EOMES		transcription regulator						0.0175	GZMA,PRF1
Chow_vs_HFHS_markers_IEL.CD8aa+ TCRαβ/γδ T cell.20220121 - 2022-01-26 04:17 PM	NA	YBX1		transcription regulator						0.0175	FOS,LGALS3
Chow_vs_HFHS_markers_IEL.CD8aa+ TCRαβ/γδ T cell.20220121 - 2022-01-26 04:17 PM	NA	RBPJL		transcription regulator						0.0176	CELA1
Chow_vs_HFHS_markers_IEL.CD8aa+ TCRαβ/γδ T cell.20220121 - 2022-01-26 04:17 PM	NA	FOXO4		transcription regulator						0.0178	GADD45B,Scd2
Chow_vs_HFHS_markers_IEL.CD8aa+ TCRαβ/γδ T cell.20220121 - 2022-01-26 04:17 PM	NA	TNFSF10		cytokine						0.0181	FOS,Gzmb
Chow_vs_HFHS_markers_IEL.CD8aa+ TCRαβ/γδ T cell.20220121 - 2022-01-26 04:17 PM	NA	TGFB2		growth factor						0.0184	AHR,FOS
Chow_vs_HFHS_markers_IEL.CD8aa+ TCRαβ/γδ T cell.20220121 - 2022-01-26 04:17 PM	NA	GH1		growth factor						0.0193	FOS,ID3
Chow_vs_HFHS_markers_IEL.CD8aa+ TCRαβ/γδ T cell.20220121 - 2022-01-26 04:17 PM	NA	GLI2		transcription regulator						0.0193	CCL3L3,CCL4
Chow_vs_HFHS_markers_IEL.CD8aa+ TCRαβ/γδ T cell.20220121 - 2022-01-26 04:17 PM	NA	ELK3		transcription regulator						0.0194	FOS
Chow_vs_HFHS_markers_IEL.CD8aa+ TCRαβ/γδ T cell.20220121 - 2022-01-26 04:17 PM	NA	Ncoa6		transcription regulator						0.0194	FOS
Chow_vs_HFHS_markers_IEL.CD8aa+ TCRαβ/γδ T cell.20220121 - 2022-01-26 04:17 PM	NA	SP1		transcription regulator						0.0196	CIRBP,FOS,LTB,NFKB1
Chow_vs_HFHS_markers_IEL.CD8aa+ TCRαβ/γδ T cell.20220121 - 2022-01-26 04:17 PM	NA	POU2F1		transcription regulator						0.0202	IGKC,NFKB1
Chow_vs_HFHS_markers_IEL.CD8aa+ TCRαβ/γδ T cell.20220121 - 2022-01-26 04:17 PM	NA	RUNX2		transcription regulator						0.0211	GADD45B,LGALS3
Chow_vs_HFHS_markers_IEL.CD8aa+ TCRαβ/γδ T cell.20220121 - 2022-01-26 04:17 PM	NA	NCOA6		transcription regulator						0.0211	FOS
Chow_vs_HFHS_markers_IEL.CD8aa+ TCRαβ/γδ T cell.20220121 - 2022-01-26 04:17 PM	NA	PIAS2		transcription regulator						0.0211	FOS
Chow_vs_HFHS_markers_IEL.CD8aa+ TCRαβ/γδ T cell.20220121 - 2022-01-26 04:17 PM	NA	CBX5		transcription regulator						0.0217	C15orf48,LTB
Chow_vs_HFHS_markers_IEL.CD8aa+ TCRαβ/γδ T cell.20220121 - 2022-01-26 04:17 PM	NA	SMARCA5		transcription regulator						0.022	AHR,CORO2A
Chow_vs_HFHS_markers_IEL.CD8aa+ TCRαβ/γδ T cell.20220121 - 2022-01-26 04:17 PM	NA	BDNF		growth factor						0.0222	FOS,PLTP,TIPARP
Chow_vs_HFHS_markers_IEL.CD8aa+ TCRαβ/γδ T cell.20220121 - 2022-01-26 04:17 PM	NA	CCL3L3	0.506	cytokine						0.0229	CCL4
Chow_vs_HFHS_markers_IEL.CD8aa+ TCRαβ/γδ T cell.20220121 - 2022-01-26 04:17 PM	NA	TLE1		transcription regulator						0.0229	FOS
Chow_vs_HFHS_markers_IEL.CD8aa+ TCRαβ/γδ T cell.20220121 - 2022-01-26 04:17 PM	NA	KLF11		transcription regulator						0.023	CCL3L3,NFKB1
Chow_vs_HFHS_markers_IEL.CD8aa+ TCRαβ/γδ T cell.20220121 - 2022-01-26 04:17 PM	NA	FOXO3		transcription regulator						0.0239	AHR,FOS,GADD45B
Chow_vs_HFHS_markers_IEL.CD8aa+ TCRαβ/γδ T cell.20220121 - 2022-01-26 04:17 PM	NA	WNT3A		cytokine						0.0244	AHR,CCL3L3,Tcf7
Chow_vs_HFHS_markers_IEL.CD8aa+ TCRαβ/γδ T cell.20220121 - 2022-01-26 04:17 PM	NA	YAP1		transcription regulator						0.0244	FOS,IGHM,PIM2
Chow_vs_HFHS_markers_IEL.CD8aa+ TCRαβ/γδ T cell.20220121 - 2022-01-26 04:17 PM	NA	CBX2		transcription regulator						0.0246	AHR
Chow_vs_HFHS_markers_IEL.CD8aa+ TCRαβ/γδ T cell.20220121 - 2022-01-26 04:17 PM	NA	WNT1		cytokine						0.025	FOS,Tcf7
Chow_vs_HFHS_markers_IEL.CD8aa+ TCRαβ/γδ T cell.20220121 - 2022-01-26 04:17 PM	NA	KLF3		transcription regulator						0.0259	CIRBP,FOS,ITGB7
Chow_vs_HFHS_markers_IEL.CD8aa+ TCRαβ/γδ T cell.20220121 - 2022-01-26 04:17 PM	NA	TCF4		transcription regulator						0.0259	CELA1,Clec2d (includes others),ID3
Chow_vs_HFHS_markers_IEL.CD8aa+ TCRαβ/γδ T cell.20220121 - 2022-01-26 04:17 PM	NA	IL22		cytokine						0.026	CCL3L3,CCL4
Chow_vs_HFHS_markers_IEL.CD8aa+ TCRαβ/γδ T cell.20220121 - 2022-01-26 04:17 PM	NA	AIMP1		cytokine						0.0263	CCL4
Chow_vs_HFHS_markers_IEL.CD8aa+ TCRαβ/γδ T cell.20220121 - 2022-01-26 04:17 PM	NA	GTF2I		transcription regulator						0.0263	FOS
Chow_vs_HFHS_markers_IEL.CD8aa+ TCRαβ/γδ T cell.20220121 - 2022-01-26 04:17 PM	NA	HNRNPD		transcription regulator						0.0263	FOS
Chow_vs_HFHS_markers_IEL.CD8aa+ TCRαβ/γδ T cell.20220121 - 2022-01-26 04:17 PM	NA	SP2		transcription regulator						0.0263	FOS
Chow_vs_HFHS_markers_IEL.CD8aa+ TCRαβ/γδ T cell.20220121 - 2022-01-26 04:17 PM	NA	NTF4		growth factor						0.0281	FOS
Chow_vs_HFHS_markers_IEL.CD8aa+ TCRαβ/γδ T cell.20220121 - 2022-01-26 04:17 PM	NA	ZFP91		transcription regulator						0.0281	Scd2
Chow_vs_HFHS_markers_IEL.CD8aa+ TCRαβ/γδ T cell.20220121 - 2022-01-26 04:17 PM	NA	FOXM1		transcription regulator						0.0292	FOS,NFKB1
Chow_vs_HFHS_markers_IEL.CD8aa+ TCRαβ/γδ T cell.20220121 - 2022-01-26 04:17 PM	NA	BCL10		transcription regulator						0.0298	CCL4
Chow_vs_HFHS_markers_IEL.CD8aa+ TCRαβ/γδ T cell.20220121 - 2022-01-26 04:17 PM	NA	IRX6		transcription regulator						0.0298	XCL1
Chow_vs_HFHS_markers_IEL.CD8aa+ TCRαβ/γδ T cell.20220121 - 2022-01-26 04:17 PM	NA	MAFA		transcription regulator						0.0298	GLP1R
Chow_vs_HFHS_markers_IEL.CD8aa+ TCRαβ/γδ T cell.20220121 - 2022-01-26 04:17 PM	NA	NCOA1		transcription regulator						0.0299	AHR,FOS
Chow_vs_HFHS_markers_IEL.CD8aa+ TCRαβ/γδ T cell.20220121 - 2022-01-26 04:17 PM	NA	NFAT5		transcription regulator						0.0313	ACTN2,NFKB1
Chow_vs_HFHS_markers_IEL.CD8aa+ TCRαβ/γδ T cell.20220121 - 2022-01-26 04:17 PM	NA	YY2		transcription regulator						0.0315	FOS
Chow_vs_HFHS_markers_IEL.CD8aa+ TCRαβ/γδ T cell.20220121 - 2022-01-26 04:17 PM	NA	ACTN4		transcription regulator						0.0332	FOS
Chow_vs_HFHS_markers_IEL.CD8aa+ TCRαβ/γδ T cell.20220121 - 2022-01-26 04:17 PM	NA	FOXN1		transcription regulator						0.0332	GZMA
Chow_vs_HFHS_markers_IEL.CD8aa+ TCRαβ/γδ T cell.20220121 - 2022-01-26 04:17 PM	NA	MNT		transcription regulator						0.0332	GADD45B
Chow_vs_HFHS_markers_IEL.CD8aa+ TCRαβ/γδ T cell.20220121 - 2022-01-26 04:17 PM	NA	TFEC		transcription regulator						0.0332	XCL1
Chow_vs_HFHS_markers_IEL.CD8aa+ TCRαβ/γδ T cell.20220121 - 2022-01-26 04:17 PM	NA	EGR2		transcription regulator						0.0336	FOS,ID3
Chow_vs_HFHS_markers_IEL.CD8aa+ TCRαβ/γδ T cell.20220121 - 2022-01-26 04:17 PM	NA	KCNIP3		transcription regulator						0.035	FOS
Chow_vs_HFHS_markers_IEL.CD8aa+ TCRαβ/γδ T cell.20220121 - 2022-01-26 04:17 PM	NA	NAB2		transcription regulator						0.035	FOS
Chow_vs_HFHS_markers_IEL.CD8aa+ TCRαβ/γδ T cell.20220121 - 2022-01-26 04:17 PM	NA	ZNF202		transcription regulator						0.035	PLTP
Chow_vs_HFHS_markers_IEL.CD8aa+ TCRαβ/γδ T cell.20220121 - 2022-01-26 04:17 PM	NA	LEF1		transcription regulator						0.0359	Gzmb,PRF1
Chow_vs_HFHS_markers_IEL.CD8aa+ TCRαβ/γδ T cell.20220121 - 2022-01-26 04:17 PM	NA	SATB1		transcription regulator						0.0359	GADD45B,ID3
Chow_vs_HFHS_markers_IEL.CD8aa+ TCRαβ/γδ T cell.20220121 - 2022-01-26 04:17 PM	NA	ELK4		transcription regulator						0.0367	FOS
Chow_vs_HFHS_markers_IEL.CD8aa+ TCRαβ/γδ T cell.20220121 - 2022-01-26 04:17 PM	NA	SIN3B		transcription regulator						0.0367	GADD45B
Chow_vs_HFHS_markers_IEL.CD8aa+ TCRαβ/γδ T cell.20220121 - 2022-01-26 04:17 PM	NA	SMARCE1		transcription regulator						0.0367	FOS
Chow_vs_HFHS_markers_IEL.CD8aa+ TCRαβ/γδ T cell.20220121 - 2022-01-26 04:17 PM	NA	SP100		transcription regulator						0.0367	FOS
Chow_vs_HFHS_markers_IEL.CD8aa+ TCRαβ/γδ T cell.20220121 - 2022-01-26 04:17 PM	NA	BMP15		growth factor						0.0401	ID3
Chow_vs_HFHS_markers_IEL.CD8aa+ TCRαβ/γδ T cell.20220121 - 2022-01-26 04:17 PM	NA	HTATIP2		transcription regulator						0.0401	FOS
Chow_vs_HFHS_markers_IEL.CD8aa+ TCRαβ/γδ T cell.20220121 - 2022-01-26 04:17 PM	NA	MBD1		transcription regulator						0.0401	IGHM
Chow_vs_HFHS_markers_IEL.CD8aa+ TCRαβ/γδ T cell.20220121 - 2022-01-26 04:17 PM	NA	RFX2		transcription regulator						0.0401	CCL3L3
Chow_vs_HFHS_markers_IEL.CD8aa+ TCRαβ/γδ T cell.20220121 - 2022-01-26 04:17 PM	NA	MYB		transcription regulator						0.0402	C15orf48,NFKB1
Chow_vs_HFHS_markers_IEL.CD8aa+ TCRαβ/γδ T cell.20220121 - 2022-01-26 04:17 PM	NA	BRCA1		transcription regulator						0.0407	GADD45B,PLTP
Chow_vs_HFHS_markers_IEL.CD8aa+ TCRαβ/γδ T cell.20220121 - 2022-01-26 04:17 PM	NA	HOXA5		transcription regulator						0.0418	GADD45B
Chow_vs_HFHS_markers_IEL.CD8aa+ TCRαβ/γδ T cell.20220121 - 2022-01-26 04:17 PM	NA	IL37		cytokine						0.0418	CCL4
Chow_vs_HFHS_markers_IEL.CD8aa+ TCRαβ/γδ T cell.20220121 - 2022-01-26 04:17 PM	NA	SIX5		transcription regulator						0.0418	PLTP
Chow_vs_HFHS_markers_IEL.CD8aa+ TCRαβ/γδ T cell.20220121 - 2022-01-26 04:17 PM	NA	TGFB1I1		transcription regulator						0.0418	FOS
Chow_vs_HFHS_markers_IEL.CD8aa+ TCRαβ/γδ T cell.20220121 - 2022-01-26 04:17 PM	NA	IRF4		transcription regulator						0.0444	PIM2,XCL1
Chow_vs_HFHS_markers_IEL.CD8aa+ TCRαβ/γδ T cell.20220121 - 2022-01-26 04:17 PM	NA	CTBP2		transcription regulator						0.0452	FDPS
Chow_vs_HFHS_markers_IEL.CD8aa+ TCRαβ/γδ T cell.20220121 - 2022-01-26 04:17 PM	NA	MST1		growth factor						0.0452	FOS
Chow_vs_HFHS_markers_IEL.CD8aa+ TCRαβ/γδ T cell.20220121 - 2022-01-26 04:17 PM	NA	TAF4B		transcription regulator						0.0452	IGHM
Chow_vs_HFHS_markers_IEL.CD8aa+ TCRαβ/γδ T cell.20220121 - 2022-01-26 04:17 PM	NA	TGIF1		transcription regulator						0.0452	XCL1
Chow_vs_HFHS_markers_IEL.CD8aa+ TCRαβ/γδ T cell.20220121 - 2022-01-26 04:17 PM	NA	ZNF710		transcription regulator						0.0452	CCL3L3
Chow_vs_HFHS_markers_IEL.CD8aa+ TCRαβ/γδ T cell.20220121 - 2022-01-26 04:17 PM	NA	ECSIT		transcription regulator						0.0469	NFKB1
Chow_vs_HFHS_markers_IEL.CD8aa+ TCRαβ/γδ T cell.20220121 - 2022-01-26 04:17 PM	NA	NTF3		growth factor						0.0469	FOS
Chow_vs_HFHS_markers_IEL.CD8aa+ TCRαβ/γδ T cell.20220121 - 2022-01-26 04:17 PM	NA	GAS6		growth factor						0.0486	NFKB1
Chow_vs_HFHS_markers_IEL.CD8aa+ TCRαβ/γδ T cell.20220121 - 2022-01-26 04:17 PM	NA	HMGN1		transcription regulator						0.0486	FOS
Chow_vs_HFHS_markers_IEL.CD8ab+ TCRαβ/γδ T cell.20220121 - 2022-01-26 04:16 PM	NA	IL2		cytokine		1.088	bias	0.349	-1.188	3.04e-33	ARHGEF2,BCL2,BCL2A1,BHLHE40,CCL3L3,CCL4,CD2,CD200R1,CD244,CD28,CD38,CD5,CD74,CHN2,CISH,CPD,CTLA4,CXCR3,CXCR6,CYP51A1,CYTH4,CYTIP,DAPK2,DUSP2,EVL,FAS,FOS,GADD45B,GZMA,Gzmb,GZMK,HMGCR,HMGCS1,IDI1,IFI16,IFNGR1,IKZF2,IKZF3,IL7R,IRAG2,ITGA4,ITGAE,ITGB1,ITGB7,JAML,KIT,KLF3,LDLR,LTB,Ly6a (includes others),MYO1E,OSBPL3,PIM2,PLAC8,Scd2,STAT3,SWAP70,TNFRSF9,TNFSF10,VIM,WLS,XCL1	BCL6,GATA3,GATA4,IL10,IL12 (complex),IL18,IL2,IL4,Immunoglobulin,NFKB1,NFKBIA,NFkB (complex),PRDM1,REL,RELA,SMAD3,STAT1,STAT3,STAT4,STAT6
Chow_vs_HFHS_markers_IEL.CD8ab+ TCRαβ/γδ T cell.20220121 - 2022-01-26 04:16 PM	NA	IL4		cytokine	Activated	3.812	bias	0.355	1.334	1.04e-25	Acp5,AGFG2,AK2,BCL2,BCL3,BHLHE40,BIN1,CA2,CCL3L3,CCL4,CD2,CD200R1,CD38,CD5,CD6,CD74,CHD4,CISH,CRIP1,CRLF2,CTLA4,CXCR3,CYB5A,DGKA,DYNC1H1,FAS,FOS,FURIN,GADD45B,GPR18,GZMA,Gzmb,HMGCR,IER2,IFI16,IFIT1,IL7R,ITGA4,ITGAE,ITGAL,ITGB1,ITGB7,KIT,KLF3,LAG3,LGALS3,LGALSL,LTB,Ly6a (includes others),Ms4a4c (includes others),PIM2,PKM,PKP3,PTPN1,RNF19B,Scd2,SEMA4D,SERPINB6,STK32C,STK39,SWAP70,SYT11,Tcf7,THY1,TN…	BCL6,CEBPB,CTNNB1,HIF1A,IFNG,IL12 (complex),IL2,IL4,NFKB1,NFKBIA,NFkB (complex),RELA,STAT1,STAT3,STAT4,STAT5A,STAT5a/b,STAT6,TNF
Chow_vs_HFHS_markers_IEL.CD8ab+ TCRαβ/γδ T cell.20220121 - 2022-01-26 04:16 PM	NA	TGFB1		growth factor		1.513		0.175	0.25	1.82e-17	Acp5,ARHGEF2,BCL2,BCL3,BHLHE40,BIN1,CAPNS1,CCL3L3,CCL4,CD200R1,CD28,CD74,CHD4,CHST11,Clec2d (includes others),CTLA4,CTSB,CXCR3,CXCR6,CYP51A1,DPYSL2,DSP,FABP5,FAM3C,FAS,FNDC3B,FOS,FURIN,GADD45B,GNG2,GZMA,Gzmb,HMGCR,HMGCS1,IDI1,IER2,IFI16,Igha,IGHM,ITGA4,ITGAE,ITGAL,ITGB1,ITGB7,KIT,KLF3,LDLR,LGALS3,LITAF,Ly6a (includes others),MSMO1,MXD4,NCF1,NR4A2,OSTF1,PKM,PTGER4,RAP1A,RB1,RBL2,RFLNB,RORA,RUNX1,R…	CDKN2A,CEBPB,CREB1,CTNNB1,ESR1,ESR2,ESRRA,MYC,NFKB1,NFKBIA,NFkB (complex),RELA,SMAD2,SMAD3,SMAD4,SP1,STAT3,TGFB1,TNF,TP53,Tgf beta,beta-estradiol
Chow_vs_HFHS_markers_IEL.CD8ab+ TCRαβ/γδ T cell.20220121 - 2022-01-26 04:16 PM	NA	TNF		cytokine		0.958		0.22	-0.728	2e-16	Acp5,ADRB1,AGFG2,AK2,BCL2,BCL2A1,BCL3,BHLHE40,CA2,CCL3L3,CCL4,CD28,CD38,CD5,CD74,CDH13,CHST11,CISH,CMIP,CTLA4,CTSB,CXCR3,CYTH3,CYTIP,DGKA,DUSP2,ECH1,FABP5,FAS,FDPS,FOS,GADD45B,GM2A,GPR18,GSK3B,HMGCR,IER2,IFI16,IFIT1,IFNGR1,IGKC,IL7R,ITGA4,ITGAL,ITGB1,ITGB7,KIT,LDLR,LGALS3,LITAF,LTB,NCF1,NR4A2,NRIP1,PIM2,PKM,RB1,RNF149,RORA,RUNX1,RUNX2,SREBF1,STAT3,THY1,TNFAIP3,TNFRSF9,TNFSF10,TXNRD1,UCP2,VIM,VMP1…	CEBPB,CSF2,CTNNB1,HIF1A,IFNG,IKZF1,IL1B,IL6,NFKB1,NFKBIA,NFkB (complex),RELA,SMAD3,SMARCA4,SP1,STAT1,STAT3,STAT5A,TNF
Chow_vs_HFHS_markers_IEL.CD8ab+ TCRαβ/γδ T cell.20220121 - 2022-01-26 04:16 PM	NA	IFNG		cytokine		0.35	bias	0.257	-1.44	5.98e-16	ARAP2,BCL2,BCL2A1,BCL3,CAPN3,CCL3L3,CCL4,CD2,CD38,CD74,CDH13,CHST11,CIRBP,CISH,CRIM1,CTSB,CXCR3,CYB5A,CYTIP,FABP5,FAS,FOS,FURIN,GADD45B,GNG2,Gzmb,HMGCR,HMGCS1,IDI1,IER2,IFI16,IFIT1,IFNGR1,IGHM,IL7R,ITGA4,ITGAL,ITGB1,LAG3,LAT2,LDLR,LGALS3,LTB,Ly6a (includes others),MRAS,Ms4a4c (includes others),PIM2,PKM,PTPN1,RB1,RBCK1,RUNX2,Slfn1,SREBF1,SREBF2,STAT3,STK39,THY1,TNFSF10,UCP2,VIM,XCL1	CEBPB,IFNG,IKZF1,IL10,IL1B,IL6,NFKB1,NFKBIA,NFkB (complex),REL,RELA,SMAD3,STAT1,STAT3,TNF,TP53
Chow_vs_HFHS_markers_IEL.CD8ab+ TCRαβ/γδ T cell.20220121 - 2022-01-26 04:16 PM	NA	CREBBP		transcription regulator		0.436	bias	0.414	-0.649	8.98e-16	BCL2,CA2,CD53,CRIM1,CXCR3,EVL,FDPS,FNDC3B,FOS,FRMD4B,GLCCI1,GM2A,GNG2,GPR18,GRAMD2B,HMGCS1,HVCN1,IL7R,ITGB7,LDLR,NR4A2,PLEKHF1,RB1,RCSD1,RUNX2,SREBF1,TESC,TIPARP,TNFAIP3,TNFSF10,TULP4	ADIPOQ,CREBBP,EP300,ESR1,FOXO1,Histone h3,Histone h4,NKX3-1,PPARA,PPARGC1A,PTEN,RELA,SP1,STAT3,TBP,TP53
Chow_vs_HFHS_markers_IEL.CD8ab+ TCRαβ/γδ T cell.20220121 - 2022-01-26 04:16 PM	NA	TP53		transcription regulator		0.641		0.071	0.164	3.04e-13	ADD3,ARAP2,ARHGEF2,BCL2,BCL2A1,BCL3,BHLHE40,CAPNS1,CCL3L3,CCL4,CHD3,CTSB,CXCR6,CYB5A,CYP51A1,DGKA,DNAJC15,DUSP2,ECH1,EZR,FABP5,FAM3C,FAS,FDPS,FOS,GADD45B,GRK3,GSK3B,Gzmb,HIC1,HMGCR,HMGCS1,HSPH1,IFI16,ITGB7,KIT,LDLR,LGALS3,Ly6a (includes others),MAP4K1,MYO1E,NCF1,OSGIN1,PKM,PLTP,PPM1B,PRAG1,PTPN1,RB1,RBL2,RUNX1,RUNX2,SERPINB6,SREBF1,STAT3,THY1,TNFRSF9,TNFSF10,Tpm4,TULP4,UQCRQ,VIM,VMP1,XPC,ZAP70,ZF…	AKT1,BRCA1,CEBPB,CTNNB1,ESRRA,EZH2,FOXO1,GLI1,HIF1A,MYC,NFKB1,NFKBIA,NFkB (complex),RELA,SMAD3,SP1,STAT3,TNF,TP53,TWIST1
Chow_vs_HFHS_markers_IEL.CD8ab+ TCRαβ/γδ T cell.20220121 - 2022-01-26 04:16 PM	NA	STAT6		transcription regulator		0.681		0.091	0.23	4.84e-13	Acp5,AGFG2,BCL2,BCL3,CA2,CCL3L3,CD2,CD38,CISH,CRIP1,CTSB,DGKA,GADD45B,Gm12854/S100a11,Gzmb,HMGCR,IER2,IFI16,ITGB7,LTB,Ly6a (includes others),Ms4a4c (includes others),PIM2,RNF19B,Scd2,SERPINB6,STK39,Tcf7,THY1,VIM	CEBPB,CTNNB1,GATA3,HIF1A,IFNG,IKZF1,IL4,IL5,IL6,NFKB1,NFKBIA,NFkB (complex),RELA,SMAD3,STAT1,STAT3,STAT5A,STAT6,TNF
Chow_vs_HFHS_markers_IEL.CD8ab+ TCRαβ/γδ T cell.20220121 - 2022-01-26 04:16 PM	NA	Tcf7	-0.493	transcription regulator		-1.359		-0.024	-1.255	1.49e-12	BCL2,CAPN3,CCL3L3,CCL4,CISH,CXCR3,FDPS,FURIN,GM2A,GZMA,Gzmb,IFNGR1,IKZF3,IL7R,KIT,LAG3,LDLR,MSMO1,OSBPL3,PLTP,SREBF2	CEBPB,CTNNB1,HIF1A,IFNG,STAT1,STAT3,Tcf7
Chow_vs_HFHS_markers_IEL.CD8ab+ TCRαβ/γδ T cell.20220121 - 2022-01-26 04:16 PM	NA	CSF2		cytokine		0.927	bias	0.486	-1.426	3.02e-12	BCL2,BCL2A1,BCL3,CCL3L3,CCL4,CD28,CD38,CD5,CD74,CHST11,CISH,CTLA4,CXCR3,DUSP2,FAS,FOS,GATAD2A,GRK3,HMGCR,HSPH1,ITGA4,ITGAE,LTB,NR4A2,PIM2,PTGER4,RB1,SREBF1,SREBF2,TNFAIP3,TNFRSF9	AHR,AKT1,CEBPB,CSF2,FOXO1,IL10,Interferon alpha,NFKB1,NFKBIA,NFkB (complex),REL,RELA,SP1,STAT1,STAT3,TNF,TP53
Chow_vs_HFHS_markers_IEL.CD8ab+ TCRαβ/γδ T cell.20220121 - 2022-01-26 04:16 PM	NA	IL10		cytokine		0.411		0.068	0.074	3.28e-12	ARAP2,BCL2,BCL2A1,BCL3,CCL3L3,CCL4,CD2,CD28,CD74,CDH13,CTLA4,CTSA,CTSB,CXCR3,FAS,FOS,GNGT2,GZMA,IL7R,ITGA4,ITGAE,ITGAL,ITGB7,LAG3,LTB,PTPN1,STAT3,TNFSF10,XCL1	BCL6,CD28,CEBPB,CSF2,CTNNB1,EGR2,FOXP3,GATA3,HIF1A,IFNG,IL10,IL2,Immunoglobulin,NFKB1,NFkB (complex),PRDM1,REL,RELA,SP1,STAT1,STAT3,STAT5A,STAT5a/b
Chow_vs_HFHS_markers_IEL.CD8ab+ TCRαβ/γδ T cell.20220121 - 2022-01-26 04:16 PM	NA	TCF3		transcription regulator	Inhibited	-2.165		0.175	-2.912	6.66e-12	ASB2,CA2,CD2,CD200R1,CD200R1L,CD5,CELA1,Clec2d (includes others),CXCR6,EDEM1,GADD45B,GM2A,IFI16,IGHM,IKZF2,IL7R,ITGA4,ITGB7,KIT,Ly6a (includes others),MSMO1,PLAC8,PLCG2,RORA,SCIN,Tcf7,THY1	GATA4,ID3,TCF12,TCF3
Chow_vs_HFHS_markers_IEL.CD8ab+ TCRαβ/γδ T cell.20220121 - 2022-01-26 04:16 PM	NA	FOXP3		transcription regulator		0.478		-0.167	0.918	2.29e-11	BCL2,CCL3L3,CD200R1,CTLA4,CXCR6,FOS,GZMA,Gzmb,IKZF2,IL7R,ITGAE,LAG3,LGALS3,PIM2,RUNX1,SWAP70,TNFAIP3,XCL1	BCL6,CBFB,FOXP3,GATA3,IL2,IL4,JUN,NFKB1,NFKBIA,NFkB (complex),RELA,RUNX1,SMAD3,SMARCA4,SMARCA5,STAT1,STAT3,STAT5A,STAT5a/b,STAT6
Chow_vs_HFHS_markers_IEL.CD8ab+ TCRαβ/γδ T cell.20220121 - 2022-01-26 04:16 PM	NA	TBX21		transcription regulator		1.474		0.098	1.188	7.32e-11	CCL3L3,CCL4,CD244,CD38,CXCR3,GZMA,Gzmb,IL7R,ITGAE,PTGER4,RUNX1,Tcf7	BCL6,CSF2,GATA3,IL10,IL2,IL4,NFKB1,NFKBIA,NFkB (complex),REL,RELA,RUNX1,RUNX3,SMAD3,SP1,STAT1,STAT3,STAT5A,STAT5a/b,STAT6,TBX21,estrogen receptor
Chow_vs_HFHS_markers_IEL.CD8ab+ TCRαβ/γδ T cell.20220121 - 2022-01-26 04:16 PM	NA	CD40LG		cytokine	Activated	2.118	bias	0.512	0.115	7.95e-11	BCL2,BCL2A1,CA2,CCL4,CD38,CXCR3,CYTIP,DUSP2,FAS,FOS,FURIN,IFIT1,IL7R,ITGA4,ITGB7,LTB,PTPN1,RB1,SEMA4D,STAT3,SWAP70,TNFAIP3,TNFSF10,ZAP70,ZFP36L1	CBL,CD40LG,FAS,GATA3,IL10,IL4,Interferon alpha,NFKB1,NFKBIA,NFkB (complex),REL,RELA,SMAD3,STAT1,STAT3,STAT6,TNF,TP53
Chow_vs_HFHS_markers_IEL.CD8ab+ TCRαβ/γδ T cell.20220121 - 2022-01-26 04:16 PM	NA	IL7		cytokine		0.685	bias	0.4	-0.822	8.58e-11	BCL2,CCL4,CD2,CISH,FAS,Gzmb,IGHM,IL7R,ITGB7,LTB,Ly6a (includes others),PIM2,RUNX2,Tcf7,TNFRSF9,TNFSF10	BCL6,CEBPB,CTNNB1,GATA3,HIF1A,ID2,IFNG,IL15,IL2,IL4,IL7,NFKBIA,NFkB (complex),SMAD3,STAT1,STAT3,STAT5A,STAT5B,STAT5a/b,STAT6
Chow_vs_HFHS_markers_IEL.CD8ab+ TCRαβ/γδ T cell.20220121 - 2022-01-26 04:16 PM	NA	SREBF1	0.287	transcription regulator	Activated	2.479	bias	0.447	0.637	9.09e-11	BCL2,BHLHE40,CYB5A,CYP51A1,ELOVL6,FABP5,FAS,FDPS,GLP1R,HMGCR,HMGCS1,IDI1,IGHM,LDLR,LGALS3,MSMO1,PLTP,Scd2,SREBF1,SREBF2,UCP2	CEBPB,CREB1,FOXO3,Insulin,NFkB (complex),PPARA,PPARG,PPARGC1A,SCAP,SCD,SREBF1,SREBF2,STAT1,TP53,cholesterol
Chow_vs_HFHS_markers_IEL.CD8ab+ TCRαβ/γδ T cell.20220121 - 2022-01-26 04:16 PM	NA	IL5		cytokine		1.152	bias	0.589	-1.501	1.99e-10	BCL2,BCL3,CD5,CISH,CRIP1,CXCR3,FAS,HMGCR,HSPH1,IDI1,IER2,IGHM,ITGAD,ITGB7,LTB,PKM,Scd2,STK39,THY1,TNFRSF9,VIM	AKT1,CEBPB,CSF2,CTNNB1,FOXO1,HIF1A,IFNG,IL5,NFKB1,NFKBIA,NFkB (complex),RELA,SP1,STAT1,STAT3,STAT5A,STAT5B,TNF,TP53,cytokine
Chow_vs_HFHS_markers_IEL.CD8ab+ TCRαβ/γδ T cell.20220121 - 2022-01-26 04:16 PM	NA	IRF4		transcription regulator		1.127		-0.078	1.418	4.04e-10	Acp5,CANX,CD28,CTLA4,EZR,IKZF2,IL7R,ITGAL,ITGB1,PIM2,PTGER4,RORA,RUNX2,TNFRSF9,TNFSF10,XCL1,ZFP36L1	BATF,IKZF1,IL10,IL6,IRF4,NFKB1,NFKBIA,NFkB (complex),REL,RELA,SMAD3,SMARCA4,STAT3,TNF
Chow_vs_HFHS_markers_IEL.CD8ab+ TCRαβ/γδ T cell.20220121 - 2022-01-26 04:16 PM	NA	IL15		cytokine		0.098	bias	0.354	-1.242	4.26e-10	BCL2,CCL4,CD2,CD244,CD28,CD38,CD5,CD53,CD74,CISH,CXCR6,DDT,FAS,Gzmb,GZMK,IFIT1,IL7R,ITGB1,ITGB7,KIT,PKM,PLCG2,TNFRSF9,TNFSF10,TXNRD1,ZFP36L1	AKT1,BCL6,CEBPB,FOXO1,GATA3,IL15,IL2,IL4,Interferon alpha,NFKB1,NFKBIA,NFkB (complex),REL,RELA,SMAD3,SP1,STAT1,STAT3,STAT5A,STAT5a/b,STAT6,TNF,TP53
Chow_vs_HFHS_markers_IEL.CD8ab+ TCRαβ/γδ T cell.20220121 - 2022-01-26 04:16 PM	NA	CREB1		transcription regulator		1.897		0.211	0.956	4.38e-10	BCL2,BHLHE40,CCL4,CDH13,CPD,CRIM1,CYP51A1,DGKA,ERRFI1,FOS,GADD45B,HMGCR,HMGCS1,IDI1,IER2,LDLR,LITAF,MSMO1,NR4A2,NRP2,OSTF1,RB1,SREBF1,SSBP2,STAT3,TIPARP,Tpm4,UQCRQ,VIM	CREB1,CREBBP,CREM,CTNNB1,EP300,ESR1,ESR2,ESRRA,FOXO1,GATA1,MYC,NFKB1,PPARG,RELA,SMAD3,SREBF1,SREBF2,TBP,TP53,cholesterol,estrogen receptor
Chow_vs_HFHS_markers_IEL.CD8ab+ TCRαβ/γδ T cell.20220121 - 2022-01-26 04:16 PM	NA	PML		transcription regulator	Inhibited	-3.124		0.02	-3.199	4.81e-10	DNAJC9,ELOVL6,FAS,Gzmb,HMGCR,HMGCS1,IDI1,IFIT1,LDLR,PRKCH,SREBF1,SREBF2,TNFAIP3,TXNRD1,UCP2,VIM	CEBPB,EGR1,ESR1,FOXO1,FOXO3,NKX3-1,PML,PPARG,PPARGC1A,PTEN,SP1,SREBF1,SREBF2,STAT3,TBP,TP53,arsenic trioxide
Chow_vs_HFHS_markers_IEL.CD8ab+ TCRαβ/γδ T cell.20220121 - 2022-01-26 04:16 PM	NA	IL1B		cytokine	Activated	2.242		0.225	1.011	6.74e-10	BCL2,BCL2A1,BCL3,CCL3L3,CCL4,CD244,CD74,CISH,CTSB,CYTIP,DGKA,ERRFI1,FABP5,FAS,FOS,FURIN,GADD45B,GM2A,GSK3B,Gzmb,IER2,IFI16,IFIT1,IFNGR1,IKZF2,IKZF3,IL7R,ITGA4,ITGB1,LDLR,NR4A2,RASA2,RORA,RUNX2,SREBF1,STAT3,THY1,TNFAIP3,TNFRSF9,TNFSF10,VIM	CEBPB,CTNNB1,HIF1A,IFNG,IKZF1,IL17A,IL1B,IL6,NFKB1,NFKBIA,NFkB (complex),RELA,SMAD3,SMARCA4,STAT1,STAT3,TNF
Chow_vs_HFHS_markers_IEL.CD8ab+ TCRαβ/γδ T cell.20220121 - 2022-01-26 04:16 PM	NA	IKZF2	0.725	transcription regulator		-0.333	bias	-0.619	1.525	7.58e-10	CD2,CD28,CD53,GZMA,Gzmb,IKZF3,LAG3,Ly6a (includes others),TNFRSF9
Chow_vs_HFHS_markers_IEL.CD8ab+ TCRαβ/γδ T cell.20220121 - 2022-01-26 04:16 PM	NA	EP300		transcription regulator						8.16e-10	CA2,CD53,CRIM1,EVL,FNDC3B,FOS,FRMD4B,GLCCI1,GM2A,GNG2,GPR18,GRAMD2B,GSK3B,HMGCR,HVCN1,IL7R,ITGB7,PLEKHF1,RB1,RCSD1,RUNX2,TESC,TIPARP,TNFAIP3,TULP4	CREBBP,EP300,ESR2,FOXO1,GATA1,PPARG,TBP
Chow_vs_HFHS_markers_IEL.CD8ab+ TCRαβ/γδ T cell.20220121 - 2022-01-26 04:16 PM	NA	STAT5A		transcription regulator		-0.308		0.128	-0.662	1.13e-09	BCL2,BCL2A1,CCL3L3,CISH,CXCR3,FAS,FOS,GZMA,Gzmb,GZMK,IL7R,KIT,LTB,NR4A2,RORA,RPA1,RUNX2,SREBF1,TNFRSF9,TSPAN13	BCL6,CTNNB1,IKZF1,IL2,IL6,NFKB1,NFKBIA,NFkB (complex),RELA,SMAD3,SMARCA4,STAT1,STAT3,STAT5A,STAT5B,STAT5a/b,TNF
Chow_vs_HFHS_markers_IEL.CD8ab+ TCRαβ/γδ T cell.20220121 - 2022-01-26 04:16 PM	NA	IL6		cytokine		1.147	bias	0.323	-0.48	1.21e-09	Acp5,BCL2,BCL3,CCL3L3,CCL4,CD38,CD53,CD74,CISH,CTSB,CXCR3,CYTIP,ERRFI1,FAS,FOS,GADD45B,GATAD2A,Gzmb,IFI16,IFIT1,IGHM,IL7R,ITGB1,KIT,LAG3,LDLR,MRAS,PTGER4,RB1,RORA,RUNX2,STAT3,TNFSF10,VIM	BCL6,CEBPB,CTNNB1,FOXP3,HIF1A,IFNG,IL1B,IL21,IL6,NFKB1,NFKBIA,NFkB (complex),RELA,SMARCA4,STAT1,STAT3,STAT5A,TNF
Chow_vs_HFHS_markers_IEL.CD8ab+ TCRαβ/γδ T cell.20220121 - 2022-01-26 04:16 PM	NA	IL21		cytokine		1.265	bias	0.417	-0.322	1.24e-09	BCL2,CCL3L3,CCL4,CD2,CD244,CD28,CD38,CXCR3,GZMA,Gzmb,IFI16,IFIT1,IL7R,RORA,RUNX1,STAT3	BCL6,CDKN2A,CEBPB,IL10,IL21,Immunoglobulin,NFKB1,NFKBIA,NFkB (complex),PRDM1,REL,SMAD3,SMARCA4,STAT1,STAT3,STAT6,TP53
Chow_vs_HFHS_markers_IEL.CD8ab+ TCRαβ/γδ T cell.20220121 - 2022-01-26 04:16 PM	NA	BHLHE40	-0.448	transcription regulator		1.394	bias	0.374	-0.304	1.41e-09	CD38,CD74,CRLF2,FAS,GPR18,Gzmb,GZMK,IFI16,ITGA4,KIT,LDLR,LTB,PLAC8,RBCK1,SREBF1,STAT3,Tcf7,THY1,TIPARP,TNFRSF9,TPST2	BCL6,BHLHE40,CEBPB,CTNNB1,HIF1A,IFNG,IL2,NFkB (complex),STAT1,STAT3,STAT5A,STAT5a/b
Chow_vs_HFHS_markers_IEL.CD8ab+ TCRαβ/γδ T cell.20220121 - 2022-01-26 04:16 PM	NA	CSF1		cytokine		1.096	bias	0.414	-0.609	1.65e-09	Acp5,BCL2,CD74,CYP51A1,FAS,FDPS,FOS,HMGCR,HMGCS1,IDI1,IFNGR1,ITGA4,ITGB1,LAG3,MSMO1,PKM,RUNX1,SREBF2,TNFAIP3	AKT1,CEBPB,CREB1,CREBBP,CREM,CSF1,CTNNB1,ESRRA,FOXO1,IFNB1,IRF3,MAPK14,MYC,NFKB1,NFkB (complex),PPARA,PPARGC1A,SMAD3,SP1,SPI1,STAT1,STAT3,STAT5a/b,TBP,TP53
Chow_vs_HFHS_markers_IEL.CD8ab+ TCRαβ/γδ T cell.20220121 - 2022-01-26 04:16 PM	NA	MYC		transcription regulator		0.683		0.247	-0.804	1.68e-09	AK2,ARF3,BCL2,BCL2A1,BIN1,CANX,CAPNS1,CPD,CRIP1,CTSB,DSP,DUSP2,EZR,FABP5,FAS,FOS,GADD45B,GM2A,HSPH1,IFI16,IFIT1,Igha,IRAG2,ITGAL,ITGB1,LDLR,Ly6a (includes others),MAP4K1,PKM,PLAC8,PRKACB,RB1,Scd2,SEPHS2,SREBF1,STAT3,Tcf7,THY1,TNFSF10,TXNRD1,UQCRQ,VIM,WLS,ZFP36L1	BRCA1,CEBPB,CTNNB1,ERK1/2,ESRRA,GLI1,HIF1A,MYC,NFKB1,NFKBIA,NFkB (complex),REL,RELA,SMAD3,SP1,STAT3,TP53,TP63
Chow_vs_HFHS_markers_IEL.CD8ab+ TCRαβ/γδ T cell.20220121 - 2022-01-26 04:16 PM	NA	SREBF2	0.394	transcription regulator	Activated	2.931	bias	0.483	1.301	1.79e-09	CYB5A,CYP51A1,ELOVL6,FABP5,FDPS,HMGCR,HMGCS1,IDI1,LDLR,MSMO1,SREBF1,SREBF2	CEBPB,CREB1,FOXO3,HTT,Insulin,PPARA,PPARG,PPARGC1A,SCAP,SREBF1,SREBF2,cholesterol,lipid
Chow_vs_HFHS_markers_IEL.CD8ab+ TCRαβ/γδ T cell.20220121 - 2022-01-26 04:16 PM	NA	BCL6		transcription regulator		-0.194		-0.149	0.298	2.32e-09	BCL2,BCL2A1,BCL3,CCL3L3,CCL4,CD2,CISH,CPD,CTLA4,DPYSL2,FAS,GIT2,Gzmb,IL7R,LDLR,LITAF,Ly6a (includes others),STAT3	BCL6,CEBPB,CTNNB1,HIF1A,IFNG,IL10,IL1B,IL2,IL7,NFKB1,NFKBIA,NFkB (complex),REL,STAT1,STAT3,STAT5A,STAT5B,STAT5a/b,STAT6
Chow_vs_HFHS_markers_IEL.CD8ab+ TCRαβ/γδ T cell.20220121 - 2022-01-26 04:16 PM	NA	IL33		cytokine		1.848	bias	0.385	0.281	4.87e-09	BCL2A1,BCL3,CCL3L3,CCL4,CD28,CD53,CHST11,CISH,DUSP2,FAS,FGR,GADD45B,IFNGR1,IGHM,IKZF3,IL7R,PIM2,PTGER4,TNFAIP3,TNFRSF9,TNFSF10,VMP1	CEBPB,CSF2,IL1B,IL33,Ige,NFKB1,NFKBIA,NFkB (complex),RELA,SMARCA4,SP1,STAT1,STAT3,STAT5A,STAT5a/b,TNF
Chow_vs_HFHS_markers_IEL.CD8ab+ TCRαβ/γδ T cell.20220121 - 2022-01-26 04:16 PM	NA	AGT		growth factor	Activated	2.261	bias	0.299	0.583	8.25e-09	ADD3,BCL2,BHLHE40,CCL3L3,CCL4,CDH13,CELA1,CRIM1,CYTH3,ERRFI1,FGR,FOS,GLCCI1,GSK3B,HMGCR,HMGCS1,IDI1,IFI16,ITGB1,ITGB7,LDLR,LGALS3,MSMO1,MXD4,NCF1,NR4A2,PLAC8,Ppp2r5c,RUNX1,SEMA4D,SSH2,STK39,Tcf7,UCP2,VIM	AGT,CEBPB,CREB1,CREBBP,CREM,CTNNB1,ESRRA,Insulin,MYC,NFKB1,PPARA,PPARG,SMAD3,SREBF1,SREBF2,TBP,TP53,cholesterol
Chow_vs_HFHS_markers_IEL.CD8ab+ TCRαβ/γδ T cell.20220121 - 2022-01-26 04:16 PM	NA	PRDM1		transcription regulator		-0.439		-0.156	0.225	9.13e-09	BCL2A1,CD53,CD74,CYTH4,FGR,FOS,Gzmb,IFIT1,IFNGR1,IGHM,IL7R,ITGA4,LAG3,LAX1,LGALS3,PLAC8,SWAP70,TNFSF10,ZAP70	BCL6,IL12 (complex),Immunoglobulin,NFKB1,NFKBIA,NFkB (complex),PRDM1,RELA,SMAD3,STAT1,STAT3,STAT4,TP53
Chow_vs_HFHS_markers_IEL.CD8ab+ TCRαβ/γδ T cell.20220121 - 2022-01-26 04:16 PM	NA	CXCL12		cytokine		0.907	bias	0.362	-0.435	9.71e-09	BCL2,BCL3,CA2,CANX,CXCR6,FAS,FOS,GSK3B,ITGAL,ITGB1,KIT,Ly6a (includes others),RAP1A,RUNX2,TNFSF10,VIM	CBL,CTNNB1,CXCL12,ESR1,ESR2,FN1,FOS,FOXO1,JUN,NFKB1,NFKBIA,NFkB (complex),PPARG,RELA,RHOA,SMAD3,SMAD4,SMARCA4,STAT1,STAT3,STAT5A,STAT5B,TP53,VAV2
Chow_vs_HFHS_markers_IEL.CD8ab+ TCRαβ/γδ T cell.20220121 - 2022-01-26 04:16 PM	NA	SP1		transcription regulator	Activated	3.276	bias	0.536	1.241	1.07e-08	ADD3,ATP2A3,BCL2,CD28,CIRBP,CYP51A1,EZR,FAS,FOS,HMGCR,IFNGR1,ITGAD,KIT,LDLR,LTB,PKM,PTGER4,PTPN1,RB1,RUNX2,SREBF1,SREBF2,STAT3,TNFAIP3,TNFSF10,TXNRD1,VIM	BRCA1,CEBPA,CEBPB,CREB1,CTNNB1,E2F1,ESR1,GLI1,HIF1A,JUN,MYC,NFkB (complex),PPARGC1A,RAS,RELA,SP1,TBP,TP53,estrogen receptor
Chow_vs_HFHS_markers_IEL.CD8ab+ TCRαβ/γδ T cell.20220121 - 2022-01-26 04:16 PM	NA	SMARCA5	0.32	transcription regulator		0.397	bias	-0.317	1.531	1.22e-08	CD53,CRIP1,FAS,GM2A,IKZF3,IL7R,KIT,Ly6a (includes others),OSGIN1,PLAC8,PLCG2,Ptms,RNF19B
Chow_vs_HFHS_markers_IEL.CD8ab+ TCRαβ/γδ T cell.20220121 - 2022-01-26 04:16 PM	NA	RUNX1	0.352	transcription regulator		-0.192		0.141	-0.722	1.96e-08	CD244,CD53,CTLA4,EDEM1,FAS,Gzmb,IL7R,ITGA4,ITGAL,ITGB1,KIT,Ly6a (includes others),PIM2,RUNX1,RUNX2,STAT3,Tcf7,XCL1	CBFB,CTNNB1,FOS,FOXP3,GATA3,IL4,JUN,NFKB1,NFKBIA,NFkB (complex),RELA,RUNX1,SMAD3,SMARCA4,SMARCA5,STAT1,STAT3,STAT6,TP53
Chow_vs_HFHS_markers_IEL.CD8ab+ TCRαβ/γδ T cell.20220121 - 2022-01-26 04:16 PM	NA	SMARCA4		transcription regulator		0.357	bias	0.514	-1.705	1.97e-08	BCL2,BCL2A1,BIN1,CD74,CTSB,CXCR3,CXCR6,DYNC1H1,ELOVL6,FAS,FOS,GADD45B,IFI16,IFIT1,IL7R,IRAG2,ITGB1,KIT,LGALS3,MXD4,NRP2,RUNX2,THY1,TNFRSF9,TNFSF10,TSPAN13,TXNRD1,VIM	CD44,CEBPB,CTNNB1,E2F1,EZH2,GLI1,NFKB1,NFKBIA,NFkB (complex),RB1,REL,RELA,SMAD3,SMARCA4,SP1,STAT1,STAT3,TP53,TWIST1
Chow_vs_HFHS_markers_IEL.CD8ab+ TCRαβ/γδ T cell.20220121 - 2022-01-26 04:16 PM	NA	CREM		transcription regulator		1.869		0.106	1.556	2.08e-08	ADRB1,BCL2,BHLHE40,CYP51A1,ERRFI1,FOS,GADD45B,HMGCR,HMGCS1,IDI1,LDLR,MSMO1,NR4A2,TIPARP	BCL6,CEBPB,CREB1,CREBBP,CREM,CTNNB1,IL2,Insulin,Lh,NFkB (complex),PPARA,PPARG,SREBF1,SREBF2,STAT3,STAT5A,STAT5a/b,TBP,cholesterol
Chow_vs_HFHS_markers_IEL.CD8ab+ TCRαβ/γδ T cell.20220121 - 2022-01-26 04:16 PM	NA	GATA3		transcription regulator		0.942		0.054	0.765	2.49e-08	BCL2,CCL4,CTLA4,CXCR6,ELOVL6,FOS,GZMA,IL7R,ITGAE,ITGAL,KIT,LTB,PTGER4,RUNX1,Tcf7,TNFRSF9,VIM	CBFB,CEBPB,FOXP3,GATA3,IL10,IL4,JUN,NFKB1,NFKBIA,NFkB (complex),PARP1,REL,RUNX1,RUNX3,SMAD3,SMARCA5,STAT1,STAT3,STAT6
Chow_vs_HFHS_markers_IEL.CD8ab+ TCRαβ/γδ T cell.20220121 - 2022-01-26 04:16 PM	NA	ZBTB16		transcription regulator		-1.509		-0.044	-1.342	3.01e-08	CD2,CD200R1,CD200R1L,CD244,CD38,CD74,CXCR3,CXCR6,GALNT6,IFNGR1,IL7R,ITGAE,KIT,Ly6a (includes others),RORA,RUNX2
Chow_vs_HFHS_markers_IEL.CD8ab+ TCRαβ/γδ T cell.20220121 - 2022-01-26 04:16 PM	NA	FOXO4		transcription regulator		-0.312		-0.006	-0.293	3.03e-08	CYP51A1,ELOVL6,FABP5,GADD45B,HMGCR,HMGCS1,IDI1,NRP2,RBL2,RUNX2,Scd2,SREBF2
Chow_vs_HFHS_markers_IEL.CD8ab+ TCRαβ/γδ T cell.20220121 - 2022-01-26 04:16 PM	NA	WNT5A		cytokine		0		-0.157	0.583	3.67e-08	BCL2,BIN1,CCL3L3,CD38,ITGA4,ITGB7,KIT,LAG3,Ly6a (includes others),RBL2,RUNX2,SEMA4D,STAT3,TNFSF10,VIM	CBL,CEBPB,CTNNB1,ESRRA,GLI1,HIF1A,IFNG,IKZF1,IL6,LEF1,MYC,NFKB1,NFKBIA,NFkB (complex),P38 MAPK,SMAD3,STAT1,STAT3,TP53,TP63,WNT3A,WNT5A
Chow_vs_HFHS_markers_IEL.CD8ab+ TCRαβ/γδ T cell.20220121 - 2022-01-26 04:16 PM	NA	ID2		transcription regulator		-0.282		-0.084	-0.007	4.12e-08	BCL2,BCL3,CXCR3,CXCR6,DGKA,FAS,GADD45B,IFI16,IFNGR1,IKZF2,IKZF3,IL7R,LTB,RORA,Tcf7,TNFSF10	Akt,FOXO1,ID2,ID3,JUN,LEF1,RELA,TCF12,TCF3,TWIST1
Chow_vs_HFHS_markers_IEL.CD8ab+ TCRαβ/γδ T cell.20220121 - 2022-01-26 04:16 PM	NA	ID3		transcription regulator		0.456		-0.04	0.58	4.81e-08	BCL2,BCL3,CXCR3,CXCR6,DGKA,ELOVL6,GADD45B,IFI16,IFNGR1,IKZF2,IKZF3,IL7R,LTB,RORA,TNFSF10	GATA4,ID3,IKZF1,IL6,NFKB1,NFKBIA,NFkB (family),SMAD3,STAT3,TBX5,TCF12,TCF3
Chow_vs_HFHS_markers_IEL.CD8ab+ TCRαβ/γδ T cell.20220121 - 2022-01-26 04:16 PM	NA	FOXO1		transcription regulator		0.521	bias	0.306	-0.776	6.22e-08	BCL2,BCL2A1,CA2,CCL4,ELOVL6,FABP5,FAS,FDPS,FOS,GADD45B,GZMA,Gzmb,HMGCR,IKZF2,IL7R,NRP2,RBL2,RUNX2,SREBF1,SREBF2,Tcf7,TNFRSF9,TNFSF10	AKT1,CEBPA,CEBPB,FOXO1,FOXO3,HIF1A,LEP,MAPK14,MTOR,MYC,NFkB (complex),PPARA,PPARG,PPARGC1A,RELA,SP1,SP3,SREBF1,STAT1,TBP,TP53
Chow_vs_HFHS_markers_IEL.CD8ab+ TCRαβ/γδ T cell.20220121 - 2022-01-26 04:16 PM	NA	RELA		transcription regulator	Activated	2.749	bias	0.427	1.194	7.23e-08	BCL2,BCL2A1,BCL3,BHLHE40,CD28,CTSB,FAS,FOS,IER2,IGHM,IGKC,IKZF2,IL7R,KIT,LTB,NR4A2,PKM,PTGER4,RUNX2,SREBF1,SREBF2,TNFAIP3,VIM	CEBPB,EGR1,ESR1,IL1B,NFKB1,NFKBIA,NFkB (complex),REL,RELA,SMARCA4,SP1,STAT1,STAT3,TBP,TNF,TP53,TP63
Chow_vs_HFHS_markers_IEL.CD8ab+ TCRαβ/γδ T cell.20220121 - 2022-01-26 04:16 PM	NA	NFKBIA		transcription regulator	Activated	2.481		0.16	1.803	1.51e-07	AK2,BCL2,BCL2A1,BCL3,CCL3L3,CD74,CDH13,CITED4,CTSB,FAS,FOS,GADD45B,GM2A,GZMK,IFI16,IL7R,ITGB1,LITAF,Ly6a (includes others),MXD4,TNFAIP3,TNFSF10	CEBPB,CHUK,E2F1,ESR1,IL1B,IRF3,NFKB1,NFKBIA,NFkB (complex),REL,RELA,SMARCA4,STAT1,STAT3,STAT5A,TNF
Chow_vs_HFHS_markers_IEL.CD8ab+ TCRαβ/γδ T cell.20220121 - 2022-01-26 04:16 PM	NA	CBFB		transcription regulator		-0.113		-0.015	-0.069	2.16e-07	CTLA4,DSP,Gzmb,IKZF2,IKZF3,ITGAE,ITGAL,PTGER4,RUNX1,RUNX2	CBFB,FOXP3,JUN,LMO2,NFkB (complex),RUNX1,SMARCA5
Chow_vs_HFHS_markers_IEL.CD8ab+ TCRαβ/γδ T cell.20220121 - 2022-01-26 04:16 PM	NA	IL18		cytokine	Activated	2.611	bias	0.425	1.107	2.47e-07	BCL2,CCL3L3,CCL4,CD244,FAS,GADD45B,GZMA,Gzmb,GZMK,ITGAL,KIT,LTB,TNFRSF9,XCL1	BCL6,GATA3,IL18,IL2,IL4,Ige,NFKB1,NFKBIA,NFkB (complex),REL,RELA,SMAD3,SMARCA4,STAT1,STAT3,STAT5A,STAT5a/b,STAT6
Chow_vs_HFHS_markers_IEL.CD8ab+ TCRαβ/γδ T cell.20220121 - 2022-01-26 04:16 PM	NA	TCF12		transcription regulator		-1.718		0.013	-1.76	2.69e-07	ASB2,CD200R1,CD200R1L,CELA1,CXCR6,IKZF2,IL7R,ITGA4,ITGB7,Ly6a (includes others),RORA,THY1	ID3,TCF12,TCF3
Chow_vs_HFHS_markers_IEL.CD8ab+ TCRαβ/γδ T cell.20220121 - 2022-01-26 04:16 PM	NA	SATB1		transcription regulator		1.362		-0.108	1.715	2.82e-07	BCL2,BCL2A1,GADD45B,GPR18,HVCN1,IL7R,ITGB1,LAG3,LAX1,NR4A2,RB1,RUNX1,VIM	BRCA1,CASP3,FOXO3,GATA1,SATB1,SP1,VDR
Chow_vs_HFHS_markers_IEL.CD8ab+ TCRαβ/γδ T cell.20220121 - 2022-01-26 04:16 PM	NA	STAT3	0.279	transcription regulator		0.89	bias	0.278	-0.269	2.89e-07	BCL2,BCL3,CCL3L3,CCL4,CD74,CTLA4,CTSB,CXCR3,FAS,FOS,Gzmb,IFI16,IFIT1,IKZF2,IKZF3,ITGB1,MRAS,NR4A2,NRP2,PIM2,RORA,RUNX1,Slfn1,SREBF1,STAT3,TNFSF10,VIM	CEBPB,CTNNB1,HIF1A,IFNG,IKZF1,IL1B,IL6,Interferon alpha,NFKB1,NFKBIA,NFkB (complex),REL,SMAD3,STAT1,STAT3,STAT5A,STAT6,TBX21,TP53
Chow_vs_HFHS_markers_IEL.CD8ab+ TCRαβ/γδ T cell.20220121 - 2022-01-26 04:16 PM	NA	EGF		growth factor		1.624	bias	0.382	0.092	3.47e-07	ARHGEF2,BCL2,CISH,CXCR3,DGKD,ERRFI1,EZR,FOS,GSK3B,HMGCS1,IDI1,IER2,IL7R,ITGB1,KIT,NCF1,NR4A2,PRKCH,RUNX1,RUNX2,Scd2,SREBF1,STAT3,TNFAIP3,TNFRSF9,VIM	BCL6,CREB1,CTNNB1,EDN1,EGF,ESR1,ESR2,FOXO1,GATA4,ID2,JUN,MYC,NFkB (complex),NKX3-1,PTEN,RELA,RHOA,SP1,STAT1,STAT3,STAT5A,STAT5B,TP53,beta-estradiol
Chow_vs_HFHS_markers_IEL.CD8ab+ TCRαβ/γδ T cell.20220121 - 2022-01-26 04:16 PM	NA	NFKB1		transcription regulator		0.678	bias	0.463	-0.766	3.5e-07	BCL2,BCL2A1,BCL3,BHLHE40,CCL3L3,CCL4,CTSB,FAS,FOS,Gzmb,IFI16,IGHM,IGKC,LTB,NR4A2,TNFAIP3,TNFSF10	AHR,CEBPB,IKBKB,IRF3,JUN,NFKB1,NFKBIA,NFkB (complex),NR3C1,REL,RELA,SMAD3,SMARCA4,SP1,STAT1,STAT3,TP53,TP63
Chow_vs_HFHS_markers_IEL.CD8ab+ TCRαβ/γδ T cell.20220121 - 2022-01-26 04:16 PM	NA	LEP		growth factor		1.667	bias	0.267	0.62	5.59e-07	BCL2,BCL2A1,CCL3L3,CYB5A,ECH1,ELOVL6,FAS,FOS,GSK3B,HMGCR,LDLR,MSMO1,NCF1,PTPN1,RUNX2,Scd2,SREBF1,SREBF2,STAT3,TNFSF10,UCP2,VIM	ADIPOQ,CEBPB,CREB1,CTNNB1,HTT,Insulin,L-triiodothyronine,LEP,LEPR,NFkB (complex),PPARA,PPARG,PPARGC1A,RELA,SCD,SP1,SREBF1,STAT1,STAT3,STAT5A,STAT5B,THRB,TP53
Chow_vs_HFHS_markers_IEL.CD8ab+ TCRαβ/γδ T cell.20220121 - 2022-01-26 04:16 PM	NA	BRCA1		transcription regulator		-0.938		0.189	-1.584	6.23e-07	BCL2,DGKA,EZR,FAS,GADD45B,IFIT1,KIT,Ly6a (includes others),PLTP,RB1,RBL2,VIM,XPC	BRCA1,CDKN1A,CTNNB1,EGR1,GLI1,HIF1A,MYC,NFKB1,NFKBIA,NFkB (complex),NOTCH1,P38 MAPK,PPARGC1A,RB1,SMARCA4,STAT1,STAT3,TP53,TP63,TWIST1
Chow_vs_HFHS_markers_IEL.CD8ab+ TCRαβ/γδ T cell.20220121 - 2022-01-26 04:16 PM	NA	IL1A		cytokine		1.478	bias	0.435	-0.173	9.67e-07	Acp5,BCL2,BCL3,CA2,CCL4,Clec2d (includes others),FAS,FOS,IFNGR1,ITGB1,KIT,RBL2,STAT3,TNFAIP3,VIM	CEBPB,IKBKB,IKZF1,IL1A,IL6,NFKB1,NFKBIA,NFkB (complex),NR3C1,REL,RELA,SMAD3,SMARCA4,STAT3,TNF,TP63
Chow_vs_HFHS_markers_IEL.CD8ab+ TCRαβ/γδ T cell.20220121 - 2022-01-26 04:16 PM	NA	KITLG		growth factor		-0.086	bias	0.504	-1.486	1.36e-06	BCL2,CA2,CCL3L3,CCL4,CISH,FABP5,FOS,IGHM,ITGAE,KIT,LDLR,PKM,STAT3,Tpm4,UCP2	AKT1,CEBPB,ERK1/2,FOXO1,GAB2,IKZF1,IL6,KIT,KITLG,MITF,MYC,NFKB1,NFKBIA,NFkB (complex),RELA,SMAD3,SP1,STAT3,STAT5a/b,TP53,VAV2
Chow_vs_HFHS_markers_IEL.CD8ab+ TCRαβ/γδ T cell.20220121 - 2022-01-26 04:16 PM	NA	SIRT1		transcription regulator		-0.918		-0.222	0.015	1.42e-06	ATP2A3,BCL2,CD74,CELA1,CMIP,EDEM1,FAS,HMGCR,IGHM,LDLR,LGALS3,Ms4a6b,NCF1,RUNX2,Scd2,SREBF1,SSBP3,STAT3,UCP2,XPC	ADIPOQ,CEBPB,CREB1,FOXO1,FOXO3,Insulin,MAPK14,NR5A2,PPARA,PPARG,PPARGC1A,RELA,SIRT1,SP1,SREBF1,SREBF2,TBP,THRB,TP53
Chow_vs_HFHS_markers_IEL.CD8ab+ TCRαβ/γδ T cell.20220121 - 2022-01-26 04:16 PM	NA	ETS1		transcription regulator		-0.441	bias	0.437	-1.92	1.54e-06	ATP2A3,GZMA,Gzmb,GZMK,IKZF2,IL7R,ITGAE,LTB,NCF1,RUNX1,RUNX2,SERPINB6,THY1,ZAP70
Chow_vs_HFHS_markers_IEL.CD8ab+ TCRαβ/γδ T cell.20220121 - 2022-01-26 04:16 PM	NA	NCOA2		transcription regulator	Activated	2.335	bias	0.322	1.229	1.78e-06	CCL3L3,CCL4,CYP51A1,ELOVL6,HMGCR,HMGCS1,IDI1,LDLR,NR4A2,PLTP,RORA,SREBF1	CREB1,CTNNB1,ESRRA,FOXO1,HTT,L-triiodothyronine,NCOA2,NR4A1,PPARG,PPARGC1A,SREBF1,STAT1,THRB,TP53,lipid,metribolone
Chow_vs_HFHS_markers_IEL.CD8ab+ TCRαβ/γδ T cell.20220121 - 2022-01-26 04:16 PM	NA	IL3		cytokine		-0.094	bias	0.434	-1.225	2.43e-06	BCL2,CD53,CISH,CTLA4,ECH1,FAS,FOS,GADD45B,GZMA,Gzmb,ITGB7,NCF1,PIM2,RB1,TNFRSF9,TNFSF10,UCP2	BCL2,BCL6,CTNNB1,GLI1,ID2,IL3,Interferon alpha,MAPK9,NFKB1,NFKBIA,NFkB (complex),P38 MAPK,RB1,REL,RELA,STAT1,STAT3,STAT5A,STAT5B,TBP,TP53,TP63
Chow_vs_HFHS_markers_IEL.CD8ab+ TCRαβ/γδ T cell.20220121 - 2022-01-26 04:16 PM	NA	STAT1		transcription regulator		0.226	bias	0.395	-1.416	2.65e-06	BCL2,BCL2A1,CCL3L3,CCL4,CXCR3,FAS,FOS,FURIN,Gzmb,IFI16,IFIT1,Ly6a (includes others),RUNX1,Slfn1,SREBF1,STAT3,TNFAIP3,TNFSF10,UCP2	CEBPB,CTNNB1,EIF2AK2,HIF1A,Histone h4,IFNG,IL1B,IRF3,NFKB1,NFKBIA,NFkB (complex),REL,RELA,SMARCA4,STAT1,STAT3,STAT6
Chow_vs_HFHS_markers_IEL.CD8ab+ TCRαβ/γδ T cell.20220121 - 2022-01-26 04:16 PM	NA	IRF3		transcription regulator		-1.129	bias	0.488	-2.837	3.15e-06	CCL3L3,CCL4,FAS,IFI16,IFIT1,LAG3,Ms4a4c (includes others),PLAC8,PLCG2,Slfn1,TNFAIP3,TNFSF10,VIM	CEBPB,FOXP3,IKZF1,IL1B,IL27,IL6,IRF3,IRF7,NFKB1,NFKBIA,NFkB (complex),NFkB (family),SMAD3,STAT1,STAT3,TP53
Chow_vs_HFHS_markers_IEL.CD8ab+ TCRαβ/γδ T cell.20220121 - 2022-01-26 04:16 PM	NA	CTNNB1		transcription regulator	Activated	2.423	bias	0.321	1.064	3.24e-06	BCL2,BHLHE40,CAPNS1,CCL4,CRIP1,CYB5A,CYP51A1,FAS,FOS,GADD45B,HMGCR,HMGCS1,IDI1,IFI16,IFIT1,IGHM,ITGA4,ITGAL,ITGB1,ITGB7,KIT,LGALS3,NDUFA11,NRP2,PKM,PKP3,RUNX2,STAT3,Tcf7,TNFAIP3,TNFSF10,VIM	BRCA1,CEBPB,CTNNB1,FOXO1,GLI1,HIF1A,IFNB1,IFNG,IRF3,MYC,NFKB1,NFKBIA,NFkB (complex),RELA,SMAD3,SMAD4,SPI1,STAT1,STAT3,STAT5a/b,STAT6,TNF,TP53,TP63
Chow_vs_HFHS_markers_IEL.CD8ab+ TCRαβ/γδ T cell.20220121 - 2022-01-26 04:16 PM	NA	TNFSF13B		cytokine		1.378		0.224	0.664	3.71e-06	BCL2,BCL2A1,CCL4,CD74,FAS,FGR,GPR55,MALT1,NR4A2,PIM2,STK39	BCL6,CEBPB,Ige,Igm,NFKB1,NFKBIA,NFkB (complex),REL,RELA,SMARCA4,STAT1,STAT3,STAT5a/b,TNFSF13B,TP63
Chow_vs_HFHS_markers_IEL.CD8ab+ TCRαβ/γδ T cell.20220121 - 2022-01-26 04:16 PM	NA	KLF3	-0.544	transcription regulator		-1		-0.191	-0.234	4.64e-06	ATP2A3,BCL2,BCL3,CAPNS1,CIRBP,FOS,GIT2,GNGT2,GPR174,ITGB7,NSMAF,REEP5,RNF166,SSBP2,TNFSF10,UNC119B,VIM
Chow_vs_HFHS_markers_IEL.CD8ab+ TCRαβ/γδ T cell.20220121 - 2022-01-26 04:16 PM	NA	EPAS1		transcription regulator		0.087	bias	0.464	-1.573	5.45e-06	BCL2,BHLHE40,CTLA4,CYP51A1,FOS,GADD45B,Gzmb,HMGCS1,IFNGR1,LAG3,LDLR,SREBF1,TNFAIP3,TNFRSF9	CEBPB,CTNNB1,EPAS1,ESR1,ESRRA,Histone h3,Histone h4,MYC,NFKB1,NFKBIA,NFkB (complex),RELA,SMAD3,SMAD4,SP1,STAT3,TBP,TP53,VEGFA
Chow_vs_HFHS_markers_IEL.CD8ab+ TCRαβ/γδ T cell.20220121 - 2022-01-26 04:16 PM	NA	KLF2		transcription regulator		-0.308		-0.109	-0.005	5.77e-06	BCL3,CCL4,CXCR3,FGR,IL7R,ITGA4,ITGB1,ITGB7,RUNX2,SREBF1,STAT3,TNFSF10	CTNNB1,FOS,JUN,KLF2,NFKB1,NFKBIA,NFkB (complex),RELA,SMARCA4,STAT3,TP53
Chow_vs_HFHS_markers_IEL.CD8ab+ TCRαβ/γδ T cell.20220121 - 2022-01-26 04:16 PM	NA	NFAT5		transcription regulator		1.265	bias	0.305	0.299	5.78e-06	ACTN2,BCL2A1,CD74,IFI16,ITGA4,Ly6a (includes others),RFC2,RPA1,Slfn1,TNFAIP3,TNFSF10	IRF3,IRF7,Interferon alpha,NFAT5,NFKB1,NFKBIA,NFkB (complex),REL,SMAD3,STAT1,STAT3,TP53
Chow_vs_HFHS_markers_IEL.CD8ab+ TCRαβ/γδ T cell.20220121 - 2022-01-26 04:16 PM	NA	SPP1		cytokine		-0.651	bias	0.388	-1.788	6.79e-06	Acp5,BCL2,CA2,CAPNS1,CCL3L3,CCL4,DSP,FOS,HMGCR,RB1,RUNX2,VIM	CEBPB,CREB1,CTNNB1,ERK1/2,IKZF1,IL6,MYC,NFKB1,NFKBIA,NFkB (complex),P38 MAPK,RELA,SMAD3,SMAD4,SP1,SPP1,STAT1,STAT3,TGFB1,TNF,TP53,TP63
Chow_vs_HFHS_markers_IEL.CD8ab+ TCRαβ/γδ T cell.20220121 - 2022-01-26 04:16 PM	NA	CEBPA		transcription regulator		0		0.204	-0.753	7.78e-06	BCL2,BCL2A1,BIN1,CA2,CCL4,CD7,FOS,GSK3B,HMGCR,IKZF3,ITGAL,LITAF,Ly6a (includes others),MALT1,NR4A2,RORA,RUNX2,SREBF1,TNFSF10	ADIPOQ,CEBPA,CEBPB,E2F1,FOXO1,Histone h4,JUN,NFKB1,NFkB (complex),PPARA,PPARG,PPARGC1A,RELA,SMARCA4,SP1,SREBF1,STAT1,STAT3,TP53
Chow_vs_HFHS_markers_IEL.CD8ab+ TCRαβ/γδ T cell.20220121 - 2022-01-26 04:16 PM	NA	FOS	0.284	transcription regulator		0.934		0.196	0.392	7.83e-06	Acp5,CA2,CD244,CTSB,DAPK2,ELOVL6,EZR,FOS,GIT2,GM2A,GSK3B,IFI16,ITGB1,LGALS3,NRIP1,Ppp2r5c,RUNX1,SEMA4D,SWAP70,TIPARP,Tpm4,VIM	CTNNB1,FOS,JUN,MYC,NFkB (complex),RELA,TP53
Chow_vs_HFHS_markers_IEL.CD8ab+ TCRαβ/γδ T cell.20220121 - 2022-01-26 04:16 PM	NA	EGR2		transcription regulator		0.792	bias	0.493	-0.672	8.29e-06	BCL2,BHLHE40,CYP51A1,DGKA,FOS,HMGCR,IL7R,ITGAE,LAG3,RORA,TNFSF10	EGR2,IKZF1,IL10,IL6,Il3,NFKB1,NFKBIA,NFkB (complex),REL,SMAD3,STAT1,STAT3,STAT5A,STAT5B,STAT5a/b
Chow_vs_HFHS_markers_IEL.CD8ab+ TCRαβ/γδ T cell.20220121 - 2022-01-26 04:16 PM	NA	EPO		cytokine		-0.218	bias	0.269	-1.078	9.68e-06	BCL2,BCL3,CA2,CISH,FABP5,FAS,FOS,ITGA4,ITGB1,KIT,LDLR,STAT3,TNFSF10,UCP2,XPC	AKT1,CEBPB,EPO,FOXO1,LEP,NFKB1,NFKBIA,NFkB (complex),PPARG,RELA,SMARCA4,SP1,SP3,STAT1,STAT3,STAT5B,TNF,TP53,cytokine
Chow_vs_HFHS_markers_IEL.CD8ab+ TCRαβ/γδ T cell.20220121 - 2022-01-26 04:16 PM	NA	VEGFA		growth factor		1.033	bias	0.459	-0.529	1.05e-05	BCL2,BCL2A1,CCL3L3,CD244,CTLA4,CTSB,FOS,ITGA4,ITGB1,LAG3,NR4A2,RUNX1,RUNX2,TNFRSF9,XCL1	CBL,CEBPB,CTNNB1,FGF2,IL10,JUN,MET,NFKB1,NFKBIA,NFkB (complex),P38 MAPK,REL,SMARCA4,SP1,STAT1,STAT3,TP53,TP63,VEGFA
Chow_vs_HFHS_markers_IEL.CD8ab+ TCRαβ/γδ T cell.20220121 - 2022-01-26 04:16 PM	NA	TOX		transcription regulator	Activated	2.236		0.103	2.005	1.17e-05	CD2,CD244,CXCR3,Tcf7,TNFRSF9
Chow_vs_HFHS_markers_IEL.CD8ab+ TCRαβ/γδ T cell.20220121 - 2022-01-26 04:16 PM	NA	TNFSF11		cytokine		1.624	bias	0.491	-0.087	1.24e-05	Acp5,BCL2,BCL2A1,CA2,CCL3L3,CCL4,FAS,FGR,FOS,GADD45B,ITGAL,PTGER4,Tcf7,TSPAN13	CEBPA,CEBPB,CHUK,E2F1,EGR1,ERK1/2,ESR1,FOXO1,GAB2,IRF3,JUN,MYC,NFKB1,NFKBIA,NFkB (complex),PPARG,PPARGC1A,RELA,RUNX2,SP1,STAT3,STAT5a/b,TBX21,TNFSF11,TP53,VAV2
Chow_vs_HFHS_markers_IEL.CD8ab+ TCRαβ/γδ T cell.20220121 - 2022-01-26 04:16 PM	NA	REL		transcription regulator		1.922	bias	0.549	0.867	1.69e-05	BCL2,BCL2A1,BCL3,CCL4,FAS,FOS,FRMD4B,GADD45B,IGHM,STAT3,TNFAIP3,TNFSF10,VIM	CEBPA,CEBPB,IKZF1,IL6,JUN,NFKB1,NFKBIA,NFkB (complex),PPARGC1A,REL,RELA,SMAD3,SMARCA4,STAT1,STAT3,STAT5B,TP53,cytokine
Chow_vs_HFHS_markers_IEL.CD8ab+ TCRαβ/γδ T cell.20220121 - 2022-01-26 04:16 PM	NA	STAT5B		transcription regulator		-1.505		0.196	-2.206	1.81e-05	BAIAP2,BCL2,CA2,CCL3L3,CIRBP,CISH,FAS,FOS,GADD45B,LTB,Ly6a (includes others),NR4A2,NRP2,PLTP,RPA1,SERPINB6	AHR,AKT1,CEBPA,CEBPB,FOXO1,GATA4,IGF1,NFKB1,NFKBIA,NFkB (complex),REL,RELA,SMAD3,SMARCA4,SP1,STAT1,STAT3,STAT5B,TP53
Chow_vs_HFHS_markers_IEL.CD8ab+ TCRαβ/γδ T cell.20220121 - 2022-01-26 04:16 PM	NA	IFNA2		cytokine		0.335	bias	0.507	-1.438	2.01e-05	BCL2,CD28,CISH,CXCR3,CYB5A,FAS,Gzmb,HMGCS1,IFI16,IFIT1,RB1,RBL2,TNFSF10	BCL6,CEBPB,CTNNB1,HIF1A,IFNA2,IL2,NFKB1,NFKBIA,NFkB (complex),NFkB (family),RELA,SMAD3,SMARCA4,STAT1,STAT3,STAT5A,STAT5a/b,TNFSF10,TP53
Chow_vs_HFHS_markers_IEL.CD8ab+ TCRαβ/γδ T cell.20220121 - 2022-01-26 04:16 PM	NA	MYB		transcription regulator		1.015		0.24	0.276	2.12e-05	2900026A02Rik,BCL2,BHLHE40,GPR18,IL7R,IQGAP1,KIT,PRAG1,TNFRSF9,TULP4,VIM	Akt,FOXO1,JUN,LEF1,MYB,NFKB1,NFKBIA,NFkB (complex),RELA,SMARCA4,STAT3,TWIST1
Chow_vs_HFHS_markers_IEL.CD8ab+ TCRαβ/γδ T cell.20220121 - 2022-01-26 04:16 PM	NA	IL27		cytokine		1.474	bias	0.321	0.484	2.23e-05	CCL4,CD38,CD74,CTLA4,FAS,FOS,Gzmb,LAG3,TNFSF10,VIM	BCL6,CEBPB,CTNNB1,HIF1A,IFNG,IKZF1,IL10,IL2,IL27,IL6,NFKB1,NFKBIA,NFkB (complex),REL,SMAD3,SMARCA4,STAT1,STAT3,STAT5A,STAT5a/b
Chow_vs_HFHS_markers_IEL.CD8ab+ TCRαβ/γδ T cell.20220121 - 2022-01-26 04:16 PM	NA	LDB1		transcription regulator		0.832		-0.009	0.864	2.26e-05	BCL2,CD53,CDH13,FNDC3B,ITGAE,ITGB7,KIT,MALT1,PIM2,PLCG2,STAT3,Tcf7,THY1,TNFAIP3
Chow_vs_HFHS_markers_IEL.CD8ab+ TCRαβ/γδ T cell.20220121 - 2022-01-26 04:16 PM	NA	LMO2		transcription regulator		0.832		-0.022	0.911	2.35e-05	BCL2,CD53,CDH13,FNDC3B,ITGAE,ITGB7,KIT,MALT1,PIM2,PLCG2,STAT3,Tcf7,THY1,TNFAIP3	ID3,LMO2,TCF12,TCF3
Chow_vs_HFHS_markers_IEL.CD8ab+ TCRαβ/γδ T cell.20220121 - 2022-01-26 04:16 PM	NA	SP3		transcription regulator	Activated	2.201	bias	0.31	1.52	2.46e-05	ADD3,CYP51A1,FAS,FOS,ITGAD,LDLR,PKM,PTPN1,SREBF1,STAT3,TXNRD1,VIM	CBL,CEBPB,CREB1,CTNNB1,ESR1,JUN,MET,NFKBIA,NFkB (complex),RAS,SMAD3,SMAD4,SP1,SP3,STAT3,TGFB1,TP53
Chow_vs_HFHS_markers_IEL.CD8ab+ TCRαβ/γδ T cell.20220121 - 2022-01-26 04:16 PM	NA	GFI1		transcription regulator		-1	bias	-0.524	0.634	2.81e-05	BCL3,CD53,CD7,GPR18,GZMA,IL7R,ITGB7,Ly6a (includes others),RB1,TESC
Chow_vs_HFHS_markers_IEL.CD8ab+ TCRαβ/γδ T cell.20220121 - 2022-01-26 04:16 PM	NA	HMGA1		transcription regulator		1.36		0.192	0.762	3.02e-05	FOS,GRAMD2B,HMGCR,IDI1,IER2,ITGAL,KIT,Ly6a (includes others),PIM2,STAT3,VIM	BCL6,CEBPB,EGR1,ESR1,FOS,GATA3,HMGA1,IL2,IL4,NCOR2,NFKB1,NFKBIA,NFkB (complex),RELA,SMAD3,SMARCA4,SP1,STAT1,STAT3,STAT5A,STAT5a/b,STAT6,TBP,TP53,estrogen receptor
Chow_vs_HFHS_markers_IEL.CD8ab+ TCRαβ/γδ T cell.20220121 - 2022-01-26 04:16 PM	NA	ZEB2		transcription regulator		1.942		-0.108	2.222	3.21e-05	CCL3L3,CD7,GZMA,IL7R,PLCG2,Tcf7,VIM
Chow_vs_HFHS_markers_IEL.CD8ab+ TCRαβ/γδ T cell.20220121 - 2022-01-26 04:16 PM	NA	CSF3		cytokine		0		0	0	3.37e-05	BCL2,CCL3L3,CISH,CTLA4,FOS,GADD45B,KIT,LTB,Ly6a (includes others),STAT3,TNFAIP3,TNFSF10	CSF3,IKZF1,IL6,NFKB1,NFKBIA,NFkB (complex),RELA,SMAD3,SMARCA4,STAT1,STAT3,STAT5B,STAT5a/b,TNF,TP53
Chow_vs_HFHS_markers_IEL.CD8ab+ TCRαβ/γδ T cell.20220121 - 2022-01-26 04:16 PM	NA	IL17A		cytokine	Activated	2.54	bias	0.341	1.345	3.41e-05	BCL2,BCL2A1,BCL3,CCL4,CYTH3,FAS,FOS,Gzmb,KLF3,NR4A2,SREBF1,STAT3,TNFAIP3,VIM	AHR,CEBPB,IL17A,IL1B,NFKB1,NFKBIA,NFkB (complex),REL,RELA,SMAD3,SMARCA4,SP1,STAT1,STAT3,TP53
Chow_vs_HFHS_markers_IEL.CD8ab+ TCRαβ/γδ T cell.20220121 - 2022-01-26 04:16 PM	NA	IFNB1		cytokine		-0.72	bias	0.275	-1.734	3.67e-05	Acp5,BCL2,BHLHE40,CCL4,CD38,FOS,HMGCR,HMGCS1,IDI1,IFI16,IFIT1,IFNGR1,SREBF2,TNFSF10	AKT1,CEBPB,CTNNB1,FOXO1,HIF1A,IFNAR1,IFNB1,IFNG,IRF3,Interferon alpha,NFKB1,NFKBIA,NFkB (complex),REL,RELA,SP1,STAT1,STAT3,STAT6,TNF,TP53
Chow_vs_HFHS_markers_IEL.CD8ab+ TCRαβ/γδ T cell.20220121 - 2022-01-26 04:16 PM	NA	TAL1		transcription regulator		-0.563		0.005	-0.576	3.67e-05	Acp5,BCL2,CD7,CHST11,IKZF3,KIT,MYO1E,PTGER4,RUNX1,SSH2,TNFAIP3,TNFSF10	NFKB1,NFKBIA,NFkB (complex),RELA,SMARCA4,STAT3,TAL1
Chow_vs_HFHS_markers_IEL.CD8ab+ TCRαβ/γδ T cell.20220121 - 2022-01-26 04:16 PM	NA	IGF1		growth factor		0.919	bias	0.294	-0.394	3.72e-05	ACTN2,BCL2,BCL2A1,BHLHE40,CCL3L3,CCL4,CD74,CISH,ERRFI1,FOS,HMGCR,IER2,Ly6a (includes others),PKM,PTGER4,RUNX2,Scd2,SREBF1,THY1,VIM,ZFP36L1	AHR,AKT1,APP,CEBPB,CREB1,CTNNB1,ESR1,FOXO1,FOXO3,IGF1,Insulin,MYC,NFKB1,NFkB (complex),PGR,PPARA,PPARG,REL,RELA,SP1,SREBF1,STAT3,TP53,progesterone
Chow_vs_HFHS_markers_IEL.CD8ab+ TCRαβ/γδ T cell.20220121 - 2022-01-26 04:16 PM	NA	TARDBP		transcription regulator	Activated	2.566	bias	0.29	1.821	4.22e-05	CYP51A1,FDPS,HMGCR,HMGCS1,IDI1,LDLR,SREBF2
Chow_vs_HFHS_markers_IEL.CD8ab+ TCRαβ/γδ T cell.20220121 - 2022-01-26 04:16 PM	NA	NOTCH1		transcription regulator		-0.044		0.077	-0.286	4.87e-05	ASB2,BCL2,FOS,HEYL,HSPH1,IFI16,IL7R,ITGB1,Ly6a (includes others),NCF1,PRAG1,RB1,RUNX2	Akt,BRCA1,CASP3,CEBPB,CTNNB1,FOXO1,FOXO3,GATA1,GLI1,HIF1A,IKZF1,IL6,JUN,LEF1,MYC,NFKB1,NFKBIA,NFkB (complex),NOTCH1,RELA,SMAD3,SMAD4,SP1,STAT3,TP53,TWIST1,VDR
Chow_vs_HFHS_markers_IEL.CD8ab+ TCRαβ/γδ T cell.20220121 - 2022-01-26 04:16 PM	NA	FOXO3		transcription regulator		0.589		0.11	0.217	5e-05	BCL2,CTSB,FABP5,FOS,GADD45B,HMGCR,IKZF2,MXD4,NRP2,RBL2,RUNX2,SREBF2,TNFSF10,UCP2,VIM	AHR,AKT1,Akt,CEBPB,CREB1,E2F1,EGR1,ESR1,FOXO1,FOXO3,JUN,LEF1,MYC,NFKB1,NFkB (complex),PPARG,PPARGC1A,REL,RELA,RUNX2,SP1,TBP,TBX21,TP53,TWIST1
Chow_vs_HFHS_markers_IEL.CD8ab+ TCRαβ/γδ T cell.20220121 - 2022-01-26 04:16 PM	NA	ESRRA		transcription regulator	Activated	2.422	bias	0.566	0.473	5.25e-05	CYB5A,CYP51A1,HDAC7,HMGCR,HMGCS1,IDI1,IKZF3,NRIP1,NRP2,PKM,PPM1B,RUNX2,Scd2	CTNNB1,ESRRA,MYC,NFKB1,NFkB (complex),SMAD3,TP53
Chow_vs_HFHS_markers_IEL.CD8ab+ TCRαβ/γδ T cell.20220121 - 2022-01-26 04:16 PM	NA	Il3		cytokine		0.147		0.161	-0.241	5.48e-05	BCL2,BHLHE40,CISH,FAS,FOS,Ly6a (includes others),PIM2	EIF2AK2,GATA3,IL4,Il3,NFKB1,NFKBIA,NFkB (complex),REL,RELA,SMAD3,STAT1,STAT3,STAT5B,STAT5a/b,STAT6
Chow_vs_HFHS_markers_IEL.CD8ab+ TCRαβ/γδ T cell.20220121 - 2022-01-26 04:16 PM	NA	NRG1		growth factor		1.746	bias	0.351	0.868	5.66e-05	ARHGEF2,BCL2,BIN1,CRIM1,CXCR3,ERRFI1,FABP5,FOS,HMGCR,IDI1,IER2,RUNX1,VIM	CBL,CEBPB,CREB1,EGF,EGFR,ESR1,FOS,GLI1,HMGA1,JUN,Mek,NCOR2,NDRG1,NFkB (complex),NRG1,RAS,RELA,SMAD3,SP1,SRF,STAT5A,TCF7L2,TP53,TWIST1
Chow_vs_HFHS_markers_IEL.CD8ab+ TCRαβ/γδ T cell.20220121 - 2022-01-26 04:16 PM	NA	ZFPM1		transcription regulator						6.48e-05	CPD,CRLF3,Gzmb,IFNGR1,IKZF2,MALT1,SCIN
Chow_vs_HFHS_markers_IEL.CD8ab+ TCRαβ/γδ T cell.20220121 - 2022-01-26 04:16 PM	NA	TCF7L2		transcription regulator	Activated	3.484	bias	0.505	1.483	7.87e-05	ANKRD13A,ARAP2,BIN1,CPD,CYP51A1,FOS,GLP1R,GRAMD2B,Ktn1,RAP1A,SEMA4D,SNX18,STAT3,STK39,TAF10,VIM
Chow_vs_HFHS_markers_IEL.CD8ab+ TCRαβ/γδ T cell.20220121 - 2022-01-26 04:16 PM	NA	MEIS1		transcription regulator						7.97e-05	CCL3L3,FOS,IKZF2,RUNX2,XCL1
Chow_vs_HFHS_markers_IEL.CD8ab+ TCRαβ/γδ T cell.20220121 - 2022-01-26 04:16 PM	NA	SOX4		transcription regulator		-0.73	bias	0.367	-1.936	8.7e-05	BCL2,CD2,CD53,CD74,EVL,FOS,Gm12854/S100a11,IGKC,Ly6a (includes others),Tpm4,VIM
Chow_vs_HFHS_markers_IEL.CD8ab+ TCRαβ/γδ T cell.20220121 - 2022-01-26 04:16 PM	NA	CLEC11A		growth factor						9.82e-05	BCL2,CCL4,CD244,CD74,FOS,RUNX2	BRCA1,CASP3,CEBPB,CLEC11A,ERK1/2,FOXO3,GATA1,HIF1A,MYC,NFKB1,NFkB (complex),P38 MAPK,RELA,SMARCA4,SP1,STAT1,STAT3,Shc,TP53,TP63,VDR
Chow_vs_HFHS_markers_IEL.CD8ab+ TCRαβ/γδ T cell.20220121 - 2022-01-26 04:16 PM	NA	TRIM24		transcription regulator		1.414	bias	-0.419	2.6	0.000107	CA2,CCL4,Gm12854/S100a11,IFNGR1,LGALS3,Ly6a (includes others),Ms4a4c (includes others),PLAC8
Chow_vs_HFHS_markers_IEL.CD8ab+ TCRαβ/γδ T cell.20220121 - 2022-01-26 04:16 PM	NA	GATA1		transcription regulator		1.32		0.239	0.567	0.000123	BCL2,CA2,CPD,CXCR3,IKZF3,IL7R,KIT,NR4A2,PIM2,RUNX2,SCIN,SSBP3,Tcf7	CEBPB,GATA1,NFKB1,NFkB (complex),SMARCA4,STAT1,STAT3
Chow_vs_HFHS_markers_IEL.CD8ab+ TCRαβ/γδ T cell.20220121 - 2022-01-26 04:16 PM	NA	TNFSF10	0.565	cytokine		1.469		0.104	1.187	0.000128	BCL2,CTSB,FOS,Gzmb,IFI16,IFIT1,TNFAIP3,TNFSF10	FOXO1,GATA4,HIF1A,IKBKG,IRF3,MAPK1,MYC,NFKB1,NFKBIA,NFkB (complex),NFkB (family),PI3K (complex),REL,RELA,STAT1,STAT3,TNFSF10
Chow_vs_HFHS_markers_IEL.CD8ab+ TCRαβ/γδ T cell.20220121 - 2022-01-26 04:16 PM	NA	CEBPB		transcription regulator	Activated	2.712	bias	0.429	0.942	0.000141	BCL2,BCL2A1,CCL3L3,CCL4,CD74,CIRBP,CYB5A,FAS,FOS,GSK3B,IGKC,ITGAL,LDLR,RFC2,RORA,RPA1,RUNX2,SREBF1,STAT3,VIM	CCR5,CEBPA,CEBPB,CREBBP,IKZF1,IL6,MYC,NFKB1,NFKBIA,NFkB (complex),PPARG,PTGS2,RELA,SMAD3,SMARCA4,STAT3,STAT5B,TP53
Chow_vs_HFHS_markers_IEL.CD8ab+ TCRαβ/γδ T cell.20220121 - 2022-01-26 04:16 PM	NA	SPI1		transcription regulator		-0.253	bias	0.272	-1.092	0.000151	Acp5,CCL4,FOS,HDAC7,HIC1,IFIT1,IL7R,ITGA4,KIT,LTB,NCF1,TNFSF10,VIM	GATA3,IKZF1,IL4,IL6,NFKB1,NFKBIA,NFkB (complex),RELA,RUNX1,RUNX3,SMAD3,SMARCA4,SPI1,STAT1,STAT3,STAT6,TNF,estrogen receptor
Chow_vs_HFHS_markers_IEL.CD8ab+ TCRαβ/γδ T cell.20220121 - 2022-01-26 04:16 PM	NA	MITF		transcription regulator	Activated	2.184	bias	0.527	0.479	0.000157	Acp5,BCL2,CAPN3,FOS,FRMD4B,GM2A,Gzmb,ITGA4,KIT,LGALS3,MICAL1,XCL1	GATA3,MITF,NFkB (complex),SPI1
Chow_vs_HFHS_markers_IEL.CD8ab+ TCRαβ/γδ T cell.20220121 - 2022-01-26 04:16 PM	NA	WT1		transcription regulator		-1.814		0.101	-2.076	0.000157	BCL2,BCL2A1,CIRBP,EZR,FDPS,IDI1,LGALS3,NR4A2,OS9,Scd2,SREBF2,TNFSF10
Chow_vs_HFHS_markers_IEL.CD8ab+ TCRαβ/γδ T cell.20220121 - 2022-01-26 04:16 PM	NA	HTT		transcription regulator						0.000158	ACTN2,ATP6V0E1,BAIAP2,BCL2,BCL3,BHLHE40,CANX,CD74,CYP51A1,EVL,FDPS,FOS,HMGCR,HMGCS1,IFI16,ITGB1,LDLR,NDUFA11,NR4A2,PRKACB,Scd2,TESC	APP,CEBPB,CREB1,CTNNB1,FOXO1,FOXO3,HTT,Insulin,MAPK14,MYC,NKX3-1,PPARA,PPARG,PPARGC1A,PTEN,SP1,SREBF1,SREBF2,STAT3,TBP,TP53
Chow_vs_HFHS_markers_IEL.CD8ab+ TCRαβ/γδ T cell.20220121 - 2022-01-26 04:16 PM	NA	GLI2		transcription regulator		0.555	bias	0.273	0.026	0.000162	BCL2,CCL3L3,CCL4,CXCR3,ITGB1,PRKCH,RUNX2,VIM	FOXO1,GATA3,GLI2,IL4,NFkB (complex),PTHLH,SMAD3,STAT1,STAT6
Chow_vs_HFHS_markers_IEL.CD8ab+ TCRαβ/γδ T cell.20220121 - 2022-01-26 04:16 PM	NA	UBE2V1		transcription regulator						0.000164	BCL2,FOS
Chow_vs_HFHS_markers_IEL.CD8ab+ TCRαβ/γδ T cell.20220121 - 2022-01-26 04:16 PM	NA	STAT4		transcription regulator		1.473	bias	0.619	-0.466	0.000167	BCL2,BCL3,CCNI,DAPK2,ERRFI1,FURIN,Ms4a4c (includes others),PLAC8,RORA,STK32C,Tcf7	IL12 (complex),NFKB1,NFkB (complex),RELA,STAT1,STAT4,STAT6
Chow_vs_HFHS_markers_IEL.CD8ab+ TCRαβ/γδ T cell.20220121 - 2022-01-26 04:16 PM	NA	MSC		transcription regulator		0.447		0.236	-0.082	0.00017	ASB2,CCL4,IFIT1,LZTFL1,XCL1,ZAP70
Chow_vs_HFHS_markers_IEL.CD8ab+ TCRαβ/γδ T cell.20220121 - 2022-01-26 04:16 PM	NA	FGF4		growth factor		1.982	bias	0.31	1.369	0.000194	FOS,HMGCR,HMGCS1,Scd2
Chow_vs_HFHS_markers_IEL.CD8ab+ TCRαβ/γδ T cell.20220121 - 2022-01-26 04:16 PM	NA	EGR1		transcription regulator		1.29	bias	0.463	0.004	0.000224	BAIAP2,CCL3L3,CCL4,FAS,GADD45B,HMGCR,LDLR,PTPN1,RB1,TNFSF10	CEBPB,E2F1,EGR1,ERK1/2,ESR1,FOXO1,MEF2C,MYC,NFKB1,NFKBIA,NFkB (complex),NKX3-1,NR3C1,PTEN,RB1,RELA,SP1,STAT3,TBP,TNF,TP53
Chow_vs_HFHS_markers_IEL.CD8ab+ TCRαβ/γδ T cell.20220121 - 2022-01-26 04:16 PM	NA	IKZF1		transcription regulator		-0.506	bias	-0.386	0.631	0.000253	ARF3,CCL3L3,CCL4,CD38,CISH,CXCR3,Gzmb,IFI16,IL7R,KIT,RUNX1,SELENOM	BCL6,CXCL2,IKZF1,IL2,IL6,NFKB1,NFKBIA,NFkB (complex),RELA,SMAD3,STAT1,STAT3,STAT5A,STAT5a/b,TNF
Chow_vs_HFHS_markers_IEL.CD8ab+ TCRαβ/γδ T cell.20220121 - 2022-01-26 04:16 PM	NA	PPARGC1A		transcription regulator		-0.024		0.135	-0.534	0.000254	CTSA,FAS,FDPS,FOS,GADD45B,GSK3B,ITGB1,LDLR,MSMO1,RUNX2,SREBF1,STAT3,THY1,TNFSF10,UCP2,XPC	BRCA1,CEBPB,CREB1,CREBBP,CTNNB1,ESR1,FOXO1,GLI1,HIF1A,HTT,Insulin,MYC,PPARA,PPARG,PPARGC1A,RELA,SIRT1,SREBF1,THRA,THRB,TP53,lipid
Chow_vs_HFHS_markers_IEL.CD8ab+ TCRαβ/γδ T cell.20220121 - 2022-01-26 04:16 PM	NA	CCL3		cytokine		1.214	bias	0.512	0.201	0.000272	CCL4,FOS,ITGB1,STAT3	CCL3,CCR5,CEBPB,IKZF1,IL6,MMP9,NFKB1,NFKBIA,NFkB (complex),SMAD3,SMARCA4,STAT1,STAT3,STAT5B,TP53
Chow_vs_HFHS_markers_IEL.CD8ab+ TCRαβ/γδ T cell.20220121 - 2022-01-26 04:16 PM	NA	HGF		growth factor		1.768	bias	0.426	0.332	0.000283	BCL2,BCL2A1,CCL4,CD28,ERRFI1,FAM3C,FOS,ITGB1,LDLR,NR4A2,NRIP1,PIM2,RFC2,RUNX2,SLK,TNFAIP3,VIM	AHR,CBL,CEBPB,CTNNB1,EDN1,FN1,FOXO1,GATA4,GLI2,HGF,JUN,MAP2K1,MYC,NFKB1,NFkB (complex),NFkB (family),PI3K (complex),REL,RELA,SMAD3,SMAD4,SP1,STAT1,TBP,VAV2
Chow_vs_HFHS_markers_IEL.CD8ab+ TCRαβ/γδ T cell.20220121 - 2022-01-26 04:16 PM	NA	MIF		cytokine		-0.579	bias	0.358	-1.576	0.000296	BCL2,CCL3L3,CCL4,CXCR6,FOS,IL7R,ITGA4,SREBF1	AKT1,CEBPB,FOXO1,IL10,IL1B,MIF,NFKB1,NFKBIA,NFkB (complex),NFkB (family),P38 MAPK,PI3K (complex),REL,SP1,STAT1,STAT3,TP53,TP63
Chow_vs_HFHS_markers_IEL.CD8ab+ TCRαβ/γδ T cell.20220121 - 2022-01-26 04:16 PM	NA	TBP		transcription regulator						0.000302	BCL2,BCL2A1,FOS,HMGCR,LDLR,TNFAIP3	AHR,CEBPB,CREB1,E2F1,ESR1,FOS,MYC,NCOR2,NFKB1,NFkB (complex),RAS,REL,RELA,SP1,TBP,TP53,estrogen receptor
Chow_vs_HFHS_markers_IEL.CD8ab+ TCRαβ/γδ T cell.20220121 - 2022-01-26 04:16 PM	NA	CTBP2		transcription regulator		-1.982	bias	-0.387	-1.215	0.000318	FDPS,HMGCR,LDLR,SREBF2	CTBP2,FOXO1,NKX3-1,PTEN,SP1,STAT3,TP53
Chow_vs_HFHS_markers_IEL.CD8ab+ TCRαβ/γδ T cell.20220121 - 2022-01-26 04:16 PM	NA	SMAD3		transcription regulator		1.159	bias	0.313	0.245	0.000396	BCL2,CCL3L3,CCL4,CYP51A1,FOS,GADD45B,GZMA,ITGB1,Ly6a (includes others),RUNX2,STAT3,VIM	CDKN2A,CEBPA,CEBPB,CREB1,CTNNB1,ESRRA,FOXO1,JUN,MYC,NFKB1,NFkB (complex),PPARGC1A,RELA,RHOA,SMAD2,SMAD3,SMAD4,STAT1,STAT3,TGFB1,TP53,Tgf beta
Chow_vs_HFHS_markers_IEL.CD8ab+ TCRαβ/γδ T cell.20220121 - 2022-01-26 04:16 PM	NA	HOXA3		transcription regulator		-0.555		-0.114	-0.302	0.000404	CCL3L3,ITGA4,ITGB1,RUNX1,Tcf7
Chow_vs_HFHS_markers_IEL.CD8ab+ TCRαβ/γδ T cell.20220121 - 2022-01-26 04:16 PM	NA	IL11		cytokine		0.475		0.15	0.12	0.000407	BCL2,BCL2A1,CDH13,Clec2d (includes others),EZR,FOS	CEBPB,ERK1/2,FOXO1,IL11,IL17A,MYC,NFKB1,NFKBIA,NFkB (complex),NFkB (family),P38 MAPK,PI3K (complex),RELA,SP1,STAT1,STAT3,TP53,TP63,VEGFA
Chow_vs_HFHS_markers_IEL.CD8ab+ TCRαβ/γδ T cell.20220121 - 2022-01-26 04:16 PM	NA	FASLG		cytokine		-0.907		0.217	-1.377	0.000445	BCL2,FAS,FOS,RUNX2,THY1	Akt,CEBPB,CTNNB1,FASLG,FOXO1,IL1B,JUN,LEF1,MAPK14,NFKB1,NFKBIA,NFkB (complex),P38 MAPK,PPARA,PPARGC1A,RELA,RUNX2,SP1,STAT1,STAT3,TBP,TP53,TP63,TWIST1
Chow_vs_HFHS_markers_IEL.CD8ab+ TCRαβ/γδ T cell.20220121 - 2022-01-26 04:16 PM	NA	CNTF		cytokine		0.24		0.113	-0.111	0.000469	CISH,FOS,HVCN1,IFI16,IL7R,LGALS3,Scd2,SREBF1,STAT3,VIM	CEBPB,CNTF,CREB1,CTNNB1,ESR1,GATA4,HIF1A,LIF,MAPK1,NFKB1,NFkB (complex),PRL,RAS,SMARCA4,SP1,STAT1,STAT3,STAT5a/b,TP53
Chow_vs_HFHS_markers_IEL.CD8ab+ TCRαβ/γδ T cell.20220121 - 2022-01-26 04:16 PM	NA	BATF		transcription regulator						0.00049	CTLA4,IKZF2,ITGA4,RORA	BATF,IRF4,NFkB (complex)
Chow_vs_HFHS_markers_IEL.CD8ab+ TCRαβ/γδ T cell.20220121 - 2022-01-26 04:16 PM	NA	CXCL8		cytokine		-1.741		0.231	-2.298	0.000493	BCL2,CD74,FAS,ITGAL,LGALS3,MYO1E,SREBF1	AKT1,CD44,CEBPB,CTNNB1,CXCL8,CXCR2,FOXO1,NFKB1,NFkB (complex),RELA,RHOA,SMAD3,SMARCA4,SP1,STAT1,STAT3,TP53,TWIST1
Chow_vs_HFHS_markers_IEL.CD8ab+ TCRαβ/γδ T cell.20220121 - 2022-01-26 04:16 PM	NA	VDR		transcription regulator		0.302		0.14	-0.162	0.000502	BCL2,CISH,Clec2d (includes others),IQGAP1,ITGB7,LDLR,RB1,RUNX2,SERPINB6,SREBF1,UCP2	CEBPA,CEBPB,CTNNB1,IKZF1,IL1,IL6,LEP,NCOR2,NFKB1,NFKBIA,PPARG,RELA,SMAD3,SP1,SP3,STAT1,STAT3,TP53,VDR,calcitriol,cholecalciferol
Chow_vs_HFHS_markers_IEL.CD8ab+ TCRαβ/γδ T cell.20220121 - 2022-01-26 04:16 PM	NA	ANGPT2		growth factor		1.609	bias	0.456	0.42	0.000523	ARHGEF2,BCL2,CCL3L3,CYP51A1,FAS,GSK3B,HMGCS1,NCF1,RFC2,VIM	ANGPT2,Akt,CEBPA,CEBPB,CREB1,CTNNB1,ESRRA,FOXO1,ICAM1,JINK1/2,JUN,LEF1,MYC,NFKB1,NFkB (complex),PPARGC1A,RELA,SMAD3,TP53,TWIST1
Chow_vs_HFHS_markers_IEL.CD8ab+ TCRαβ/γδ T cell.20220121 - 2022-01-26 04:16 PM	NA	SOX11		transcription regulator	Activated	2.158	bias	0.402	1.035	0.000533	CCL3L3,FAS,GSK3B,IER2,IKZF3,ITGA4,ITGB1,RUNX2	CTNNB1,ESRRA,MYC,NFKB1,SMAD3,SOX11,TP53
Chow_vs_HFHS_markers_IEL.CD8ab+ TCRαβ/γδ T cell.20220121 - 2022-01-26 04:16 PM	NA	TBX5		transcription regulator						0.000576	ACTN2,CCL3L3,CCL4,CXCR6,IFI16,VIM	GATA3,GATA4,MEF2C,NFkB (family),TBX5
Chow_vs_HFHS_markers_IEL.CD8ab+ TCRαβ/γδ T cell.20220121 - 2022-01-26 04:16 PM	NA	HOXA9		transcription regulator		-0.218	bias	0.324	-0.854	0.000597	ADD3,BCL2,CISH,IER2,IL7R,KIT,LAT2,TACC1,VIM
Chow_vs_HFHS_markers_IEL.CD8ab+ TCRαβ/γδ T cell.20220121 - 2022-01-26 04:16 PM	NA	CXCL10		cytokine		0.254	bias	0.52	-0.761	0.000637	CXCR3,FOS,IGKC,LAG3	CXCL10,MMP9,NFkB (complex)
Chow_vs_HFHS_markers_IEL.CD8ab+ TCRαβ/γδ T cell.20220121 - 2022-01-26 04:16 PM	NA	VAV2		transcription regulator		-0.152		0.223	-0.595	0.000637	BCL2,BCL2A1,FOS,VIM	Akt,CBL,CEBPB,EGFR,ERK1/2,FOXO1,JUN,LEF1,MYC,NCOR2,NFKB1,NFkB (complex),NFkB (family),PI3K (complex),REL,RELA,SMAD3,SP1,STAT1,TP53,TP63,TWIST1,VAV2
Chow_vs_HFHS_markers_IEL.CD8ab+ TCRαβ/γδ T cell.20220121 - 2022-01-26 04:16 PM	NA	WNT3A		cytokine		-0.041		0.246	-0.909	0.000672	BCL2,CCL3L3,GSK3B,IKZF2,KIT,NDUFA11,RFLNB,RUNX1,RUNX2,SYTL3,Tcf7,THY1,VIM	CBL,CTNNB1,ESRRA,MYC,NFKB1,NOTCH1,RB1,RUNX2,SFRP1,SMAD2,SMAD3,TCF/LEF,TP53,VAV1,VAV2,WNT1,WNT3A,WNT5A
Chow_vs_HFHS_markers_IEL.CD8ab+ TCRαβ/γδ T cell.20220121 - 2022-01-26 04:16 PM	NA	EOMES		transcription regulator		-0.478		-0.017	-0.433	0.000682	BCL2,DNAJC15,GZMA,ITGA4,NRP2,STAT3,TNFSF10
Chow_vs_HFHS_markers_IEL.CD8ab+ TCRαβ/γδ T cell.20220121 - 2022-01-26 04:16 PM	NA	CITED2		transcription regulator		1.468	bias	-0.518	3.072	0.000692	BCL2,CRIM1,GADD45B,IFI16,ITGA4,Ms4a4c (includes others),PLAC8,Slfn1,TNFAIP3,TOR1AIP1	CEBPB,CITED2,CTNNB1,HIF1A,IL1B,NFKB1,NFKBIA,NFkB (complex),SMAD3,STAT1,STAT3,TP53
Chow_vs_HFHS_markers_IEL.CD8ab+ TCRαβ/γδ T cell.20220121 - 2022-01-26 04:16 PM	NA	HIF1A		transcription regulator		0.772	bias	0.336	-0.45	0.000732	BCL2,BHLHE40,CCL3L3,CCL4,CYB5A,FAS,FOS,FURIN,GADD45B,IFI16,NDUFA11,PIM2,PKM,PLAC8,STAT3,TNFSF10,VIM	CEBPB,CTNNB1,ESRRA,HIF1A,IKZF1,IL1B,IL6,MYC,NFKB1,NFKBIA,NFkB (complex),REL,RELA,SMAD3,SMARCA4,STAT1,STAT3,TP53
Chow_vs_HFHS_markers_IEL.CD8ab+ TCRαβ/γδ T cell.20220121 - 2022-01-26 04:16 PM	NA	BMP2		growth factor		1.013	bias	0.353	-0.069	0.000766	BCL2,BHLHE40,DPYSL2,FOS,FURIN,GADD45B,IFI16,MRAS,RUNX2,XPC	BMP2,CEBPB,CREB1,CTNNB1,ESRRA,HIF1A,MAPK9,MITF,MYC,Mapk,NFKB1,RELA,RUNX2,SMAD3,SMAD4,STAT1,STAT3,TBP,TGFB1,TGFBR2,TP53
Chow_vs_HFHS_markers_IEL.CD8ab+ TCRαβ/γδ T cell.20220121 - 2022-01-26 04:16 PM	NA	USF1		transcription regulator						0.000795	CCL3L3,CD2,LDLR,TNFAIP3,UCP2,XCL1	NFKBIA,NFkB (complex),SMAD3,STAT1,STAT3,TP53,USF1
Chow_vs_HFHS_markers_IEL.CD8ab+ TCRαβ/γδ T cell.20220121 - 2022-01-26 04:16 PM	NA	NKX3-1		transcription regulator						0.000817	CA2,CTSB,FOS,RUNX1,STAT3
Chow_vs_HFHS_markers_IEL.CD8ab+ TCRαβ/γδ T cell.20220121 - 2022-01-26 04:16 PM	NA	TCF4		transcription regulator		-1.414		0.159	-1.863	0.000827	BHLHE40,CD2,CD38,CELA1,Clec2d (includes others),EDEM1,FAS,IFI16,Ly6a (includes others),PLAC8,RUNX2,TNFSF10,WLS
Chow_vs_HFHS_markers_IEL.CD8ab+ TCRαβ/γδ T cell.20220121 - 2022-01-26 04:16 PM	NA	EBF1		transcription regulator		0.261	bias	0.404	-0.774	0.000831	CCL3L3,CD244,GSK3B,IGHM,IGKC,Ly6a (includes others),PTPN1,SREBF1	EBF1,LEP,PPARG,RELA,SP1,SP3,STAT1
Chow_vs_HFHS_markers_IEL.CD8ab+ TCRαβ/γδ T cell.20220121 - 2022-01-26 04:16 PM	NA	VEGFC		growth factor						0.000849	BCL2,ITGA4,ITGB1	FOXO1,NFKB1,NFkB (complex),NFkB (family),PI3K (complex),STAT1,VEGFC
Chow_vs_HFHS_markers_IEL.CD8ab+ TCRαβ/γδ T cell.20220121 - 2022-01-26 04:16 PM	NA	CCL11		cytokine		0.447	bias	0.576	-0.841	0.000885	BCL2,CCL3L3,CCL4,FAS,ITGB1	CBL,CCL11,CTNNB1,CXCL2,CXCL3,FN1,GATA3,IL4,NFKB1,NFKBIA,NFkB (complex),RELA,SMAD3,SMAD4,SMARCA4,STAT1,STAT3,STAT6,VAV2
Chow_vs_HFHS_markers_IEL.CD8ab+ TCRαβ/γδ T cell.20220121 - 2022-01-26 04:16 PM	NA	IL9		cytokine		1.408		0.098	1.196	0.000957	BCL3,CCL3L3,IQGAP1,PIM2,SCIN	CEBPB,IL9,JAK1,NFKB1,NFkB (complex),SMARCA4,STAT1,STAT3
Chow_vs_HFHS_markers_IEL.CD8ab+ TCRαβ/γδ T cell.20220121 - 2022-01-26 04:16 PM	NA	ZNF467		transcription regulator						0.000969	CISH,FOS
Chow_vs_HFHS_markers_IEL.CD8ab+ TCRαβ/γδ T cell.20220121 - 2022-01-26 04:16 PM	NA	FGF2		growth factor		1.757	bias	0.311	0.631	0.000982	BCL2,ERRFI1,FAS,FOS,GSK3B,ITGA4,ITGB1,KIT,NR4A2,PTPN1,RB1,RORA,RUNX1,RUNX2,TNFSF10,VIM	CBL,CDKN2A,FGF2,IKZF1,IL6,JUN,MET,NFKB1,NFKBIA,NFkB (complex),P38 MAPK,RELA,SMAD2,SMAD3,SMAD4,STAT1,STAT3,TNF,TP53,TP63,Tgf beta
Chow_vs_HFHS_markers_IEL.CD8ab+ TCRαβ/γδ T cell.20220121 - 2022-01-26 04:16 PM	NA	FGF19		growth factor						0.00101	FABP5,FDPS,FOS,HMGCR,Scd2,SREBF1
Chow_vs_HFHS_markers_IEL.CD8ab+ TCRαβ/γδ T cell.20220121 - 2022-01-26 04:16 PM	NA	KLF17		transcription regulator						0.00104	RB1,TNFSF10,VIM
Chow_vs_HFHS_markers_IEL.CD8ab+ TCRαβ/γδ T cell.20220121 - 2022-01-26 04:16 PM	NA	ARNT		transcription regulator		0.849	bias	0.499	-0.14	0.00107	BCL2,BHLHE40,CXCR3,FURIN,Gzmb,IGHM,VIM	ARNT,CBL,CTNNB1,HIF1A,NFKB1,NFkB (complex),RUNX2,STAT3,TP53,VTN
Chow_vs_HFHS_markers_IEL.CD8ab+ TCRαβ/γδ T cell.20220121 - 2022-01-26 04:16 PM	NA	ILF3		transcription regulator		-1.095	bias	-0.253	-0.496	0.00107	FABP5,FDPS,FOS,LDLR,LGALS3,PTGER4
Chow_vs_HFHS_markers_IEL.CD8ab+ TCRαβ/γδ T cell.20220121 - 2022-01-26 04:16 PM	NA	RB1	0.351	transcription regulator		-0.923		0.06	-1.105	0.00109	ACTN2,BCL2,CCL3L3,CXCR6,EZR,FAS,FOS,GADD45B,IFNGR1,KIT,NR4A2,RB1,RBL2,SMARCA5,TPST2,UQCRQ	BRCA1,CTNNB1,E2F1,EZH2,FOXO1,GATA3,GLI1,HIF1A,MYC,NFKB1,NFkB (complex),NKX3-1,NR3C1,P38 MAPK,PTEN,RB1,RELA,SP1,STAT1,STAT3,STAT5A,TBX21,TP53,TP63
Chow_vs_HFHS_markers_IEL.CD8ab+ TCRαβ/γδ T cell.20220121 - 2022-01-26 04:16 PM	NA	EZH2		transcription regulator	Inhibited	-2.27		-0.098	-1.951	0.00111	ADRB1,BCL2,CA2,CPD,CXCR3,DDT,EZR,KIT,LTB,PIM2,RB1,RORA,RUNX1,RUNX2	BRCA1,CEBPB,ESR1,EZH2,GATA3,HIF1A,Histone h3,MYC,NFKB1,NFkB (complex),RELA,RUNX1,RUNX3,SMAD3,SMARCA4,SP1,STAT1,STAT3,TBP,TP53,TWIST1,ZBTB16,estrogen receptor
Chow_vs_HFHS_markers_IEL.CD8ab+ TCRαβ/γδ T cell.20220121 - 2022-01-26 04:16 PM	NA	IL13		cytokine		1.159	bias	0.275	0.2	0.00114	Acp5,BCL2A1,BCL3,CA2,CCL3L3,CCL4,CHN2,CISH,CTSB,EVL,EZR,FAS,IFNGR1,MSMO1,SWAP70	AKT1,CEBPB,ERK1/2,FOXO1,HIF1A,IKZF1,IL13,IL1B,IL6,MYC,NFKB1,NFKBIA,NFkB (complex),NOS2,RELA,SMAD3,SP1,STAT1,STAT3,TP53
Chow_vs_HFHS_markers_IEL.CD8ab+ TCRαβ/γδ T cell.20220121 - 2022-01-26 04:16 PM	NA	E2F1		transcription regulator		-0.204	bias	0.385	-1.167	0.00115	BCL2,CA2,CTSB,CYB5A,FAS,FOS,GM2A,KIT,NRIP1,RB1,RFC2,SMARCA5,TXNRD1,UCP2,VIM,XPC	CDKN1A,CEBPB,E2F1,EGR1,ESR1,HIF1A,IL1A,MEF2C,NFKB1,NFkB (complex),NR3C1,RB1,REL,RELA,SMAD3,SMARCA4,SP1,STAT1,STAT3,TBP,TP53,VHL,doxorubicin
Chow_vs_HFHS_markers_IEL.CD8ab+ TCRαβ/γδ T cell.20220121 - 2022-01-26 04:16 PM	NA	CXCL2		cytokine						0.00125	BCL2,CCL3L3,CCL4	CREB1,CXCL2,CXCR2,ICAM1,NFKB1,NFKBIA,NFkB (complex),P38 MAPK,RELA,SMARCA4,STAT1,STAT3,TP53,TP63
Chow_vs_HFHS_markers_IEL.CD8ab+ TCRαβ/γδ T cell.20220121 - 2022-01-26 04:16 PM	NA	ZEB1		transcription regulator		0.655		0.055	0.535	0.00134	CD74,KIT,NRP2,RBL2,SREBF2,VIM
Chow_vs_HFHS_markers_IEL.CD8ab+ TCRαβ/γδ T cell.20220121 - 2022-01-26 04:16 PM	NA	SMAD4		transcription regulator		1.865	bias	0.291	1.016	0.00143	ARHGEF2,FOS,FURIN,GADD45B,ITGB1,ITGB7,PKM,RUNX1,RUNX2,VIM,XCL1	CEBPB,CREB1,CTNNB1,ESRRA,FOXO1,Lh,MYC,NFKB1,NFkB (complex),PTHLH,SMAD2,SMAD3,SMAD4,STAT3,TP53
Chow_vs_HFHS_markers_IEL.CD8ab+ TCRαβ/γδ T cell.20220121 - 2022-01-26 04:16 PM	NA	EDN1		cytokine		0.889	bias	0.476	-0.336	0.00148	BCL2,BCL2A1,ERRFI1,EZR,FOS,ITGB1,NCF1,PTGER4,VIM	AKT1,CBL,CEBPB,CTNNB1,EDN1,ERK1/2,ESR1,FOS,FOXO1,JUN,MET,MYC,NFKBIA,NFkB (complex),PGR,PPARG,RELA,SP1,SREBF1,STAT3,TP53,progesterone
Chow_vs_HFHS_markers_IEL.CD8ab+ TCRαβ/γδ T cell.20220121 - 2022-01-26 04:16 PM	NA	CXCL3		cytokine						0.00148	CCL3L3,CCL4,ITGB1	CEBPB,CREB1,CXCL3,ERK1/2,ICAM1,MMP9,MYC,NFKB1,NFKBIA,NFkB (complex),RELA,SMARCA4,SP1,STAT1,STAT3,TP53
Chow_vs_HFHS_markers_IEL.CD8ab+ TCRαβ/γδ T cell.20220121 - 2022-01-26 04:16 PM	NA	BDNF		growth factor		0.388	bias	0.272	-0.304	0.00154	ACOT7,BCL2,BHLHE40,ELOVL6,FOS,HMGCR,LOC728392,NMB,PLTP,REEP5,TIPARP,VIM	Akt,BDNF,CEBPB,CREB1,CREBBP,CREM,CTNNB1,ESR1,FOXO1,GCG,JUN,LEF1,LEP,PPARG,PPARGC1A,RAS,RELA,SP1,SP3,STAT1,TBP,TP53,TWIST1
Chow_vs_HFHS_markers_IEL.CD8ab+ TCRαβ/γδ T cell.20220121 - 2022-01-26 04:16 PM	NA	RUNX3		transcription regulator		-0.371	bias	-0.387	0.388	0.00161	CRIM1,ITGAE,ITGAL,RUNX1,THY1,VIM,XCL1	GATA3,RUNX1,RUNX3,estrogen receptor
Chow_vs_HFHS_markers_IEL.CD8ab+ TCRαβ/γδ T cell.20220121 - 2022-01-26 04:16 PM	NA	TP63		transcription regulator		0.862	bias	0.28	-0.09	0.00164	BCL3,BHLHE40,FAS,FDPS,FOS,ITGA4,ITGB1,RPA1,RUNX1,RUNX2,THY1,TNFSF10,VIM,VMP1,XPC	Akt,BRCA1,CBL,CEBPB,CTNNB1,FN1,FOS,FOXO1,GLI1,HIF1A,JUN,LEF1,MYC,NFKB1,NFkB (complex),RELA,SMAD3,SMAD4,SMARCA4,STAT1,STAT3,TP53,TP63,TWIST1,VAV2
Chow_vs_HFHS_markers_IEL.CD8ab+ TCRαβ/γδ T cell.20220121 - 2022-01-26 04:16 PM	NA	CDKN2A		transcription regulator		0.838		-0.057	1.005	0.00165	BCL2,CCL3L3,CCL4,CCNI,FOS,IL7R,KIT,LGALS3,RB1,RORA,SREBF1,VIM	CDKN1A,CDKN2A,EGR1,GATA4,HIF1A,IKZF1,IL6,MAP2K1/2,MAPK1,NFKB1,NFKBIA,NFkB (complex),RB1,RELA,SMAD2,SMAD3,SMARCA4,STAT1,STAT3,TNF,TP53
Chow_vs_HFHS_markers_IEL.CD8ab+ TCRαβ/γδ T cell.20220121 - 2022-01-26 04:16 PM	NA	MEF2C		transcription regulator		1.067	bias	0.449	0.177	0.00175	ACTN2,CCL3L3,CCL4,CXCR6,FOS,RUNX2,VIM	GATA3,GATA4,MEF2C,NFkB (family),RUNX1,RUNX3,TBX5,estrogen receptor
Chow_vs_HFHS_markers_IEL.CD8ab+ TCRαβ/γδ T cell.20220121 - 2022-01-26 04:16 PM	NA	SNAI2		transcription regulator		1.458		0.131	1.173	0.00181	DSP,ITGB1,RUNX2,STAT3,VIM	MMP9,NFkB (complex),SNAI2
Chow_vs_HFHS_markers_IEL.CD8ab+ TCRαβ/γδ T cell.20220121 - 2022-01-26 04:16 PM	NA	PGF		growth factor						0.00185	BCL2,CCL4,KIT,NRP2
Chow_vs_HFHS_markers_IEL.CD8ab+ TCRαβ/γδ T cell.20220121 - 2022-01-26 04:16 PM	NA	IRF7		transcription regulator		-1.696	bias	0.619	-3.405	0.00196	CTLA4,IFI16,IFIT1,Ly6a (includes others),Ms4a4c (includes others),PLAC8,Slfn1,TNFSF10	HIF1A,IFNA2,IFNB1,IRF3,IRF7,Interferon alpha,NFKB1,NFKBIA,NFkB (complex),PML,REL,SPI1,STAT1,STAT3,STAT5A,STAT5a/b
Chow_vs_HFHS_markers_IEL.CD8ab+ TCRαβ/γδ T cell.20220121 - 2022-01-26 04:16 PM	NA	CLOCK		transcription regulator						0.00199	BHLHE40,CD7,CPD,CYP51A1,ELOVL6,GADD45B,Gm12854/S100a11,HSPH1,MSMO1,ZDHHC20
Chow_vs_HFHS_markers_IEL.CD8ab+ TCRαβ/γδ T cell.20220121 - 2022-01-26 04:16 PM	NA	KCNIP3		transcription regulator						0.00203	EDEM1,FOS,TNFAIP3	CALCA,CTNNB1,KCNIP3,NFkB (complex)
Chow_vs_HFHS_markers_IEL.CD8ab+ TCRαβ/γδ T cell.20220121 - 2022-01-26 04:16 PM	NA	BCL11B		transcription regulator	Inhibited	-2.164		0.25	-2.704	0.0022	BCL2,Gzmb,IL7R,LTB,RORA
Chow_vs_HFHS_markers_IEL.CD8ab+ TCRαβ/γδ T cell.20220121 - 2022-01-26 04:16 PM	NA	VHL		transcription regulator						0.00225	BCL2,BHLHE40,RUNX1,TNFSF10,UQCRQ,VIM,ZFP36L1	BRCA1,CEBPB,CTNNB1,CXCL12,ESR2,GLI1,HIF1A,JUN,MYC,NFKB1,NFKBIA,NFkB (complex),RELA,SMARCA4,STAT1,STAT3,TP53,VHL,estrogen receptor
Chow_vs_HFHS_markers_IEL.CD8ab+ TCRαβ/γδ T cell.20220121 - 2022-01-26 04:16 PM	NA	NGF		growth factor		1.574	bias	0.396	0.424	0.00235	BCL2,CCL4,ERRFI1,FAS,FOS,GSK3B,IER2,LDLR,RBL2,STAT3	CEBPB,CREB1,CREBBP,CREM,CTNNB1,ESR1,ESR2,IKZF1,IL1B,IL6,NFKB1,NFKBIA,NFkB (complex),NGF,REL,SMAD3,SP1,STAT1,STAT3,TBP,TP63,beta-estradiol
Chow_vs_HFHS_markers_IEL.CD8ab+ TCRαβ/γδ T cell.20220121 - 2022-01-26 04:16 PM	NA	JUN		transcription regulator		0.479	bias	0.358	-0.463	0.00238	BCL2A1,BCL3,CAPNS1,CD244,EZR,FAS,FOS,GSK3B,IFI16,IL7R,ITGAD,ITGB1,LGALS3,RUNX2,VIM	AHR,Akt,BRCA1,CTNNB1,FOS,FOXO1,GLI1,HIF1A,JUN,LEF1,MYC,NFKB1,NFKBIA,NFkB (complex),REL,RELA,SMARCA4,SP1,STAT3,TP53,TWIST1
Chow_vs_HFHS_markers_IEL.CD8ab+ TCRαβ/γδ T cell.20220121 - 2022-01-26 04:16 PM	NA	ZNF395		transcription regulator						0.00238	IFI16,IFIT1
Chow_vs_HFHS_markers_IEL.CD8ab+ TCRαβ/γδ T cell.20220121 - 2022-01-26 04:16 PM	NA	ZBTB7B		transcription regulator						0.00248	CCL3L3,ECH1,Gzmb,HMGCS1,ITGAE
Chow_vs_HFHS_markers_IEL.CD8ab+ TCRαβ/γδ T cell.20220121 - 2022-01-26 04:16 PM	NA	HBEGF		growth factor		-1	bias	0.442	-1.885	0.00262	BCL2,BHLHE40,ITGB1,PKM	AKT1,CEBPB,CTNNB1,ERBB2,ESR1,FOXO1,HBEGF,HIF1A,NFKB1,NFKBIA,NFkB (complex),Pkc(s),RB1,SATB1,SP1,STAT3,TP53
Chow_vs_HFHS_markers_IEL.CD8ab+ TCRαβ/γδ T cell.20220121 - 2022-01-26 04:16 PM	NA	OSM		cytokine		0.506		0.227	-0.368	0.00277	ARHGEF2,BAIAP2,BCL2,BCL3,BHLHE40,CISH,FOS,IFNGR1,ITGAL,LDLR,LITAF,NMB,RORA,RUNX1,STAT3,VIM	CEBPA,CEBPB,CREB1,ESR1,FOXO1,JAK1,JUN,NFKB1,NFKBIA,NFkB (complex),OSM,OSMR,PPARGC1A,RAS,SP1,STAT1,STAT3,STAT5B,STAT5a/b,TP53,cytokine
Chow_vs_HFHS_markers_IEL.CD8ab+ TCRαβ/γδ T cell.20220121 - 2022-01-26 04:16 PM	NA	GHRL		growth factor		1.13		0.138	0.83	0.00279	BCL2,FOS,GSK3B,SREBF1,UCP2	ADIPOQ,CEBPB,CREB1,CREBBP,GH1,GHRL,Gsk3,Insulin,LEP,NR4A1,PPARA,PPARG,PPARGC1A,RELA,SP1,SP3,SREBF1,SRF,STAT1,STAT3,STAT5A,STAT5a/b,TP53,TWIST1
Chow_vs_HFHS_markers_IEL.CD8ab+ TCRαβ/γδ T cell.20220121 - 2022-01-26 04:16 PM	NA	IL12A		cytokine		0.152	bias	0.366	-0.573	0.00284	BCL2,CXCR6,FAS,STAT3	CEBPB,IL12A,NFKB1,NFKBIA,NFkB (complex),P38 MAPK,SMAD3,SMARCA4,STAT1,STAT3,TP53,TP63
Chow_vs_HFHS_markers_IEL.CD8ab+ TCRαβ/γδ T cell.20220121 - 2022-01-26 04:16 PM	NA	HOXA5		transcription regulator						0.00347	GADD45B,IER2,RUNX2
Chow_vs_HFHS_markers_IEL.CD8ab+ TCRαβ/γδ T cell.20220121 - 2022-01-26 04:16 PM	NA	CCL5		cytokine	Activated	2.2	bias	0.552	0.984	0.0035	CCL3L3,CCL4,FOS,IER2,STAT3	CCL3,CCL5,CCR5,JAK1,MAP2K1/2,NFKBIA,NFkB (complex),SMAD2,SMAD3,STAT1,STAT3,STAT5B,TP53
Chow_vs_HFHS_markers_IEL.CD8ab+ TCRαβ/γδ T cell.20220121 - 2022-01-26 04:16 PM	NA	TWIST2		transcription regulator						0.00358	BIN1,CD7,OSGIN1,VIM
Chow_vs_HFHS_markers_IEL.CD8ab+ TCRαβ/γδ T cell.20220121 - 2022-01-26 04:16 PM	NA	IFI16	-0.554	transcription regulator		-0.6	bias	0.475	-1.644	0.00369	CCL4,CD28,IFI16,IL7R,LDLR	GATA4,IFI16,IKZF1,IL6,NFKB1,NFKBIA,NFkB (complex),NFkB (family),RELA,SMAD3,STAT3,TBX5,TNF
Chow_vs_HFHS_markers_IEL.CD8ab+ TCRαβ/γδ T cell.20220121 - 2022-01-26 04:16 PM	NA	PRL		cytokine		0.911	bias	0.417	-0.384	0.00385	ARF3,BCL2,CISH,CPD,CTSA,CTSB,FOS,IFIT1,STAT3,VIM	CEBPB,CTNNB1,D-glucose,ERBB2,ESR1,FOS,GATA4,HIF1A,MAPK1,MYC,NFKB1,NFkB (complex),PPARG,PRL,SIRT1,SMARCA4,SP1,SRC,SREBF1,STAT1,STAT3,TP53,estrogen receptor
Chow_vs_HFHS_markers_IEL.CD8ab+ TCRαβ/γδ T cell.20220121 - 2022-01-26 04:16 PM	NA	TGFA		growth factor		1.28	bias	0.442	0.33	0.00411	ERRFI1,FOS,NR4A2,RB1,VIM	Akt,CBL,CREB1,CTNNB1,EGFR,ESR1,ESR2,FOXO1,IKZF1,IL6,JUN,LEF1,NCOR2,NFKB1,NFKBIA,RELA,SMAD3,SP1,STAT1,STAT3,TGFA,TWIST1,beta-estradiol,prostaglandin E2
Chow_vs_HFHS_markers_IEL.CD8ab+ TCRαβ/γδ T cell.20220121 - 2022-01-26 04:16 PM	NA	NRL		transcription regulator		-1.987		-0.162	-1.666	0.00414	ADRB1,DGKD,GNGT2,PTPN1
Chow_vs_HFHS_markers_IEL.CD8ab+ TCRαβ/γδ T cell.20220121 - 2022-01-26 04:16 PM	NA	SMAD2		transcription regulator		0.861		0.231	0.306	0.00422	CYP51A1,FURIN,GADD45B,ITGB1,RUNX2,VIM	CEBPB,CREB1,CTNNB1,IKZF1,IL6,NFKB1,NFKBIA,NFkB (complex),RELA,SMAD2,SMAD3,SMAD4,STAT3,TGFB1,TGFBR1,TP53,estrogen receptor
Chow_vs_HFHS_markers_IEL.CD8ab+ TCRαβ/γδ T cell.20220121 - 2022-01-26 04:16 PM	NA	JARID2		transcription regulator						0.00437	RB1,SREBF1,SREBF2
Chow_vs_HFHS_markers_IEL.CD8ab+ TCRαβ/γδ T cell.20220121 - 2022-01-26 04:16 PM	NA	GH1		growth factor		0.238		0.095	0.014	0.00458	BCL2,CISH,FOS,LDLR,SREBF1,VIM	AKT1,CEBPA,CEBPB,CREB1,ESR1,FOXO1,GATA4,GH1,IGF1,Insulin,JUN,NFkB (complex),PPARA,PPARG,PPARGC1A,RAS,RELA,SMAD3,SP1,SREBF1,TP53
Chow_vs_HFHS_markers_IEL.CD8ab+ TCRαβ/γδ T cell.20220121 - 2022-01-26 04:16 PM	NA	ECSIT		transcription regulator						0.00487	BCL3,NR4A2,TNFAIP3	AHR,ECSIT,NFKB1,NFKBIA,NFkB (complex),REL,RELA,SP1,STAT1,STAT3
Chow_vs_HFHS_markers_IEL.CD8ab+ TCRαβ/γδ T cell.20220121 - 2022-01-26 04:16 PM	NA	MEIS2		transcription regulator						0.00487	BCL2,RUNX2,XCL1
Chow_vs_HFHS_markers_IEL.CD8ab+ TCRαβ/γδ T cell.20220121 - 2022-01-26 04:16 PM	NA	FOXL2		transcription regulator	Activated	2.216	bias	0.348	1.444	0.00503	BCL2A1,CCL3L3,FAS,FOS,TNFAIP3
Chow_vs_HFHS_markers_IEL.CD8ab+ TCRαβ/γδ T cell.20220121 - 2022-01-26 04:16 PM	NA	MAFB		transcription regulator						0.00528	CCL4,CD28,CD38,IL7R,ITGB7
Chow_vs_HFHS_markers_IEL.CD8ab+ TCRαβ/γδ T cell.20220121 - 2022-01-26 04:16 PM	NA	PRDM5		transcription regulator						0.00528	EVL,GADD45B,RUNX1,RUNX2,STK32C
Chow_vs_HFHS_markers_IEL.CD8ab+ TCRαβ/γδ T cell.20220121 - 2022-01-26 04:16 PM	NA	BCL11A		transcription regulator						0.00557	BCL2,MAP4K1
Chow_vs_HFHS_markers_IEL.CD8ab+ TCRαβ/γδ T cell.20220121 - 2022-01-26 04:16 PM	NA	ILF2		transcription regulator						0.00557	FOS,THY1
Chow_vs_HFHS_markers_IEL.CD8ab+ TCRαβ/γδ T cell.20220121 - 2022-01-26 04:16 PM	NA	SHOX		transcription regulator						0.00557	RB1,RBL2
Chow_vs_HFHS_markers_IEL.CD8ab+ TCRαβ/γδ T cell.20220121 - 2022-01-26 04:16 PM	NA	CBL		transcription regulator						0.00578	BCL2,CCL3L3,FOS,RUNX2	CBL,CEBPB,CTNNB1,ERK1/2,HIF1A,JUN,MAPK14,MET,MITF,MYC,Mapk,NFKBIA,NFkB (complex),PPARA,PPARGC1A,RELA,RUNX2,SMAD3,SMAD4,SP1,STAT1,STAT3,TBP,TP53
Chow_vs_HFHS_markers_IEL.CD8ab+ TCRαβ/γδ T cell.20220121 - 2022-01-26 04:16 PM	NA	RUNX2	0.353	transcription regulator		0.324	bias	0.307	-0.352	0.00579	BCL2,GADD45B,ITGAL,LGALS3,RUNX1,RUNX2	AR,CEBPA,CEBPB,CTNNB1,HIF1A,JUN,NFkB (complex),PPARGC1A,RUNX2,SMAD3,SMAD4,STAT3,TP53,VHL
Chow_vs_HFHS_markers_IEL.CD8ab+ TCRαβ/γδ T cell.20220121 - 2022-01-26 04:16 PM	NA	KLF5		transcription regulator	Inhibited	-2.236		0.028	-2.299	0.00581	CITED4,LITAF,RUNX1,UCP2,ZFP36L1
Chow_vs_HFHS_markers_IEL.CD8ab+ TCRαβ/γδ T cell.20220121 - 2022-01-26 04:16 PM	NA	TCL1A		transcription regulator						0.00581	Acp5,CD244,CTSB,FOS,Ly6a (includes others)
Chow_vs_HFHS_markers_IEL.CD8ab+ TCRαβ/γδ T cell.20220121 - 2022-01-26 04:16 PM	NA	POU5F1		transcription regulator		1.345		0.205	0.675	0.00582	BCL2,BCL2A1,CTSA,CTSB,DSP,FAS,GM2A,TNFRSF9,TNFSF10,TXNRD1,VIM,WLS	AKT1,CEBPB,CREB1,E2F1,ESR1,FOXO1,MYC,NFkB (complex),POU5F1,SP1,TBP,TP53
Chow_vs_HFHS_markers_IEL.CD8ab+ TCRαβ/γδ T cell.20220121 - 2022-01-26 04:16 PM	NA	HOXA7		transcription regulator						0.00597	IL7R,LAT2,VIM
Chow_vs_HFHS_markers_IEL.CD8ab+ TCRαβ/γδ T cell.20220121 - 2022-01-26 04:16 PM	NA	LEF1		transcription regulator		-0.785	bias	0.418	-1.787	0.00611	BCL2,CAPN3,FAS,Gzmb,IL7R,RUNX2,VIM	CEBPB,CTNNB1,ESRRA,LEF1,MYC,NFKB1,RUNX2,SMAD3,TP53,VHL
Chow_vs_HFHS_markers_IEL.CD8ab+ TCRαβ/γδ T cell.20220121 - 2022-01-26 04:16 PM	NA	TWIST1		transcription regulator		-0.094		0.228	-0.587	0.00611	BCL2,FAS,FOS,KIT,OSGIN1,RUNX2,VIM	BCL2,BRCA1,CBL,CTNNB1,FOXO1,FOXO3,GLI1,HIF1A,JUN,LEF1,MYC,NFKBIA,NFkB (complex),NOTCH1,PDGFRA,PPARG,PPARGC1A,RB1,SIRT1,SMAD3,THRB,TP53,TWIST1
Chow_vs_HFHS_markers_IEL.CD8ab+ TCRαβ/γδ T cell.20220121 - 2022-01-26 04:16 PM	NA	IL32		cytokine		1.195	bias	0.361	0.49	0.00616	BCL2,CCL4,FAS,VIM	Akt,CEBPB,CTNNB1,FOXO1,HIF1A,IFNG,IKZF1,IL32,IL6,JUN,LEF1,NFKB1,NFKBIA,NFkB (complex),RELA,SMAD3,SMARCA4,STAT1,STAT3,TWIST1,prostaglandin E2
Chow_vs_HFHS_markers_IEL.CD8ab+ TCRαβ/γδ T cell.20220121 - 2022-01-26 04:16 PM	NA	SRF		transcription regulator		-0.248	bias	0.258	-0.802	0.00644	BCL2,EZR,FOS,IER2,IGHM,ITGB1,LDLR,MYO1E,NR4A2,SREBF2,Tpm4	CEBPB,CTNNB1,FOS,JUN,NFkB (complex),SMAD3,SMAD4,SRF,STAT3
Chow_vs_HFHS_markers_IEL.CD8ab+ TCRαβ/γδ T cell.20220121 - 2022-01-26 04:16 PM	NA	EBI3		cytokine		0.283	bias	0.342	-0.394	0.00655	FAS,FOS,LAG3,TNFSF10	CEBPB,CTNNB1,EBI3,FOXP3,HIF1A,IFNG,IL10,IL27,NFKB1,NFKBIA,NFkB (complex),NFkB (family),P38 MAPK,REL,SMAD3,STAT1,STAT3,TP53,TP63
Chow_vs_HFHS_markers_IEL.CD8ab+ TCRαβ/γδ T cell.20220121 - 2022-01-26 04:16 PM	NA	CBFA2T3		transcription regulator						0.00658	CD38,ITGAD,NCF1
Chow_vs_HFHS_markers_IEL.CD8ab+ TCRαβ/γδ T cell.20220121 - 2022-01-26 04:16 PM	NA	VAV3		cytokine						0.00658	BCL2,BCL2A1,VIM	AHR,Akt,CEBPB,FOXO1,IRF3,JUN,LEF1,NFKB1,NFKBIA,NFkB (complex),PLCG2,REL,RELA,SMARCA4,SP1,STAT3,TP63,TWIST1,VAV3
Chow_vs_HFHS_markers_IEL.CD8ab+ TCRαβ/γδ T cell.20220121 - 2022-01-26 04:16 PM	NA	GATA4		transcription regulator		-0.455		0.121	-0.739	0.00666	ACTN2,BCL2,CCL3L3,CCL4,CXCR6,FOS,IFI16,KIT,VIM	GATA4,MEF2C,NFkB (family),TBX5
Chow_vs_HFHS_markers_IEL.CD8ab+ TCRαβ/γδ T cell.20220121 - 2022-01-26 04:16 PM	NA	FGF1		growth factor		1.673		-0.102	1.916	0.00673	FOS,IKZF2,LTB,NR4A2,RFLNB,Tcf7
Chow_vs_HFHS_markers_IEL.CD8ab+ TCRαβ/γδ T cell.20220121 - 2022-01-26 04:16 PM	NA	VAV1		transcription regulator						0.00721	BCL2,BCL2A1,FOS	CEBPB,ERK1/2,FOXO1,MYC,NFKB1,NFkB (complex),NFkB (family),P38 MAPK,PI3K (complex),REL,RELA,SP1,SRF,STAT1,STAT3,TP53,TP63,VAV1,VAV2
Chow_vs_HFHS_markers_IEL.CD8ab+ TCRαβ/γδ T cell.20220121 - 2022-01-26 04:16 PM	NA	BMP10		growth factor		0.447		0.237	-0.083	0.0073	CD74,FOS,ITGAL,KIT,NR4A2	BMP10,CEBPB,NFKB1,NFkB (complex),SMARCA4,STAT1,STAT3
Chow_vs_HFHS_markers_IEL.CD8ab+ TCRαβ/γδ T cell.20220121 - 2022-01-26 04:16 PM	NA	TFEB		transcription regulator	Activated	2.187	bias	0.552	0.979	0.0073	Acp5,ATP6V0E1,CTSA,CTSB,GNPTG
Chow_vs_HFHS_markers_IEL.CD8ab+ TCRαβ/γδ T cell.20220121 - 2022-01-26 04:16 PM	NA	NCOR2		transcription regulator						0.00828	BCL2,CTSB,FOS,SEMA4D	NCOA2,NCOR2,PPARA,RXRA,THRA,THRB
Chow_vs_HFHS_markers_IEL.CD8ab+ TCRαβ/γδ T cell.20220121 - 2022-01-26 04:16 PM	NA	KLF7		transcription regulator						0.00837	IFIT1,TNFSF10
Chow_vs_HFHS_markers_IEL.CD8ab+ TCRαβ/γδ T cell.20220121 - 2022-01-26 04:16 PM	NA	Ncoa6		transcription regulator						0.00837	FOS,SREBF1	NCOA2,NCOR2,Ncoa6,PPARA,RXRA,THRA,THRB
Chow_vs_HFHS_markers_IEL.CD8ab+ TCRαβ/γδ T cell.20220121 - 2022-01-26 04:16 PM	NA	LIF		cytokine		0.876		0.158	0.442	0.00837	BCL3,CCL3L3,CISH,FOS,GRAMD2B,IFI16,PTPN1,STAT3	CEBPB,GATA4,HIF1A,IL10,JAK1,LIF,MAPK1,NFKB1,NFKBIA,NFkB (complex),REL,SMAD3,SMARCA4,STAT1,STAT3,TP53
Chow_vs_HFHS_markers_IEL.CD8ab+ TCRαβ/γδ T cell.20220121 - 2022-01-26 04:16 PM	NA	SIN3A		transcription regulator						0.00875	Acp5,BCL2,GADD45B,RBL2
Chow_vs_HFHS_markers_IEL.CD8ab+ TCRαβ/γδ T cell.20220121 - 2022-01-26 04:16 PM	NA	WNT1		cytokine		1.671	bias	0.413	0.981	0.00891	FOS,KIT,MRAS,RBL2,RUNX2,Tcf7	CTNNB1,E2F1,ESRRA,FOXO1,MEF2C,MYC,NFKB1,NR3C1,RB1,RELA,RHOA,SMAD3,SP1,STAT1,STAT3,TP53,WNT1
Chow_vs_HFHS_markers_IEL.CD8ab+ TCRαβ/γδ T cell.20220121 - 2022-01-26 04:16 PM	NA	GLI3		transcription regulator		1		0	1	0.00904	BCL2,DUSP2,RUNX1,RUNX2,TNFAIP3	BRCA1,CASP3,FOXO3,GATA1,GLI3,SP1,VDR
Chow_vs_HFHS_markers_IEL.CD8ab+ TCRαβ/γδ T cell.20220121 - 2022-01-26 04:16 PM	NA	SP110		transcription regulator		0.816		-0.127	1.129	0.00984	BCL3,CD74,CTSB,IFIT1,ITGB1,RPA1
Chow_vs_HFHS_markers_IEL.CD8ab+ TCRαβ/γδ T cell.20220121 - 2022-01-26 04:16 PM	NA	NCOA6		transcription regulator						0.00995	FOS,SREBF1	CEBPB,CREB1,ESR1,Histone h3,Insulin,NCOA6,PPARA,PPARG,RELA,SP1,SREBF1,TBP
Chow_vs_HFHS_markers_IEL.CD8ab+ TCRαβ/γδ T cell.20220121 - 2022-01-26 04:16 PM	NA	PIAS2		transcription regulator						0.00995	FOS,LDLR
Chow_vs_HFHS_markers_IEL.CD8ab+ TCRαβ/γδ T cell.20220121 - 2022-01-26 04:16 PM	NA	TBX20		transcription regulator						0.00995	CCL3L3,XCL1
Chow_vs_HFHS_markers_IEL.CD8ab+ TCRαβ/γδ T cell.20220121 - 2022-01-26 04:16 PM	NA	GLI1		transcription regulator		0.186		-0.05	0.367	0.00996	BCL2,BCL2A1,CTSB,EZR,FAS,FOS,GADD45B,KIT,LDLR,PRAG1,RUNX2,TNFRSF9,VIM,VMP1	BCL2,BRCA1,CBL,CTNNB1,ESRRA,FOXO3,GLI1,HIF1A,JUN,MYC,NFKB1,NFKBIA,NFkB (complex),PDGFRA,RB1,RELA,SMAD3,STAT3,TP53,TP63,VEGFA
Chow_vs_HFHS_markers_IEL.CD8ab+ TCRαβ/γδ T cell.20220121 - 2022-01-26 04:16 PM	NA	NFIL3		transcription regulator						0.0101	FAS,GADD45B,TNFSF10
Chow_vs_HFHS_markers_IEL.CD8ab+ TCRαβ/γδ T cell.20220121 - 2022-01-26 04:16 PM	NA	HAND2		transcription regulator						0.0108	ACTN2,CCL3L3,CCL4,CXCR6
Chow_vs_HFHS_markers_IEL.CD8ab+ TCRαβ/γδ T cell.20220121 - 2022-01-26 04:16 PM	NA	BMP6		growth factor						0.011	ADD3,CHD3,ERRFI1,FRMD4B,TXNRD1
Chow_vs_HFHS_markers_IEL.CD8ab+ TCRαβ/γδ T cell.20220121 - 2022-01-26 04:16 PM	NA	GPS2		transcription regulator	Inhibited	-2	bias	-0.429	-1.142	0.0114	BIN1,CCL3L3,CCL4,TRERF1
Chow_vs_HFHS_markers_IEL.CD8ab+ TCRαβ/γδ T cell.20220121 - 2022-01-26 04:16 PM	NA	TLE1		transcription regulator						0.0117	BCL2A1,FOS
Chow_vs_HFHS_markers_IEL.CD8ab+ TCRαβ/γδ T cell.20220121 - 2022-01-26 04:16 PM	NA	HDAC1		transcription regulator		0		-0.092	0.184	0.0122	Acp5,FAS,FOS,GSK3B,ITGAD,PRAG1,RUNX2,SREBF1,STAT3
Chow_vs_HFHS_markers_IEL.CD8ab+ TCRαβ/γδ T cell.20220121 - 2022-01-26 04:16 PM	NA	USF2		transcription regulator						0.0126	CCL3L3,CD2,UCP2,XCL1
Chow_vs_HFHS_markers_IEL.CD8ab+ TCRαβ/γδ T cell.20220121 - 2022-01-26 04:16 PM	NA	AHCTF1		transcription regulator						0.0128	CETN2
Chow_vs_HFHS_markers_IEL.CD8ab+ TCRαβ/γδ T cell.20220121 - 2022-01-26 04:16 PM	NA	DEPDC1		transcription regulator						0.0128	TNFAIP3
Chow_vs_HFHS_markers_IEL.CD8ab+ TCRαβ/γδ T cell.20220121 - 2022-01-26 04:16 PM	NA	EPGN		growth factor						0.0128	FOS
Chow_vs_HFHS_markers_IEL.CD8ab+ TCRαβ/γδ T cell.20220121 - 2022-01-26 04:16 PM	NA	FGF14		growth factor						0.0128	FOS
Chow_vs_HFHS_markers_IEL.CD8ab+ TCRαβ/γδ T cell.20220121 - 2022-01-26 04:16 PM	NA	MED21		transcription regulator						0.0128	TNFAIP3
Chow_vs_HFHS_markers_IEL.CD8ab+ TCRαβ/γδ T cell.20220121 - 2022-01-26 04:16 PM	NA	MED7		transcription regulator						0.0128	TNFAIP3
Chow_vs_HFHS_markers_IEL.CD8ab+ TCRαβ/γδ T cell.20220121 - 2022-01-26 04:16 PM	NA	TAX1BP3		transcription regulator						0.0128	FOS
Chow_vs_HFHS_markers_IEL.CD8ab+ TCRαβ/γδ T cell.20220121 - 2022-01-26 04:16 PM	NA	TCFL5		transcription regulator						0.0128	CD2
Chow_vs_HFHS_markers_IEL.CD8ab+ TCRαβ/γδ T cell.20220121 - 2022-01-26 04:16 PM	NA	ELK1		transcription regulator						0.0145	FOS,ITGB1,RUNX2,TIPARP
Chow_vs_HFHS_markers_IEL.CD8ab+ TCRαβ/γδ T cell.20220121 - 2022-01-26 04:16 PM	NA	JAG1		growth factor		1.091	bias	0.465	0.179	0.0145	DUSP2,HEYL,RUNX2,VIM
Chow_vs_HFHS_markers_IEL.CD8ab+ TCRαβ/γδ T cell.20220121 - 2022-01-26 04:16 PM	NA	MSTN		growth factor		0.762		0.019	0.724	0.0145	Acp5,FOS,RUNX2,VIM
Chow_vs_HFHS_markers_IEL.CD8ab+ TCRαβ/γδ T cell.20220121 - 2022-01-26 04:16 PM	NA	JUNB		transcription regulator		0.686	bias	0.454	-0.093	0.0151	BCL3,CCL3L3,IFI16,IKZF2,RUNX2,SWAP70
Chow_vs_HFHS_markers_IEL.CD8ab+ TCRαβ/γδ T cell.20220121 - 2022-01-26 04:16 PM	NA	HNRNPD		transcription regulator						0.0154	FOS,LDLR
Chow_vs_HFHS_markers_IEL.CD8ab+ TCRαβ/γδ T cell.20220121 - 2022-01-26 04:16 PM	NA	DACH1		transcription regulator						0.0156	FOS,IER2,TNFAIP3
Chow_vs_HFHS_markers_IEL.CD8ab+ TCRαβ/γδ T cell.20220121 - 2022-01-26 04:16 PM	NA	ID1		transcription regulator		1.246		0.206	0.839	0.0166	IFI16,Ly6a (includes others),RUNX2,VIM
Chow_vs_HFHS_markers_IEL.CD8ab+ TCRαβ/γδ T cell.20220121 - 2022-01-26 04:16 PM	NA	ATF1		transcription regulator						0.0166	BCL2,CYP51A1,FOS
Chow_vs_HFHS_markers_IEL.CD8ab+ TCRαβ/γδ T cell.20220121 - 2022-01-26 04:16 PM	NA	HOXC6		transcription regulator						0.0166	BCL2,ERRFI1,RUNX1
Chow_vs_HFHS_markers_IEL.CD8ab+ TCRαβ/γδ T cell.20220121 - 2022-01-26 04:16 PM	NA	RBL1		transcription regulator						0.0173	FAS,FOS,RB1,RBL2
Chow_vs_HFHS_markers_IEL.CD8ab+ TCRαβ/γδ T cell.20220121 - 2022-01-26 04:16 PM	NA	IL16		cytokine						0.0175	CCL3L3,FOS
Chow_vs_HFHS_markers_IEL.CD8ab+ TCRαβ/γδ T cell.20220121 - 2022-01-26 04:16 PM	NA	PURA		transcription regulator						0.0175	ITGAD,ITGAL
Chow_vs_HFHS_markers_IEL.CD8ab+ TCRαβ/γδ T cell.20220121 - 2022-01-26 04:16 PM	NA	ZFP91		transcription regulator						0.0175	IFI16,Scd2
Chow_vs_HFHS_markers_IEL.CD8ab+ TCRαβ/γδ T cell.20220121 - 2022-01-26 04:16 PM	NA	TGFB2		growth factor		0.211		0.247	-0.263	0.0176	BHLHE40,FAS,FOS,FURIN,RUNX1
Chow_vs_HFHS_markers_IEL.CD8ab+ TCRαβ/γδ T cell.20220121 - 2022-01-26 04:16 PM	NA	EED		transcription regulator						0.0177	RUNX2,SCIN,THY1
Chow_vs_HFHS_markers_IEL.CD8ab+ TCRαβ/γδ T cell.20220121 - 2022-01-26 04:16 PM	NA	GATA2		transcription regulator		1.414		0.179	0.908	0.0195	CCL3L3,CD96,GZMA,Gzmb,ITGAE,KIT,LAX1,Ly6a (includes others),RUNX1,SYTL3,Tcf7
Chow_vs_HFHS_markers_IEL.CD8ab+ TCRαβ/γδ T cell.20220121 - 2022-01-26 04:16 PM	NA	BCL10		transcription regulator						0.0197	CCL4,TNFAIP3
Chow_vs_HFHS_markers_IEL.CD8ab+ TCRαβ/γδ T cell.20220121 - 2022-01-26 04:16 PM	NA	HDAC8		transcription regulator						0.0197	GSK3B,VIM
Chow_vs_HFHS_markers_IEL.CD8ab+ TCRαβ/γδ T cell.20220121 - 2022-01-26 04:16 PM	NA	ZNF281		transcription regulator						0.02	CCL3L3,CCL4,CXCR6
Chow_vs_HFHS_markers_IEL.CD8ab+ TCRαβ/γδ T cell.20220121 - 2022-01-26 04:16 PM	NA	JUND		transcription regulator						0.0205	BCL3,CTLA4,IKZF2,RUNX2
Chow_vs_HFHS_markers_IEL.CD8ab+ TCRαβ/γδ T cell.20220121 - 2022-01-26 04:16 PM	NA	ZBTB17		transcription regulator						0.0213	BCL2,BHLHE40,KIT,LDLR
Chow_vs_HFHS_markers_IEL.CD8ab+ TCRαβ/γδ T cell.20220121 - 2022-01-26 04:16 PM	NA	CD70		cytokine						0.0219	BCL2A1,FAS
Chow_vs_HFHS_markers_IEL.CD8ab+ TCRαβ/γδ T cell.20220121 - 2022-01-26 04:16 PM	NA	CREB3		transcription regulator						0.0219	CANX,SREBF1
Chow_vs_HFHS_markers_IEL.CD8ab+ TCRαβ/γδ T cell.20220121 - 2022-01-26 04:16 PM	NA	MAML1		transcription regulator						0.0219	HEYL,IL7R
Chow_vs_HFHS_markers_IEL.CD8ab+ TCRαβ/γδ T cell.20220121 - 2022-01-26 04:16 PM	NA	TAF1		transcription regulator						0.0219	BCL2A1,RUNX2
Chow_vs_HFHS_markers_IEL.CD8ab+ TCRαβ/γδ T cell.20220121 - 2022-01-26 04:16 PM	NA	MED13		transcription regulator						0.0224	ELOVL6,HMGCR,NR4A2
Chow_vs_HFHS_markers_IEL.CD8ab+ TCRαβ/γδ T cell.20220121 - 2022-01-26 04:16 PM	NA	ERG		transcription regulator						0.0234	ARHGEF2,NR4A2,RASA2,RPA1,SREBF2,TACC1,VIM
Chow_vs_HFHS_markers_IEL.CD8ab+ TCRαβ/γδ T cell.20220121 - 2022-01-26 04:16 PM	NA	NOTCH2		transcription regulator						0.0237	BCL2,IL7R,PRAG1
Chow_vs_HFHS_markers_IEL.CD8ab+ TCRαβ/γδ T cell.20220121 - 2022-01-26 04:16 PM	NA	PPRC1		transcription regulator						0.0237	ERRFI1,TM6SF1,ZFP36L1
Chow_vs_HFHS_markers_IEL.CD8ab+ TCRαβ/γδ T cell.20220121 - 2022-01-26 04:16 PM	NA	TCF7		transcription regulator						0.0237	FOS,RORA,Tcf7
Chow_vs_HFHS_markers_IEL.CD8ab+ TCRαβ/γδ T cell.20220121 - 2022-01-26 04:16 PM	NA	CREBZF		transcription regulator						0.0243	EDEM1,SREBF1
Chow_vs_HFHS_markers_IEL.CD8ab+ TCRαβ/γδ T cell.20220121 - 2022-01-26 04:16 PM	NA	CBX5		transcription regulator		-1.387	bias	-0.619	-0.012	0.0249	KIT,LTB,RORA,RUNX2,TSPAN13
Chow_vs_HFHS_markers_IEL.CD8ab+ TCRαβ/γδ T cell.20220121 - 2022-01-26 04:16 PM	NA	MYBL2		transcription regulator						0.025	BCL2,IQGAP1,ITGB1
Chow_vs_HFHS_markers_IEL.CD8ab+ TCRαβ/γδ T cell.20220121 - 2022-01-26 04:16 PM	NA	TFAP4		transcription regulator						0.025	FOS,PKP3,VIM
Chow_vs_HFHS_markers_IEL.CD8ab+ TCRαβ/γδ T cell.20220121 - 2022-01-26 04:16 PM	NA	DNAJB1		transcription regulator						0.0255	RORA
Chow_vs_HFHS_markers_IEL.CD8ab+ TCRαβ/γδ T cell.20220121 - 2022-01-26 04:16 PM	NA	MIB2		transcription regulator						0.0255	TNFAIP3
Chow_vs_HFHS_markers_IEL.CD8ab+ TCRαβ/γδ T cell.20220121 - 2022-01-26 04:16 PM	NA	OSTF1	0.407	transcription regulator						0.0255	RUNX2
Chow_vs_HFHS_markers_IEL.CD8ab+ TCRαβ/γδ T cell.20220121 - 2022-01-26 04:16 PM	NA	POU4F3		transcription regulator						0.0255	FOS
Chow_vs_HFHS_markers_IEL.CD8ab+ TCRαβ/γδ T cell.20220121 - 2022-01-26 04:16 PM	NA	ZBTB49		transcription regulator						0.0255	RB1
Chow_vs_HFHS_markers_IEL.CD8ab+ TCRαβ/γδ T cell.20220121 - 2022-01-26 04:16 PM	NA	ZNF224		transcription regulator						0.0255	TNFAIP3
Chow_vs_HFHS_markers_IEL.CD8ab+ TCRαβ/γδ T cell.20220121 - 2022-01-26 04:16 PM	NA	FOSL1		transcription regulator						0.0258	CCL3L3,CCL4,FOS,RUNX2
Chow_vs_HFHS_markers_IEL.CD8ab+ TCRαβ/γδ T cell.20220121 - 2022-01-26 04:16 PM	NA	KAT2B		transcription regulator						0.0263	EDEM1,FGR,RB1
Chow_vs_HFHS_markers_IEL.CD8ab+ TCRαβ/γδ T cell.20220121 - 2022-01-26 04:16 PM	NA	AREG		growth factor		1.98		0.197	1.59	0.0268	BCL2,FOS,RUNX1,TXNRD1
Chow_vs_HFHS_markers_IEL.CD8ab+ TCRαβ/γδ T cell.20220121 - 2022-01-26 04:16 PM	NA	IRF5		transcription regulator						0.0268	CCL4,DAPK2,IFIT1,TNFSF10
Chow_vs_HFHS_markers_IEL.CD8ab+ TCRαβ/γδ T cell.20220121 - 2022-01-26 04:16 PM	NA	NFYA		transcription regulator		0.762	bias	0.471	-0.171	0.0268	BCL2,GADD45B,PKM,Scd2
Chow_vs_HFHS_markers_IEL.CD8ab+ TCRαβ/γδ T cell.20220121 - 2022-01-26 04:16 PM	NA	NAB2		transcription regulator						0.0268	FOS,TNFSF10
Chow_vs_HFHS_markers_IEL.CD8ab+ TCRαβ/γδ T cell.20220121 - 2022-01-26 04:16 PM	NA	PKNOX2		transcription regulator						0.0268	FAS,VIM
Chow_vs_HFHS_markers_IEL.CD8ab+ TCRαβ/γδ T cell.20220121 - 2022-01-26 04:16 PM	NA	PPP1R13L		transcription regulator						0.0268	DSP,ITGB1
Chow_vs_HFHS_markers_IEL.CD8ab+ TCRαβ/γδ T cell.20220121 - 2022-01-26 04:16 PM	NA	TFAM		transcription regulator						0.0268	ECH1,FABP5
Chow_vs_HFHS_markers_IEL.CD8ab+ TCRαβ/γδ T cell.20220121 - 2022-01-26 04:16 PM	NA	ZNF202		transcription regulator						0.0268	LAG3,PLTP
Chow_vs_HFHS_markers_IEL.CD8ab+ TCRαβ/γδ T cell.20220121 - 2022-01-26 04:16 PM	NA	IFNA4		cytokine						0.0277	IFIT1,JAML,Ly6a (includes others)
Chow_vs_HFHS_markers_IEL.CD8ab+ TCRαβ/γδ T cell.20220121 - 2022-01-26 04:16 PM	NA	E2F4		transcription regulator						0.0289	BCL2,FAS,RB1,RBL2,RFC2,SMARCA5,XPC
Chow_vs_HFHS_markers_IEL.CD8ab+ TCRαβ/γδ T cell.20220121 - 2022-01-26 04:16 PM	NA	KLF10		transcription regulator						0.0294	BCL2,ITGAD
Chow_vs_HFHS_markers_IEL.CD8ab+ TCRαβ/γδ T cell.20220121 - 2022-01-26 04:16 PM	NA	SMARCE1		transcription regulator						0.0294	BCL2,FOS
Chow_vs_HFHS_markers_IEL.CD8ab+ TCRαβ/γδ T cell.20220121 - 2022-01-26 04:16 PM	NA	SP100		transcription regulator						0.0294	FOS,THY1
Chow_vs_HFHS_markers_IEL.CD8ab+ TCRαβ/γδ T cell.20220121 - 2022-01-26 04:16 PM	NA	TFAP2A		transcription regulator		0.975		-0.008	0.991	0.0295	BCL2,GM2A,Ly6a (includes others),RBL2,XRN1
Chow_vs_HFHS_markers_IEL.CD8ab+ TCRαβ/γδ T cell.20220121 - 2022-01-26 04:16 PM	NA	ONECUT1		transcription regulator						0.0303	CYP51A1,FABP5,FAS,HMGCR,HSPH1,KLF3,RORA,TNFSF10
Chow_vs_HFHS_markers_IEL.CD8ab+ TCRαβ/γδ T cell.20220121 - 2022-01-26 04:16 PM	NA	CCN3		growth factor						0.032	ITGB1,RUNX2
Chow_vs_HFHS_markers_IEL.CD8ab+ TCRαβ/γδ T cell.20220121 - 2022-01-26 04:16 PM	NA	ELF5		transcription regulator						0.032	ITGB1,RUNX1
Chow_vs_HFHS_markers_IEL.CD8ab+ TCRαβ/γδ T cell.20220121 - 2022-01-26 04:16 PM	NA	PBX3		transcription regulator						0.032	IKZF2,RUNX2
Chow_vs_HFHS_markers_IEL.CD8ab+ TCRαβ/γδ T cell.20220121 - 2022-01-26 04:16 PM	NA	NOG		growth factor						0.0321	CD2,FAS,RUNX2
Chow_vs_HFHS_markers_IEL.CD8ab+ TCRαβ/γδ T cell.20220121 - 2022-01-26 04:16 PM	NA	FGF10		growth factor						0.0336	CTSB,CYP51A1,LDLR
Chow_vs_HFHS_markers_IEL.CD8ab+ TCRαβ/γδ T cell.20220121 - 2022-01-26 04:16 PM	NA	NKX2-1		transcription regulator						0.034	BCL2A1,CD74,GLCCI1,SREBF2,Tcf7,THY1
Chow_vs_HFHS_markers_IEL.CD8ab+ TCRαβ/γδ T cell.20220121 - 2022-01-26 04:16 PM	NA	FGF8		growth factor		1		0.202	0.596	0.0341	CITED4,CRIP1,ERRFI1,RUNX2
Chow_vs_HFHS_markers_IEL.CD8ab+ TCRαβ/γδ T cell.20220121 - 2022-01-26 04:16 PM	NA	CX3CL1		cytokine		1		0.165	0.671	0.0347	CD200R1L,FABP5,HEYL,IFI16,IL7R
Chow_vs_HFHS_markers_IEL.CD8ab+ TCRαβ/γδ T cell.20220121 - 2022-01-26 04:16 PM	NA	HTATIP2		transcription regulator						0.0348	FOS,PKM
Chow_vs_HFHS_markers_IEL.CD8ab+ TCRαβ/γδ T cell.20220121 - 2022-01-26 04:16 PM	NA	WDR5		transcription regulator						0.0348	RUNX2,VIM
Chow_vs_HFHS_markers_IEL.CD8ab+ TCRαβ/γδ T cell.20220121 - 2022-01-26 04:16 PM	NA	CEBPE		transcription regulator						0.0352	BCL2,CCL3L3,NCF1
Chow_vs_HFHS_markers_IEL.CD8ab+ TCRαβ/γδ T cell.20220121 - 2022-01-26 04:16 PM	NA	FOSL2		transcription regulator						0.0352	FAS,Gm12854/S100a11,RUNX2
Chow_vs_HFHS_markers_IEL.CD8ab+ TCRαβ/γδ T cell.20220121 - 2022-01-26 04:16 PM	NA	IL22		cytokine		-0.418	bias	0.357	-1.205	0.0356	BCL2,BCL3,CCL3L3,CCL4,RBL2
Chow_vs_HFHS_markers_IEL.CD8ab+ TCRαβ/γδ T cell.20220121 - 2022-01-26 04:16 PM	NA	HDAC4		transcription regulator						0.0365	FOS,HMGCR,NR4A2,RUNX2,TSPAN13
Chow_vs_HFHS_markers_IEL.CD8ab+ TCRαβ/γδ T cell.20220121 - 2022-01-26 04:16 PM	NA	PTN		growth factor						0.0368	HMGCR,HMGCS1,SREBF1
Chow_vs_HFHS_markers_IEL.CD8ab+ TCRαβ/γδ T cell.20220121 - 2022-01-26 04:16 PM	NA	WNT7A		cytokine						0.0376	RUNX2,VIM
Chow_vs_HFHS_markers_IEL.CD8ab+ TCRαβ/γδ T cell.20220121 - 2022-01-26 04:16 PM	NA	ASH1L		transcription regulator						0.038	TNFAIP3
Chow_vs_HFHS_markers_IEL.CD8ab+ TCRαβ/γδ T cell.20220121 - 2022-01-26 04:16 PM	NA	CKLF		cytokine						0.038	BCL2
Chow_vs_HFHS_markers_IEL.CD8ab+ TCRαβ/γδ T cell.20220121 - 2022-01-26 04:16 PM	NA	CXCL11		cytokine						0.038	CXCR3
Chow_vs_HFHS_markers_IEL.CD8ab+ TCRαβ/γδ T cell.20220121 - 2022-01-26 04:16 PM	NA	ELL		transcription regulator						0.038	FOS
Chow_vs_HFHS_markers_IEL.CD8ab+ TCRαβ/γδ T cell.20220121 - 2022-01-26 04:16 PM	NA	NAB1		transcription regulator						0.038	IFNGR1
Chow_vs_HFHS_markers_IEL.CD8ab+ TCRαβ/γδ T cell.20220121 - 2022-01-26 04:16 PM	NA	NIBAN2		transcription regulator						0.038	PKM
Chow_vs_HFHS_markers_IEL.CD8ab+ TCRαβ/γδ T cell.20220121 - 2022-01-26 04:16 PM	NA	RING1		transcription regulator						0.038	FOS
Chow_vs_HFHS_markers_IEL.CD8ab+ TCRαβ/γδ T cell.20220121 - 2022-01-26 04:16 PM	NA	RYBP		transcription regulator						0.038	RUNX1
Chow_vs_HFHS_markers_IEL.CD8ab+ TCRαβ/γδ T cell.20220121 - 2022-01-26 04:16 PM	NA	SPRED2		cytokine						0.038	VIM
Chow_vs_HFHS_markers_IEL.CD8ab+ TCRαβ/γδ T cell.20220121 - 2022-01-26 04:16 PM	NA	TBX22		transcription regulator						0.038	XCL1
Chow_vs_HFHS_markers_IEL.CD8ab+ TCRαβ/γδ T cell.20220121 - 2022-01-26 04:16 PM	NA	TXLNA		cytokine						0.038	CXCR6
Chow_vs_HFHS_markers_IEL.CD8ab+ TCRαβ/γδ T cell.20220121 - 2022-01-26 04:16 PM	NA	ELL2		transcription regulator						0.0385	EDEM1,FNDC3B,IGHM
Chow_vs_HFHS_markers_IEL.CD8ab+ TCRαβ/γδ T cell.20220121 - 2022-01-26 04:16 PM	NA	YAP1		transcription regulator		1.664	bias	0.414	0.657	0.0388	CRIM1,CYTIP,FOS,HMGCR,HMGCS1,IFIT1,IGHM,PIM2,VIM
Chow_vs_HFHS_markers_IEL.CD8ab+ TCRαβ/γδ T cell.20220121 - 2022-01-26 04:16 PM	NA	ETV5		transcription regulator						0.0388	DPYSL2,ITGB1,LGALS3,PKP3
Chow_vs_HFHS_markers_IEL.CD8ab+ TCRαβ/γδ T cell.20220121 - 2022-01-26 04:16 PM	NA	Ccl2		cytokine						0.0402	CCL3L3,CCL4,CTSB
Chow_vs_HFHS_markers_IEL.CD8ab+ TCRαβ/γδ T cell.20220121 - 2022-01-26 04:16 PM	NA	GABPA		transcription regulator						0.0402	FAS,IL7R,RB1
Chow_vs_HFHS_markers_IEL.CD8ab+ TCRαβ/γδ T cell.20220121 - 2022-01-26 04:16 PM	NA	TP73		transcription regulator		1.3		0.182	0.768	0.0409	BCL2,BHLHE40,FAS,HIC1,KIT,RB1,RUNX1,SERPINB6,THY1,VMP1
Chow_vs_HFHS_markers_IEL.CD8ab+ TCRαβ/γδ T cell.20220121 - 2022-01-26 04:16 PM	NA	STAT2		transcription regulator						0.0419	BCL2,IFIT1,TNFSF10
Chow_vs_HFHS_markers_IEL.CD8ab+ TCRαβ/γδ T cell.20220121 - 2022-01-26 04:16 PM	NA	NFE2L2		transcription regulator		-0.54	bias	0.374	-1.751	0.0422	Acp5,BCL2,CCL4,CELA1,ITGB7,MSMO1,NCF1,OSGIN1,PTPN1,SREBF1,TXNRD1
Chow_vs_HFHS_markers_IEL.CD8ab+ TCRαβ/γδ T cell.20220121 - 2022-01-26 04:16 PM	NA	MST1		growth factor						0.0436	FAS,FOS
Chow_vs_HFHS_markers_IEL.CD8ab+ TCRαβ/γδ T cell.20220121 - 2022-01-26 04:16 PM	NA	SIRT2		transcription regulator						0.0436	HMGCR,IDI1
Chow_vs_HFHS_markers_IEL.CD8ab+ TCRαβ/γδ T cell.20220121 - 2022-01-26 04:16 PM	NA	TAF4B		transcription regulator						0.0436	IGHM,TNFAIP3
Chow_vs_HFHS_markers_IEL.CD8ab+ TCRαβ/γδ T cell.20220121 - 2022-01-26 04:16 PM	NA	ZNF710		transcription regulator						0.0436	CCL3L3,TNFSF10
Chow_vs_HFHS_markers_IEL.CD8ab+ TCRαβ/γδ T cell.20220121 - 2022-01-26 04:16 PM	NA	FOXC2		transcription regulator						0.0437	ADRB1,RUNX2,VIM
Chow_vs_HFHS_markers_IEL.CD8ab+ TCRαβ/γδ T cell.20220121 - 2022-01-26 04:16 PM	NA	CEBPD		transcription regulator		0.339	bias	0.322	-0.295	0.0438	BCL2A1,CCL3L3,FOS,RB1
Chow_vs_HFHS_markers_IEL.CD8ab+ TCRαβ/γδ T cell.20220121 - 2022-01-26 04:16 PM	NA	THPO		cytokine						0.0438	CISH,FOS,RUNX1,TNFAIP3
Chow_vs_HFHS_markers_IEL.CD8ab+ TCRαβ/γδ T cell.20220121 - 2022-01-26 04:16 PM	NA	FOXM1		transcription regulator		-0.18	bias	0.52	-1.174	0.0445	CXCR3,FOS,ITGB1,STAT3,VIM
Chow_vs_HFHS_markers_IEL.CD8ab+ TCRαβ/γδ T cell.20220121 - 2022-01-26 04:16 PM	NA	CSHL1		growth factor						0.0455	CISH,FOS,GSK3B
Chow_vs_HFHS_markers_IEL.CD8ab+ TCRαβ/γδ T cell.20220121 - 2022-01-26 04:16 PM	NA	BCL3	0.285	transcription regulator						0.0473	BCL2,FOS,IGHM
Chow_vs_HFHS_markers_IEL.CD8ab+ TCRαβ/γδ T cell.20220121 - 2022-01-26 04:16 PM	NA	FGF21		growth factor						0.0492	FOS,LDLR,SREBF1
Chow_vs_HFHS_markers_IEL.CD8ab+ TCRαβ/γδ T cell.20220121 - 2022-01-26 04:16 PM	NA	HMGN1		transcription regulator						0.0499	FOS,Slfn1
Chow_vs_HFHS_markers_IEL.CD8ab+ TCRαβ/γδ T cell.20220121 - 2022-01-26 04:16 PM	NA	ZIC1		transcription regulator						0.0499	CCL3L3,XCL1
Chow_vs_HFHS_markers_IEL.CD8ab+ TCRαβ/γδ T cell.20220121 - 2022-01-26 04:16 PM	NA	CCND1		transcription regulator	Activated	2		0.076	1.849	0.268	ARHGEF2,ATP6V0E1,BCL2,CD6,ERRFI1,RB1
Chow_vs_HFHS_markers_IEL.CD8ab+ TCRαβ/γδ T cell.20220121 - 2022-01-26 04:16 PM	NA	HNF4A		transcription regulator	Activated	2.132		0.141	1.711	0.364	AK2,CETN2,CRIP1,CTSA,CTSB,CYP51A1,DGKD,FAS,FDPS,FURIN,GADD45B,GSK3B,HSPH1,IFNGR1,ITGAL,LDLR,LGALS3,PKM,RBL2,RORA,SLC39A6,SMARCA5,SREBF1,SREBF2,STK24,THY1,TMEM258,TXNRD1,UCP2,VMP1
Chow_vs_HFHS_markers_IEL.Plasma cell.20220121 - 2022-01-26 04:16 PM	NA	IL2		cytokine		1.628	bias	0.346	0.157	3.44e-09	CACNA1E,CCL4,CCL5,CCND2,EEF1E1,GAPDH,GRN,GZMA,Gzmb,HCST,IL2RB,ITGAE,ITM2B,ITSN2,JUN,KLRD1,LDHA,Ly6a (includes others),LY6E,PHGDH,PSMB1,PTPRC,SLAMF7,TNFRSF13B,TNFRSF18,TP53INP1	BCL6,ETS1,GATA3,IKZF2,IL10,IL12 (complex),IL2,IL4,Immunoglobulin,NFKB1,NFKBIA,NR4A1,STAT5A,STAT6
Chow_vs_HFHS_markers_IEL.Plasma cell.20220121 - 2022-01-26 04:16 PM	NA	NFE2L2		transcription regulator		-0.115	bias	0.37	-1.752	1.62e-08	CCL4,CCL5,CLPTM1L,CS,DAD1,FTH1,FTL,GLS,GPX4,GSPT1,LY6E,PDIA4,PDIA6,PHGDH,PPIB,PSMB1,PSMB3,RPLP0,SLC38A1,Tpm1
Chow_vs_HFHS_markers_IEL.Plasma cell.20220121 - 2022-01-26 04:16 PM	NA	XBP1		transcription regulator	Activated	2.081	bias	0.453	0.483	4.11e-07	ADAM10,CALR,CCL5,COG6,DAD1,DERL1,GMPPB,GOLGA3,PDIA4,PDIA6,PPIB,SLC38A1,UBA5	NFE2L2,XBP1
Chow_vs_HFHS_markers_IEL.Plasma cell.20220121 - 2022-01-26 04:16 PM	NA	IL21		cytokine		1.996	bias	0.413	0.718	7.83e-07	CCL4,CCL5,CCND2,CCR10,GZMA,Gzmb,HCST,Ighg2b,IL2RB,KLRD1,PTPRC	BCL6,GATA3,IFNG,IKZF2,IL10,IL21,IL4,Immunoglobulin,MYC,NFKB1,NFKBIA,NR4A1,STAT5A,STAT5B,STAT6,TP53
Chow_vs_HFHS_markers_IEL.Plasma cell.20220121 - 2022-01-26 04:16 PM	NA	FOXP3		transcription regulator						9.77e-07	CCL5,GAPDH,GZMA,Gzmb,IL2RB,ITGAE,JUN,LDHA,LGALS1,RGS1,TNFRSF18	BCL6,CBFB,ETS1,FOXP3,GATA3,IFNG,IL2,IL4,MYC,NFKB1,NFKBIA,STAT5A,STAT5B,STAT6,TP53
Chow_vs_HFHS_markers_IEL.Plasma cell.20220121 - 2022-01-26 04:16 PM	NA	ELL2		transcription regulator		0.816	bias	0.614	-0.686	1.01e-06	CLPTM1L,EDEM3,Ighg2b,NUCB1,PON3,SDC1,SLAMF7
Chow_vs_HFHS_markers_IEL.Plasma cell.20220121 - 2022-01-26 04:16 PM	NA	IL15		cytokine		1.843	bias	0.35	0.621	1.65e-06	CCL4,CCL5,CCND2,GAPDH,Gzmb,HCST,IL2RB,JUN,KLRD1,LDHA,PAFAH1B3,PDIA4,PIK3R1,PRDX4,PTP4A2,PTPRC,TNFRSF18	BCL6,CEBPB,ETS1,GATA3,HIF1A,IKZF2,IL12 (family),IL15,IL2,IL4,Immunoglobulin,NFKB1,NFKBIA,NR4A1,STAT5A,STAT6,TBX21,TP53
Chow_vs_HFHS_markers_IEL.Plasma cell.20220121 - 2022-01-26 04:16 PM	NA	TGFB1		growth factor	Activated	2.095		0.173	1.111	1.67e-06	ADAM10,APOE,BMF,CCL4,CCL5,CCND2,CCR10,CDC42SE1,CYBA,DAD1,DOK1,FTH1,FTL,GADD45A,GLS,GZMA,Gzmb,HCST,Ighg2b,IL2RB,ITGAE,JUN,KLRD1,LDHA,LTA4H,Ly6a (includes others),MTA1,MYL12A,MYL6,OGA,PDE7A,PHGDH,PRDX4,PTPRC,RICTOR,SDC1,SHISA5,SLAMF7,Tpm1,TXNIP	BCL6,CEBPA,ETS1,FOXO1,FOXO4,FOXP3,GATA3,HIF1A,IFNG,IGF1,IL2,IL21,IL4,MYC,NFKB1,NFKBIA,STAT5A,STAT5B,STAT6,TGFB1,TP53
Chow_vs_HFHS_markers_IEL.Plasma cell.20220121 - 2022-01-26 04:16 PM	NA	TCF3		transcription regulator		1.79		0.174	1.225	1.77e-06	AP3D1,CCND2,CD3E,CD79A,CD93,GADD45A,HCST,IL2RB,JUN,LDHA,Ly6a (includes others),PAFAH1B3,PDIA4,PDIA6,PRDX4,SLAMF7	TCF12,TCF3
Chow_vs_HFHS_markers_IEL.Plasma cell.20220121 - 2022-01-26 04:16 PM	NA	MYCN		transcription regulator		-0.581		0.113	-0.985	2.92e-06	BASP1,CCND2,CDK9,GAPDH,LDHA,LGALS1,MYL12A,NACA,NUCB1,PDIA4,PHGDH,RPL37,RPLP0,TMED9
Chow_vs_HFHS_markers_IEL.Plasma cell.20220121 - 2022-01-26 04:16 PM	NA	IL4		cytokine	Activated	2.311	bias	0.352	0.772	3.64e-06	APOE,CCL4,CCL5,CCND2,CD79A,DENND4A,DGKA,GPX4,GZMA,Gzmb,Ighg2b,IL2RB,ITGAE,JUN,KLRD1,LDHA,LGALS1,LRRC8C,LTA4H,Ly6a (includes others),PIK3R1,RNPS1,SDC1,SLAMF7,SPTBN1,TES,TMEM176B,TNFRSF18,UBR4	BCL6,CD40,CEBPB,IL12 (complex),IL4,NFKB1,NFKBIA,STAT6,TP53,Tgf beta
Chow_vs_HFHS_markers_IEL.Plasma cell.20220121 - 2022-01-26 04:16 PM	NA	MYC		transcription regulator		0.324		0.245	-0.789	5.36e-06	ACAT1,CAST,CCND2,COX6A1,EIF2A,EZR,FTH1,GADD45A,GAPDH,GLS,HNRNPU,ITM2B,JUN,LDHA,LGALS1,LSM4,Ly6a (includes others),MAN2A1,MFAP1,NUCB1,PRDX4,PTPRC,RPL37,RPLP0,SLC38A1,TES,Tpm1,TXNIP,UBE2S	BRCA1,CEBPA,MYC,NFKB1,NR3C1,PPARG,RB1,RNA polymerase II,TP53
Chow_vs_HFHS_markers_IEL.Plasma cell.20220121 - 2022-01-26 04:16 PM	NA	HNF4A		transcription regulator		1.633		0.14	1.291	6.53e-06	ACAT1,APOE,BCLAF1,CS,DAD1,DERL1,DHX8,EDEM3,FTH1,GAPDH,GSPT1,IL2RB,JUN,LDHA,LRRC8C,LSM4,LTA4H,MKRN1,MRPL46,MRPL57,MYL6,NCOR1,NUCB1,OGA,PPP1CA,PPP1R15B,PRR14,PSMB1,PTPN4,RPLP0,SDC1,SHISA5,SLC38A1,SRSF11,TMEM176A,TMEM176B,TMEM208,TMEM30A,TXNIP,TXNL1,UBA5
Chow_vs_HFHS_markers_IEL.Plasma cell.20220121 - 2022-01-26 04:16 PM	NA	LDB1		transcription regulator		-0.577		-0.009	-0.547	1.51e-05	ARL5C,CCND2,CD3E,CD93,FTH1,ITGAE,LGALS1,TES,TMEM38B,TNFRSF13B,TXNIP,UBA5
Chow_vs_HFHS_markers_IEL.Plasma cell.20220121 - 2022-01-26 04:16 PM	NA	LMO2		transcription regulator		-0.577		-0.022	-0.502	1.56e-05	ARL5C,CCND2,CD3E,CD93,FTH1,ITGAE,LGALS1,TES,TMEM38B,TNFRSF13B,TXNIP,UBA5
Chow_vs_HFHS_markers_IEL.Plasma cell.20220121 - 2022-01-26 04:16 PM	NA	TP53		transcription regulator		1.876		0.07	1.5	2.32e-05	ACAT1,APOE,BMF,CCL4,CCL5,CCND2,CS,DGKA,DNM2,DOK1,EZR,F8A1 (includes others),FTH1,GADD45A,GAPDH,GLIPR1,Gzmb,JUN,LDHA,Ly6a (includes others),MAN2A1,MRPL46,MTA1,MYO5A,PAFAH1B2,PDIA6,PHGDH,PIK3R1,PPP1CA,PSMB1,SHISA5,STAG1,Tmsb4x (includes others),TNFRSF18,TP53INP1,Tpm1,VAPA	15-deoxy-delta-12,14 -PGJ 2,BRCA1,CEBPB,GATA3,HIF1A,IFNG,MYC,NFKB1,NFKBIA,NR3C1,PPARG,RNA polymerase II,SPI1,SRF,STAT5B,TP53
Chow_vs_HFHS_markers_IEL.Plasma cell.20220121 - 2022-01-26 04:16 PM	NA	NFKBIA		transcription regulator		-0.169		0.159	-0.775	2.57e-05	CCL5,CCND2,CYBA,GADD45A,GAS5,GRN,JUN,Ly6a (includes others),LY6E,PIK3R1,PTP4A2,SDC1,SPTBN1,TMEM176B,Tmsb4x (includes others)	BCL6,CEBPB,ETS1,FOXO4,GATA3,IKBKB,IL12 (complex),IL2,IL4,NFKB1,NFKBIA,PPARG,STAT5A,STAT6,TNF,TP53
Chow_vs_HFHS_markers_IEL.Plasma cell.20220121 - 2022-01-26 04:16 PM	NA	MYCBP		transcription regulator						2.61e-05	CCND2,EIF2A,LDHA
Chow_vs_HFHS_markers_IEL.Plasma cell.20220121 - 2022-01-26 04:16 PM	NA	STAT5B		transcription regulator		0.577		0.195	-0.097	3.02e-05	APOE,BMF,CCND2,GADD45A,IL2RB,JUN,Ly6a (includes others),LY6E,NUCB1,SHISA5,ST8SIA4,TMEM176A,TMEM176B	CEBPA,FOXO1,FOXO4,HIF1A,HNF4A,IGF1,NFKBIA,STAT5B,TCF12,TCF3
Chow_vs_HFHS_markers_IEL.Plasma cell.20220121 - 2022-01-26 04:16 PM	NA	TBX21		transcription regulator		1.482		0.097	1.273	4.16e-05	CCL4,GZMA,Gzmb,IL2RB,ITGAE,KLRD1	BCL6,ETS1,GATA3,IL10,IL2,IL4,NFKB1,NFKBIA,STAT5A,STAT6,TBX21
Chow_vs_HFHS_markers_IEL.Plasma cell.20220121 - 2022-01-26 04:16 PM	NA	ZBTB7B		transcription regulator		-1.387	bias	0.381	-2.232	5.73e-05	COX6A1,Gzmb,IL2RB,ITGAE,NDUFAB1,NDUFV2
Chow_vs_HFHS_markers_IEL.Plasma cell.20220121 - 2022-01-26 04:16 PM	NA	BCL6		transcription regulator		-1.706		-0.148	-1.349	8.03e-05	CCL4,CCND2,FTH1,GADD45A,GPX4,Gzmb,IL2RB,Ly6a (includes others),SDC1,TNFRSF18	BCL6,BRCA1,CEBPA,CEBPB,ETS1,FOXO4,GATA3,IFNG,IL2,IL4,MYC,NFKB1,NFKBIA,NR3C1,PPARG,RNA polymerase II,STAT5A,STAT5B,STAT6,TNF,TP53
Chow_vs_HFHS_markers_IEL.Plasma cell.20220121 - 2022-01-26 04:16 PM	NA	IL3		cytokine		1.342	bias	0.429	0.381	8.49e-05	CALR,CCND2,DAD1,GADD45A,GZMA,Gzmb,JUN,NACA,PHGDH,PRG2,PSMB3,SLAMF7	BCL6,CSF2RA,IL10,IL3,NFKB1,STAT5A,STAT5B,TP53
Chow_vs_HFHS_markers_IEL.Plasma cell.20220121 - 2022-01-26 04:16 PM	NA	ID3		transcription regulator		-0.164		-0.04	-0.054	9.84e-05	CCL5,CCND2,CCR10,CD79A,DGKA,IL2RB,LGALS1,PIK3R1,SDC1
Chow_vs_HFHS_markers_IEL.Plasma cell.20220121 - 2022-01-26 04:16 PM	NA	SPI1		transcription regulator		1.227	bias	0.269	0.527	0.000114	CCL4,CCND2,CD3E,CD79A,FTH1,JUN,LY6E,NDUFB7,PRDX4,PRG2,PTPRC	BLNK,CEBPB,FOXO4,NFKB1,NFKBIA,PTPRC,SPI1,STAT5A,STAT6,TNF
Chow_vs_HFHS_markers_IEL.Plasma cell.20220121 - 2022-01-26 04:16 PM	NA	EPO		cytokine		1	bias	0.267	0.356	0.000121	CCND2,GAPDH,GSPT1,Ifi27l2a/Ifi27l2b,JUN,LCP1,LY6E,MAN2A1,NACA,RPLP0,TXNIP	EPO,MYC,RB1,RNA polymerase II,TP53
Chow_vs_HFHS_markers_IEL.Plasma cell.20220121 - 2022-01-26 04:16 PM	NA	TNF		cytokine		1.039		0.218	-0.214	0.000122	APOE,CALR,CCL4,CCL5,CCND2,CD3E,Celf1,CYBA,DENND4A,DGKA,FTH1,GADD45A,GAS5,GLS,GPX4,GRN,GSPT1,HSPA4,ITSN2,JUN,LDHA,LRRC8C,MYL6,NCOA1,PDIA4,PHGDH,PTPRC,RGS1,SDC1,ST8SIA4,TMEM176B,TNFRSF18,TP53INP1,TRIM56,TXNIP	APOE,CEBPA,CSF1,FOXO1,FOXO4,HIF1A,IFNG,IGF1,IKBKB,MYC,NFKB1,NFKBIA,SPI1,STAT5A,STAT5B,TNF,TP53
Chow_vs_HFHS_markers_IEL.Plasma cell.20220121 - 2022-01-26 04:16 PM	NA	NKAP		transcription regulator						0.000251	ST8SIA4,ST8SIA6
Chow_vs_HFHS_markers_IEL.Plasma cell.20220121 - 2022-01-26 04:16 PM	NA	ID2		transcription regulator		0		-0.083	0.232	0.000256	CCL5,CCND2,CCR10,CD79A,DGKA,IL2RB,LGALS1,PIK3R1,SDC1
Chow_vs_HFHS_markers_IEL.Plasma cell.20220121 - 2022-01-26 04:16 PM	NA	HOXA9		transcription regulator						0.000291	CD93,DHX8,HNRNPU,JUN,MAN2A1,PTPRC,SRSF11,Tmsb4x (includes others)
Chow_vs_HFHS_markers_IEL.Plasma cell.20220121 - 2022-01-26 04:16 PM	NA	IKZF2		transcription regulator		-1	bias	-0.614	0.227	0.000361	GZMA,Gzmb,Ly6a (includes others),TNFRSF18
Chow_vs_HFHS_markers_IEL.Plasma cell.20220121 - 2022-01-26 04:16 PM	NA	BACH1		transcription regulator		1.109	bias	-0.47	2.153	0.000381	FTH1,FTL,GAPDH,NDUFAB1,UQCRB
Chow_vs_HFHS_markers_IEL.Plasma cell.20220121 - 2022-01-26 04:16 PM	NA	PDX1		transcription regulator		0.816		0.158	0.429	0.000461	EDEM3,GRN,JUN,LTA4H,PDIA4,PDIA6,PHGDH,TXNIP
Chow_vs_HFHS_markers_IEL.Plasma cell.20220121 - 2022-01-26 04:16 PM	NA	FLT3LG		cytokine	Activated	2	bias	0.516	0.968	0.000603	CCL5,CD79A,IL2RB,PTPRC,TNFRSF18	BCL6,ETS1,FLT3LG,GATA3,IL2,IL4,NFKB1,NFKBIA,STAT5A,STAT6
Chow_vs_HFHS_markers_IEL.Plasma cell.20220121 - 2022-01-26 04:16 PM	NA	ATF4		transcription regulator		1.993	bias	0.52	0.957	0.000621	ADAM10,APOE,CALR,CAST,GADD45A,JUN,PHGDH,SLC38A1	ARNT,ATF4,FOXP3,HIF1A,NFKB1,PPARG
Chow_vs_HFHS_markers_IEL.Plasma cell.20220121 - 2022-01-26 04:16 PM	NA	KITLG		growth factor	Activated	2	bias	0.499	1.002	0.000668	CCL4,FTH1,Ifi27l2a/Ifi27l2b,ITGAE,LY6E,RPLP0,Tmsb4x (includes others),TXNIP,TXNL1
Chow_vs_HFHS_markers_IEL.Plasma cell.20220121 - 2022-01-26 04:16 PM	NA	FOXO4		transcription regulator		0.243		-0.006	0.256	0.000688	CCND2,GADD45A,PDIA4,PTPRC,RICTOR,TXNIP
Chow_vs_HFHS_markers_IEL.Plasma cell.20220121 - 2022-01-26 04:16 PM	NA	IL33		cytokine		1.949	bias	0.382	0.888	0.000825	ACAT1,APOE,CCL4,CCL5,IL2RB,LGALS1,PRG2,PTPRC,RGS1,TNFRSF13B,TNFRSF18	BCL6,CEBPB,ETS1,GATA3,HIF1A,IL10,IL12 (family),IL2,IL33,IL4,NFKB1,NFKBIA,STAT5A,STAT6,TBX21,TP53
Chow_vs_HFHS_markers_IEL.Plasma cell.20220121 - 2022-01-26 04:16 PM	NA	ANGPT2		growth factor		-0.053	bias	0.452	-1.313	0.000928	CALR,CCL5,CYBA,EEF1B2,HSPA4,PDIA6,TXNIP,VCPIP1	ANGPT2,CEBPB,FOXO4,NFKB1,NFKBIA,STAT5A,TNF
Chow_vs_HFHS_markers_IEL.Plasma cell.20220121 - 2022-01-26 04:16 PM	NA	ARNT		transcription regulator						0.000978	CCND2,GAPDH,Gzmb,HES6,LDHA,MYL6	ARNT,FOXP3,HIF1A,NFKB1,PPARG
Chow_vs_HFHS_markers_IEL.Plasma cell.20220121 - 2022-01-26 04:16 PM	NA	TNFSF9		cytokine						0.00104	CD3E,KLRD1,PTPRC
Chow_vs_HFHS_markers_IEL.Plasma cell.20220121 - 2022-01-26 04:16 PM	NA	CEBPA		transcription regulator	Activated	2.556		0.202	1.933	0.0011	CCL4,CCND2,CD7,CDK9,GADD45A,GAPDH,GLIPR1,JUN,LGALS1,Ly6a (includes others),PTPRC,PUM1	CEBPA,CEBPB,MYC,RB1,RNA polymerase II,SPI1,TP53
Chow_vs_HFHS_markers_IEL.Plasma cell.20220121 - 2022-01-26 04:16 PM	NA	CCND1		transcription regulator		0.447		0.075	0.28	0.0012	ATP6V0E1,BCLAF1,BRWD1,CCND2,EEF1B2,ITSN2,JPT1,PTBP3,PTPRC,TP53INP1
Chow_vs_HFHS_markers_IEL.Plasma cell.20220121 - 2022-01-26 04:16 PM	NA	BDNF		growth factor		0.82	bias	0.269	0.12	0.00123	AP3D1,ARIH1,CCND2,FTL,JUN,LGALS1,MAN2A1,MYO5A,Tmsb4x (includes others),TXNIP
Chow_vs_HFHS_markers_IEL.Plasma cell.20220121 - 2022-01-26 04:16 PM	NA	TGIF2		transcription regulator						0.00123	ACAT1,MLYCD
Chow_vs_HFHS_markers_IEL.Plasma cell.20220121 - 2022-01-26 04:16 PM	NA	NFYA		transcription regulator						0.00132	CALR,FTH1,GADD45A,JUN,TXNIP	NFYA,TAF6
Chow_vs_HFHS_markers_IEL.Plasma cell.20220121 - 2022-01-26 04:16 PM	NA	CBFB		transcription regulator		-0.447		-0.015	-0.413	0.00139	Gzmb,IL2RB,ITGAE,RGS1,TNFRSF18	BCL6,CBFB,FOXP3,GATA3,IL4,NFKBIA,STAT5A,STAT6
Chow_vs_HFHS_markers_IEL.Plasma cell.20220121 - 2022-01-26 04:16 PM	NA	FOXO1		transcription regulator		0.223	bias	0.303	-0.742	0.00159	CCL4,CS,GADD45A,GRN,GZMA,Gzmb,JUN,MRPL46,MRPL57,PTPRC,RICTOR,TXNIP	CEBPA,FOXO1,FOXO4,GATA3,HIF1A,IGF1,NFKBIA,TBX21,TP53
Chow_vs_HFHS_markers_IEL.Plasma cell.20220121 - 2022-01-26 04:16 PM	NA	CEBPB		transcription regulator		0.863	bias	0.425	-0.63	0.00168	CCL4,CCL5,CCND2,FTL,GADD45A,GSPT1,JPT1,JUN,PRDX4,PRG2,STAG1,TMEM176A,TMEM176B,UBE2S	CEBPA,CEBPB,IL10,MYC,NFKB1,RNA polymerase II,SPI1,TP53
Chow_vs_HFHS_markers_IEL.Plasma cell.20220121 - 2022-01-26 04:16 PM	NA	NFKB1		transcription regulator		1.067	bias	0.459	-0.04	0.00182	APOE,CCL4,CCL5,CCND2,GADD45A,Gzmb,LGALS1,RGS1,TNFRSF18	ARNT,BCL6,BRCA1,CEBPA,CEBPB,FOXO4,FOXP3,GATA3,HIF1A,IFNG,IL4,MYC,NFKB1,NFKBIA,NR3C1,PPARG,RNA polymerase II,SPI1,STAT5A,STAT5B,STAT6,TNF,TP53
Chow_vs_HFHS_markers_IEL.Plasma cell.20220121 - 2022-01-26 04:16 PM	NA	NKX3-1		transcription regulator						0.00187	PIK3R1,PTP4A2,PTPRC,SDC1
Chow_vs_HFHS_markers_IEL.Plasma cell.20220121 - 2022-01-26 04:16 PM	NA	TCF12		transcription regulator		-0.054		0.013	-0.085	0.0019	CD3E,CD93,IL2RB,JUN,LDHA,Ly6a (includes others)	TCF12,TCF3
Chow_vs_HFHS_markers_IEL.Plasma cell.20220121 - 2022-01-26 04:16 PM	NA	TCF4		transcription regulator		0		0.157	-0.445	0.00191	FKBP8,HCST,Ly6a (includes others),PDIA4,PDIA6,PRDX4,RICTOR,SHISA5,SLAMF7,TXNIP
Chow_vs_HFHS_markers_IEL.Plasma cell.20220121 - 2022-01-26 04:16 PM	NA	TAF6		transcription regulator						0.00212	GADD45A,GAPDH,JUN
Chow_vs_HFHS_markers_IEL.Plasma cell.20220121 - 2022-01-26 04:16 PM	NA	VDR		transcription regulator	Activated	2.043		0.139	1.657	0.00263	CCND2,DOK1,GADD45A,JUN,LGALS1,NDUFV2,PPP1CA,TXNIP	CEBPA,CEBPB,IL10,NFKB1,NFKBIA,RNA polymerase II,TP53,VDR,calcitriol
Chow_vs_HFHS_markers_IEL.Plasma cell.20220121 - 2022-01-26 04:16 PM	NA	GFI1		transcription regulator		-0.816	bias	-0.519	0.455	0.00287	CCND2,CCR10,CD7,GZMA,JUN,Ly6a (includes others)	GFI1,IL10,NFKB1
Chow_vs_HFHS_markers_IEL.Plasma cell.20220121 - 2022-01-26 04:16 PM	NA	WT1		transcription regulator						0.00302	EZR,IL2RB,ITM2B,MYL6,NUCB1,PDIA4,PPIB,SDC1
Chow_vs_HFHS_markers_IEL.Plasma cell.20220121 - 2022-01-26 04:16 PM	NA	FOS		transcription regulator		0.647		0.195	0.143	0.00313	AP3D1,CAST,CCL5,EZR,FTH1,GAS5,JUN,PSMB3,PTP4A2,RPLP0,SDC1,TNFRSF18,Tpm1	FOS,MYC,NFE2L2,RB1,RNA polymerase II,TP53
Chow_vs_HFHS_markers_IEL.Plasma cell.20220121 - 2022-01-26 04:16 PM	NA	CSF1		cytokine		1.89	bias	0.41	0.822	0.00317	APOE,CCL5,CCND2,GLS,IL2RB,JUN,LDHA,PTPRC	BCL6,CEBPB,CSF1,ETS1,FOXO4,GATA3,HNF4A,IFNG,IL15,IL2,MYC,NFKB1,NFKBIA,STAT5A,STAT5B,TCF3,TNF,TP53
Chow_vs_HFHS_markers_IEL.Plasma cell.20220121 - 2022-01-26 04:16 PM	NA	ATF5		transcription regulator						0.00361	GAS5,TXNIP
Chow_vs_HFHS_markers_IEL.Plasma cell.20220121 - 2022-01-26 04:16 PM	NA	IGF1		growth factor		-0.089	bias	0.291	-1.07	0.00393	CCL4,CCL5,CCND2,CYBA,GADD45A,GAPDH,HSPA4,JUN,LDHA,Ly6a (includes others),PTPRC,TMEM208,TXNIP	APP,ARNT,CEBPA,CEBPB,FOXO4,FOXP3,HIF1A,IGF1,MYC,NFKB1,NFKBIA,PIK3R1,PPARG,SPI1,STAT5A,TNF,TP53
Chow_vs_HFHS_markers_IEL.Plasma cell.20220121 - 2022-01-26 04:16 PM	NA	TRIM24		transcription regulator		1.342	bias	-0.415	2.27	0.00394	CCL4,CCL5,Ifi27l2a/Ifi27l2b,Ly6a (includes others),SHISA5	BRCA1,CEBPA,NFKB1,NR3C1,PPARG,TP53,TRIM24
Chow_vs_HFHS_markers_IEL.Plasma cell.20220121 - 2022-01-26 04:16 PM	NA	STAT6		transcription regulator		-0.518		0.09	-0.771	0.00412	APOE,CCL5,CCND2,DENND4A,DGKA,Gzmb,Ighg2b,Ly6a (includes others),PRG2,TES,TMEM176B	BCL6,CEBPA,CEBPB,FOXO4,GATA3,IFNG,IL4,MYC,NFKB1,NFKBIA,RNA polymerase II,STAT5A,STAT5B,STAT6,TNF,TP53,Tgf beta
Chow_vs_HFHS_markers_IEL.Plasma cell.20220121 - 2022-01-26 04:16 PM	NA	IL10		cytokine		0.645		0.068	0.426	0.00432	CCL4,CCL5,CCND2,GZMA,ITGAE,JUN,KLRD1,LGALS1,MAN2A1,PHGDH,TNFRSF13B	BCL6,CD44,ETS1,GATA3,IL10,IL12 (complex),IL2,IL4,IgG,NFKB1,NFKBIA,RB1,SRF,STAT5A,STAT6
Chow_vs_HFHS_markers_IEL.Plasma cell.20220121 - 2022-01-26 04:16 PM	NA	CSF3		cytokine		-0.816		0	-0.816	0.00468	CCL5,CCND2,GADD45A,JUN,Ly6a (includes others),RGS1,Tpm1	CEBPA,CEBPB,CSF3,HNF4A,IFNG,MYC,NFKB1,NFKBIA,RB1,RNA polymerase II,SPI1,STAT5B,TCF3,TP53
Chow_vs_HFHS_markers_IEL.Plasma cell.20220121 - 2022-01-26 04:16 PM	NA	HIF1A		transcription regulator	Activated	2.266	bias	0.333	1.338	0.00474	ADAM10,APOE,CCL4,CCL5,Cox6c,GAPDH,HES6,HSPA4,JUN,LDHA,LGALS1,NDUFA11	ARNT,CBFB,CEBPB,FOXP3,HIF1A,IL10,NFKB1,NFKBIA,PPARG,TP53
Chow_vs_HFHS_markers_IEL.Plasma cell.20220121 - 2022-01-26 04:16 PM	NA	ETS1		transcription regulator		-1	bias	0.433	-1.866	0.00515	CCL5,CD79A,GZMA,Gzmb,HCST,IL2RB,ITGAE	ETS1,FN1,IL10,NFKB1
Chow_vs_HFHS_markers_IEL.Plasma cell.20220121 - 2022-01-26 04:16 PM	NA	STAT5A		transcription regulator						0.00533	APOE,CCND2,GADD45A,GZMA,Gzmb,IL2RB,TNFRSF18,TXNIP	BCL6,BRCA1,CEBPA,CEBPB,ETS1,FOXO4,GATA3,HNF4A,IL2,NFKB1,NFKBIA,NR3C1,PPARG,RNA polymerase II,STAT5A,STAT5B,TCF3,TNF,TP53
Chow_vs_HFHS_markers_IEL.Plasma cell.20220121 - 2022-01-26 04:16 PM	NA	CARM1		transcription regulator						0.00549	FTH1,FTL,GADD45A
Chow_vs_HFHS_markers_IEL.Plasma cell.20220121 - 2022-01-26 04:16 PM	NA	IL5		cytokine	Activated	2.828	bias	0.584	1.177	0.00555	CCND2,CD79A,GADD45A,LRRC8C,NACA,PDIA6,PRDX4,PTPRC
Chow_vs_HFHS_markers_IEL.Plasma cell.20220121 - 2022-01-26 04:16 PM	NA	SRF		transcription regulator		-0.124	bias	0.256	-0.683	0.00576	CCL5,EZR,GADD45A,GLIPR1,HES6,JUN,PRG2,TMBIM4,Tpm1	FOS,MYC,NFE2L2,SRF
Chow_vs_HFHS_markers_IEL.Plasma cell.20220121 - 2022-01-26 04:16 PM	NA	CCL3L3		cytokine						0.00614	CCL4,CCL5	CCL3L3,IgG,STAT5A
Chow_vs_HFHS_markers_IEL.Plasma cell.20220121 - 2022-01-26 04:16 PM	NA	IFI16		transcription regulator		1.969	bias	0.47	1.043	0.00637	CCL4,CCL5,GADD45A,IL2RB
Chow_vs_HFHS_markers_IEL.Plasma cell.20220121 - 2022-01-26 04:16 PM	NA	BRCA1		transcription regulator		0.506		0.187	0.079	0.00651	CCL5,DGKA,EZR,GADD45A,Ly6a (includes others),TNFRSF18	BRCA1,CEBPA,NFKB1,NR3C1,PPARG,RNA polymerase II,TP53
Chow_vs_HFHS_markers_IEL.Plasma cell.20220121 - 2022-01-26 04:16 PM	NA	HTT		transcription regulator						0.00673	APOE,ATP6V0E1,BASP1,CAST,CCL5,COX6A1,GAPDH,JUN,LDHA,NDUFA11,Tmsb4x (includes others),UQCRB,VAPA,VTI1B	APP,BRCA1,CEBPA,HIF1A,HTT,Insulin,MYC,NFKB1,NFKBIA,NR3C1,PPARG,RB1,TP53
Chow_vs_HFHS_markers_IEL.Plasma cell.20220121 - 2022-01-26 04:16 PM	NA	ATF1		transcription regulator						0.00675	CD79A,FTH1,JUN
Chow_vs_HFHS_markers_IEL.Plasma cell.20220121 - 2022-01-26 04:16 PM	NA	SMARCA5		transcription regulator		0.6	bias	-0.314	1.291	0.00687	CACNA1E,CCND2,CD93,Ly6a (includes others),TMEM176B
Chow_vs_HFHS_markers_IEL.Plasma cell.20220121 - 2022-01-26 04:16 PM	NA	IFNA2		cytokine	Activated	2.213	bias	0.503	1.101	0.00805	CCL5,DAD1,Gzmb,IL2RB,LY6E,PPP1CA,SDC1	BCL6,ETS1,GATA3,IFNA2,IL2,NFKB1,STAT5A
Chow_vs_HFHS_markers_IEL.Plasma cell.20220121 - 2022-01-26 04:16 PM	NA	AIMP1		cytokine						0.00816	CCL4,CCL5
Chow_vs_HFHS_markers_IEL.Plasma cell.20220121 - 2022-01-26 04:16 PM	NA	GATA3		transcription regulator						0.00822	BMF,CCL4,CCL5,CD3E,GZMA,IL2RB,ITGAE	BCL6,GATA3,IFNG,IL10,IL4,MYC,NFKB1,NFKBIA,STAT5A,STAT5B,STAT6,TP53
Chow_vs_HFHS_markers_IEL.Plasma cell.20220121 - 2022-01-26 04:16 PM	NA	PITX2		transcription regulator		0.152	bias	0.36	-0.562	0.00828	CCND2,GADD45A,GPX4,LDHA,NDUFB7
Chow_vs_HFHS_markers_IEL.Plasma cell.20220121 - 2022-01-26 04:16 PM	NA	RB1		transcription regulator		0		0.059	-0.167	0.00837	ADAM10,CCL5,COX6A1,EZR,GADD45A,JUN,MFAP1,MLYCD,OGA,PTPN4,Tpm1	CD44,NFKB1,RB1,SRF
Chow_vs_HFHS_markers_IEL.Plasma cell.20220121 - 2022-01-26 04:16 PM	NA	SPP1		cytokine		0.084	bias	0.384	-0.853	0.00839	CCL4,CCL5,GPX4,JUN,MTA1,PIK3R1	BCL6,CD44,EGFR,FOS,FOXO1,GATA3,HIF1A,IL10,IL4,Insulin,NFKB1,NFKBIA,NR3C1,PPARG,RB1,SPP1,SRF,STAT5A,STAT6
Chow_vs_HFHS_markers_IEL.Plasma cell.20220121 - 2022-01-26 04:16 PM	NA	IFNG		cytokine		1.269	bias	0.255	0.12	0.00848	BMF,CCL4,CCL5,CCND2,CYBA,DOK1,EIF2A,FTH1,FTL,GAS5,GLS,Gzmb,Ighg2b,IL2RB,JUN,LDHA,Ly6a (includes others),LY6E,MAN2A1,PHGDH,RGS1,SDC1,Tmsb4x (includes others),TXNIP	BRCA1,CD40,CEBPA,CEBPB,FOXO4,IFNG,NFKB1,NFKBIA,NR3C1,PPARG,STAT5A,STAT6,TNF,TP53,Tgf beta
Chow_vs_HFHS_markers_IEL.Plasma cell.20220121 - 2022-01-26 04:16 PM	NA	ALYREF		transcription regulator						0.00919	APOE
Chow_vs_HFHS_markers_IEL.Plasma cell.20220121 - 2022-01-26 04:16 PM	NA	BORCS8-MEF2B		transcription regulator						0.00919	JUN
Chow_vs_HFHS_markers_IEL.Plasma cell.20220121 - 2022-01-26 04:16 PM	NA	FANK1		transcription regulator						0.00919	JUN
Chow_vs_HFHS_markers_IEL.Plasma cell.20220121 - 2022-01-26 04:16 PM	NA	BCL10		transcription regulator						0.0104	CCL4,CCL5
Chow_vs_HFHS_markers_IEL.Plasma cell.20220121 - 2022-01-26 04:16 PM	NA	CXCL2		cytokine						0.0104	CCL4,CCL5
Chow_vs_HFHS_markers_IEL.Plasma cell.20220121 - 2022-01-26 04:16 PM	NA	MAX		transcription regulator						0.0115	CCND2,FTH1,GADD45A,TXNIP
Chow_vs_HFHS_markers_IEL.Plasma cell.20220121 - 2022-01-26 04:16 PM	NA	CXCL3		cytokine						0.0117	CCL4,CCL5
Chow_vs_HFHS_markers_IEL.Plasma cell.20220121 - 2022-01-26 04:16 PM	NA	CD40LG		cytokine		1.19	bias	0.507	0.069	0.0118	CAST,CCL4,CCL5,EIF2A,GADD45A,IL2RB,JUN,RGS1,TNFRSF13B
Chow_vs_HFHS_markers_IEL.Plasma cell.20220121 - 2022-01-26 04:16 PM	NA	IL27		cytokine		1.118	bias	0.318	0.425	0.012	CCL4,CCL5,CCND2,Gzmb,SPTBN1
Chow_vs_HFHS_markers_IEL.Plasma cell.20220121 - 2022-01-26 04:16 PM	NA	IL7		cytokine	Activated	2.219	bias	0.396	1.339	0.012	CCL4,CCND2,Gzmb,HCST,Ly6a (includes others)
Chow_vs_HFHS_markers_IEL.Plasma cell.20220121 - 2022-01-26 04:16 PM	NA	EDN1		cytokine		-0.364	bias	0.472	-1.288	0.0124	EZR,GRN,JUN,MYL6,PDIA6,SDC1
Chow_vs_HFHS_markers_IEL.Plasma cell.20220121 - 2022-01-26 04:16 PM	NA	MNT		transcription regulator						0.013	CCND2,TXNIP
Chow_vs_HFHS_markers_IEL.Plasma cell.20220121 - 2022-01-26 04:16 PM	NA	NRG1		growth factor		1.568	bias	0.348	0.728	0.0134	ACAT1,CCND2,DAD1,GLS,JUN,MTA1,PHGDH
Chow_vs_HFHS_markers_IEL.Plasma cell.20220121 - 2022-01-26 04:16 PM	NA	EBF1		transcription regulator		1.972	bias	0.4	1.183	0.0137	CCL5,CD79A,Ly6a (includes others),PIK3R1,PPP1CA
Chow_vs_HFHS_markers_IEL.Plasma cell.20220121 - 2022-01-26 04:16 PM	NA	SPIB		transcription regulator						0.0137	APOE,LRRFIP1,NDUFB7,PRDX4
Chow_vs_HFHS_markers_IEL.Plasma cell.20220121 - 2022-01-26 04:16 PM	NA	RUNX1		transcription regulator		0.776		0.14	0.51	0.0139	ARL5C,CCND2,CD79A,Gzmb,Ly6a (includes others),PIK3R1,TNFRSF18
Chow_vs_HFHS_markers_IEL.Plasma cell.20220121 - 2022-01-26 04:16 PM	NA	MED30		transcription regulator						0.0143	CS,NDUFB7
Chow_vs_HFHS_markers_IEL.Plasma cell.20220121 - 2022-01-26 04:16 PM	NA	ZNF202		transcription regulator						0.0143	APOE,CALR
Chow_vs_HFHS_markers_IEL.Plasma cell.20220121 - 2022-01-26 04:16 PM	NA	SIN3B		transcription regulator						0.0157	LDHA,TXNIP
Chow_vs_HFHS_markers_IEL.Plasma cell.20220121 - 2022-01-26 04:16 PM	NA	ZBTB16		transcription regulator		0.557		-0.044	0.655	0.0167	CD3E,CDK9,ITGAE,Ly6a (includes others),PIK3R1,TMEM176B
Chow_vs_HFHS_markers_IEL.Plasma cell.20220121 - 2022-01-26 04:16 PM	NA	STAT1		transcription regulator		0.808	bias	0.391	-0.14	0.0167	APOE,CCL4,CCL5,CCND2,GLS,Gzmb,JUN,Ly6a (includes others),LY6E
Chow_vs_HFHS_markers_IEL.Plasma cell.20220121 - 2022-01-26 04:16 PM	NA	Ccl2		cytokine						0.0171	CCL4,CCL5,Ighg2b
Chow_vs_HFHS_markers_IEL.Plasma cell.20220121 - 2022-01-26 04:16 PM	NA	EGR2		transcription regulator		1.698	bias	0.488	0.632	0.0171	CAST,DGKA,ITGAE,JUN,PDE7A
Chow_vs_HFHS_markers_IEL.Plasma cell.20220121 - 2022-01-26 04:16 PM	NA	SMARCC1		transcription regulator						0.0172	CD79A,NCOA1
Chow_vs_HFHS_markers_IEL.Plasma cell.20220121 - 2022-01-26 04:16 PM	NA	LEP		growth factor		-0.928	bias	0.265	-1.704	0.0173	ACAT1,CCL5,CYBA,GADD45A,GAPDH,JUN,MTA1,PPP1CA,PSMB3,TMED9
Chow_vs_HFHS_markers_IEL.Plasma cell.20220121 - 2022-01-26 04:16 PM	NA	Tcf7		transcription regulator		-0.832		-0.024	-0.786	0.0177	CCL4,CD3E,GZMA,Gzmb,IL2RB,SDC1
Chow_vs_HFHS_markers_IEL.Plasma cell.20220121 - 2022-01-26 04:16 PM	NA	SMAD3		transcription regulator		0.671	bias	0.31	-0.069	0.0181	CCL4,CCND2,CD79A,GLS,GZMA,JUN,Ly6a (includes others)
Chow_vs_HFHS_markers_IEL.Plasma cell.20220121 - 2022-01-26 04:16 PM	NA	BATF2		transcription regulator						0.0183	JUN
Chow_vs_HFHS_markers_IEL.Plasma cell.20220121 - 2022-01-26 04:16 PM	NA	CCNT2		transcription regulator						0.0183	CDK9
Chow_vs_HFHS_markers_IEL.Plasma cell.20220121 - 2022-01-26 04:16 PM	NA	FOXL1		transcription regulator						0.0183	SDC1
Chow_vs_HFHS_markers_IEL.Plasma cell.20220121 - 2022-01-26 04:16 PM	NA	MLXIP		transcription regulator						0.0183	TXNIP
Chow_vs_HFHS_markers_IEL.Plasma cell.20220121 - 2022-01-26 04:16 PM	NA	FAM3B		cytokine						0.0187	LDHA,LGALS1
Chow_vs_HFHS_markers_IEL.Plasma cell.20220121 - 2022-01-26 04:16 PM	NA	CCN2		growth factor		-0.32	bias	0.319	-0.932	0.0188	DAD1,JUN,PDE7A,Tpm1
Chow_vs_HFHS_markers_IEL.Plasma cell.20220121 - 2022-01-26 04:16 PM	NA	RRP1B		transcription regulator						0.0188	ANAPC13,GADD45A,NCOA1,RPL37
Chow_vs_HFHS_markers_IEL.Plasma cell.20220121 - 2022-01-26 04:16 PM	NA	KLF6		transcription regulator		0.152		0.142	-0.128	0.02	GAPDH,LDHA,NCOA1,SDC1
Chow_vs_HFHS_markers_IEL.Plasma cell.20220121 - 2022-01-26 04:16 PM	NA	PAX5		transcription regulator						0.0203	CD79A,SDC1,TXNIP
Chow_vs_HFHS_markers_IEL.Plasma cell.20220121 - 2022-01-26 04:16 PM	NA	DRAP1		transcription regulator						0.0203	GAPDH,RPLP0
Chow_vs_HFHS_markers_IEL.Plasma cell.20220121 - 2022-01-26 04:16 PM	NA	ATF6		transcription regulator						0.0212	CALR,DERL3,PDIA4
Chow_vs_HFHS_markers_IEL.Plasma cell.20220121 - 2022-01-26 04:16 PM	NA	AGT		growth factor		0.54	bias	0.296	-0.535	0.0219	CALR,CCL4,CCL5,CCND2,Cox6c,CYBA,DOK1,Foxn3,GRN,JUN,PIK3R1,PTPRC,SDC1,SLC9A1,TXNIP
Chow_vs_HFHS_markers_IEL.Plasma cell.20220121 - 2022-01-26 04:16 PM	NA	E2F1		transcription regulator		0.106	bias	0.381	-0.641	0.022	CALR,CCND2,JPT1,LTA4H,MFAP1,OGA,PIK3R1,PTPN4,TP53INP1,TXNL1
Chow_vs_HFHS_markers_IEL.Plasma cell.20220121 - 2022-01-26 04:16 PM	NA	BACH2		transcription regulator						0.022	ITGAE,JUN,SDC1
Chow_vs_HFHS_markers_IEL.Plasma cell.20220121 - 2022-01-26 04:16 PM	NA	Esrra		transcription regulator		1		0.167	0.665	0.0224	ACAT1,GZMA,Gzmb,PPA1
Chow_vs_HFHS_markers_IEL.Plasma cell.20220121 - 2022-01-26 04:16 PM	NA	EP300		transcription regulator						0.0227	BCLAF1,BMF,FTH1,HES6,JUN,LDHA,SDC1,TM2D2,TXNIP
Chow_vs_HFHS_markers_IEL.Plasma cell.20220121 - 2022-01-26 04:16 PM	NA	TAF4B		transcription regulator						0.0237	CCND2,JUN
Chow_vs_HFHS_markers_IEL.Plasma cell.20220121 - 2022-01-26 04:16 PM	NA	TGIF1		transcription regulator						0.0237	ACAT1,MLYCD
Chow_vs_HFHS_markers_IEL.Plasma cell.20220121 - 2022-01-26 04:16 PM	NA	IL1B		cytokine		0.877		0.223	0.104	0.024	APOE,BMF,CCL4,CCL5,CYBA,DGKA,GADD45A,GAS5,GRN,Gzmb,JUN,LCP1,LDHA,RASA2,SDC1,TMEM176B,TXNIP
Chow_vs_HFHS_markers_IEL.Plasma cell.20220121 - 2022-01-26 04:16 PM	NA	REL		transcription regulator		1.091	bias	0.543	0.024	0.0252	CACNA1E,CCL4,CCND2,JUN,PHGDH,TNFRSF13B
Chow_vs_HFHS_markers_IEL.Plasma cell.20220121 - 2022-01-26 04:16 PM	NA	YY1		transcription regulator						0.0253	CALR,CD93,Celf1,EEF1B2,PTBP3,TP53INP1,Tpm1
Chow_vs_HFHS_markers_IEL.Plasma cell.20220121 - 2022-01-26 04:16 PM	NA	NTF3		growth factor						0.0254	CCND2,JUN
Chow_vs_HFHS_markers_IEL.Plasma cell.20220121 - 2022-01-26 04:16 PM	NA	HOXD10		transcription regulator						0.0258	EZR,MTA1,UBL5
Chow_vs_HFHS_markers_IEL.Plasma cell.20220121 - 2022-01-26 04:16 PM	NA	ZEB2		transcription regulator						0.0267	CD7,GZMA,LTA4H
Chow_vs_HFHS_markers_IEL.Plasma cell.20220121 - 2022-01-26 04:16 PM	NA	CSF2		cytokine	Activated	2.348	bias	0.481	0.863	0.027	CCL4,CCND2,ITGAE,JUN,LCP1,LDHA,NACA,PHGDH,SLAMF7,TNFRSF18
Chow_vs_HFHS_markers_IEL.Plasma cell.20220121 - 2022-01-26 04:16 PM	NA	POU2F1		transcription regulator						0.027	CD79A,GADD45A,GAS5,LY6E
Chow_vs_HFHS_markers_IEL.Plasma cell.20220121 - 2022-01-26 04:16 PM	NA	CTNNB1		transcription regulator		0.431	bias	0.318	-0.393	0.027	ACAT1,BMF,CCL4,CCL5,CCND2,DOK1,GAPDH,JUN,LY6E,MTA1,NDUFA11,PDAP1,PIK3R1,RPL37,RPLP0,TNFRSF18
Chow_vs_HFHS_markers_IEL.Plasma cell.20220121 - 2022-01-26 04:16 PM	NA	BTG1		transcription regulator						0.0273	JUN
Chow_vs_HFHS_markers_IEL.Plasma cell.20220121 - 2022-01-26 04:16 PM	NA	PSMC5		transcription regulator						0.0273	CCND2
Chow_vs_HFHS_markers_IEL.Plasma cell.20220121 - 2022-01-26 04:16 PM	NA	RING1		transcription regulator						0.0273	JUN
Chow_vs_HFHS_markers_IEL.Plasma cell.20220121 - 2022-01-26 04:16 PM	NA	RYBP		transcription regulator						0.0273	CCND2
Chow_vs_HFHS_markers_IEL.Plasma cell.20220121 - 2022-01-26 04:16 PM	NA	ZBTB18		transcription regulator						0.0273	PIK3R1
Chow_vs_HFHS_markers_IEL.Plasma cell.20220121 - 2022-01-26 04:16 PM	NA	ZNF350		transcription regulator						0.0273	GADD45A
Chow_vs_HFHS_markers_IEL.Plasma cell.20220121 - 2022-01-26 04:16 PM	NA	NRF1		transcription regulator						0.0277	COX6A1,Cox6c,FTH1
Chow_vs_HFHS_markers_IEL.Plasma cell.20220121 - 2022-01-26 04:16 PM	NA	PPARGC1B		transcription regulator						0.0287	CS,MICOS10,NDUFV2
Chow_vs_HFHS_markers_IEL.Plasma cell.20220121 - 2022-01-26 04:16 PM	NA	HOXA7		transcription regulator						0.029	CD93,Tmsb4x (includes others)
Chow_vs_HFHS_markers_IEL.Plasma cell.20220121 - 2022-01-26 04:16 PM	NA	SUB1		transcription regulator						0.029	GADD45A,NDUFAB1
Chow_vs_HFHS_markers_IEL.Plasma cell.20220121 - 2022-01-26 04:16 PM	NA	BHLHE40		transcription regulator	Activated	2.63	bias	0.37	1.655	0.0303	Gzmb,IL2RB,LDHA,PTPRC,RGS1,SLAMF7,TES
Chow_vs_HFHS_markers_IEL.Plasma cell.20220121 - 2022-01-26 04:16 PM	NA	Rhox5		transcription regulator						0.0328	TMEM176A,TMEM176B
Chow_vs_HFHS_markers_IEL.Plasma cell.20220121 - 2022-01-26 04:16 PM	NA	TCF7L1		transcription regulator						0.0328	CCND2,JUN
Chow_vs_HFHS_markers_IEL.Plasma cell.20220121 - 2022-01-26 04:16 PM	NA	VAV1		transcription regulator						0.0328	CCND2,JUN
Chow_vs_HFHS_markers_IEL.Plasma cell.20220121 - 2022-01-26 04:16 PM	NA	Il3		cytokine						0.033	ADAM10,CCND2,Ly6a (includes others)
Chow_vs_HFHS_markers_IEL.Plasma cell.20220121 - 2022-01-26 04:16 PM	NA	NONO		transcription regulator		1.067	bias	0.463	0.151	0.0338	CCL5,LY6E,PDE7A,SLAMF7
Chow_vs_HFHS_markers_IEL.Plasma cell.20220121 - 2022-01-26 04:16 PM	NA	EGR1		transcription regulator		0.7	bias	0.458	-0.3	0.0345	CCL4,CCND2,FTL,GADD45A,JUN
Chow_vs_HFHS_markers_IEL.Plasma cell.20220121 - 2022-01-26 04:16 PM	NA	IL18		cytokine		1.4	bias	0.421	0.473	0.0345	CCL4,CCL5,GZMA,Gzmb,JUN
Chow_vs_HFHS_markers_IEL.Plasma cell.20220121 - 2022-01-26 04:16 PM	NA	NCOA4		transcription regulator						0.0348	FTH1,FTL
Chow_vs_HFHS_markers_IEL.Plasma cell.20220121 - 2022-01-26 04:16 PM	NA	WBP2		transcription regulator		-0.152		0.137	-0.425	0.0362	BMF,JUN,OGA,PDAP1
Chow_vs_HFHS_markers_IEL.Plasma cell.20220121 - 2022-01-26 04:16 PM	NA	ARID5B		transcription regulator						0.0363	UQCRB
Chow_vs_HFHS_markers_IEL.Plasma cell.20220121 - 2022-01-26 04:16 PM	NA	SOX12		transcription regulator						0.0363	CD3E
Chow_vs_HFHS_markers_IEL.Plasma cell.20220121 - 2022-01-26 04:16 PM	NA	TP63		transcription regulator		1.109	bias	0.278	0.39	0.0364	CAST,CCND2,DNM2,DOK1,GADD45A,GAPDH,HSPA4,JUN,ST8SIA6
Chow_vs_HFHS_markers_IEL.Plasma cell.20220121 - 2022-01-26 04:16 PM	NA	FUS		transcription regulator						0.0369	JPT1,NDUFV2
Chow_vs_HFHS_markers_IEL.Plasma cell.20220121 - 2022-01-26 04:16 PM	NA	HAND1		transcription regulator						0.0369	ADSS1,MLYCD
Chow_vs_HFHS_markers_IEL.Plasma cell.20220121 - 2022-01-26 04:16 PM	NA	EGF		growth factor		1.164	bias	0.379	0.003	0.0385	CCND2,DAD1,EZR,GADD45A,JUN,LDHA,PIK3R1,PPIB,PSMB1,PSMB3,SDC1
Chow_vs_HFHS_markers_IEL.Plasma cell.20220121 - 2022-01-26 04:16 PM	NA	JUND		transcription regulator						0.0387	CCL5,FTH1,SDC1
Chow_vs_HFHS_markers_IEL.Plasma cell.20220121 - 2022-01-26 04:16 PM	NA	WNT1		cytokine		0.577	bias	0.409	-0.131	0.0388	CCND2,GRN,JUN,LY6E
Chow_vs_HFHS_markers_IEL.Plasma cell.20220121 - 2022-01-26 04:16 PM	NA	CDKN2A		transcription regulator		0.293		-0.057	0.424	0.0393	CCL4,CCL5,CD79A,GSPT1,JUN,MTA1,TP53INP1
Chow_vs_HFHS_markers_IEL.Plasma cell.20220121 - 2022-01-26 04:16 PM	NA	NFYB		transcription regulator						0.0397	FTH1,GADD45A,GAPDH,PDIA4,RNPS1,ST8SIA4
Chow_vs_HFHS_markers_IEL.Plasma cell.20220121 - 2022-01-26 04:16 PM	NA	EZH2		transcription regulator		-0.392		-0.097	-0.202	0.0405	ADAM10,CACNA1E,CCL5,CCND2,EZR,Ifi27l2a/Ifi27l2b,MYL6,PRG2
Chow_vs_HFHS_markers_IEL.Plasma cell.20220121 - 2022-01-26 04:16 PM	NA	CXCL12		cytokine		-0.651	bias	0.358	-1.444	0.0406	CCL5,CDK9,DAD1,JUN,Ly6a (includes others)
Chow_vs_HFHS_markers_IEL.Plasma cell.20220121 - 2022-01-26 04:16 PM	NA	ING1		transcription regulator						0.041	CCL5,ITSN2
Chow_vs_HFHS_markers_IEL.Plasma cell.20220121 - 2022-01-26 04:16 PM	NA	IL22		cytokine		-1.131	bias	0.353	-1.831	0.0414	CCL4,CCL5,CYBA,FTH1
Chow_vs_HFHS_markers_IEL.Plasma cell.20220121 - 2022-01-26 04:16 PM	NA	SP110		transcription regulator		0		-0.126	0.252	0.0414	CD3E,CDK9,GRN,TXNIP
Chow_vs_HFHS_markers_IEL.Plasma cell.20220121 - 2022-01-26 04:16 PM	NA	ARNT2		transcription regulator		1.342	bias	0.614	-0.03	0.042	APOE,CYBA,LCP1,LRRFIP1,NACA
Chow_vs_HFHS_markers_IEL.Plasma cell.20220121 - 2022-01-26 04:16 PM	NA	IKZF1		transcription regulator		-0.314	bias	-0.382	0.526	0.0427	CCL4,CCND2,GRN,Gzmb,IL2RB,TXNIP
Chow_vs_HFHS_markers_IEL.Plasma cell.20220121 - 2022-01-26 04:16 PM	NA	MDK		growth factor						0.0432	LGALS1,PTPRC
Chow_vs_HFHS_markers_IEL.Plasma cell.20220121 - 2022-01-26 04:16 PM	NA	SOX11		transcription regulator		0	bias	0.399	-0.797	0.0432	ADAM10,CCL5,CD3E,TP53INP1
Chow_vs_HFHS_markers_IEL.Plasma cell.20220121 - 2022-01-26 04:16 PM	NA	NFATC2		transcription regulator	Activated	2	bias	0.277	1.446	0.0435	CCL5,DGKA,JUN,LDHA,RGS1
Chow_vs_HFHS_markers_IEL.Plasma cell.20220121 - 2022-01-26 04:16 PM	NA	JUN	-0.365	transcription regulator		0.393	bias	0.355	-0.58	0.0445	APOE,CCND2,EZR,FTH1,GADD45A,HNRNPU,JUN,SDC1,Tmsb4x (includes others)
Chow_vs_HFHS_markers_IEL.Plasma cell.20220121 - 2022-01-26 04:16 PM	NA	WNT3A		cytokine		1.212		0.244	0.571	0.0447	ADAM10,CALR,CCL5,CCND2,JUN,NDUFA11,TXNIP
Chow_vs_HFHS_markers_IEL.Plasma cell.20220121 - 2022-01-26 04:16 PM	NA	GTF2H4		transcription regulator						0.0451	CCND2
Chow_vs_HFHS_markers_IEL.Plasma cell.20220121 - 2022-01-26 04:16 PM	NA	RNF6		transcription regulator						0.0451	BMF
Chow_vs_HFHS_markers_IEL.Plasma cell.20220121 - 2022-01-26 04:16 PM	NA	SRCAP		transcription regulator						0.0451	CCND2
Chow_vs_HFHS_markers_IEL.Plasma cell.20220121 - 2022-01-26 04:16 PM	NA	ZMIZ2		transcription regulator						0.0451	JUN
Chow_vs_HFHS_markers_IEL.Plasma cell.20220121 - 2022-01-26 04:16 PM	NA	ZNF24		transcription regulator						0.0451	CCND2
Chow_vs_HFHS_markers_IEL.Plasma cell.20220121 - 2022-01-26 04:16 PM	NA	GTF2B		transcription regulator						0.0454	CCND2,GAPDH
Chow_vs_HFHS_markers_IEL.Plasma cell.20220121 - 2022-01-26 04:16 PM	NA	HSF2		transcription regulator						0.0476	HSPA4,JUN
Chow_vs_HFHS_markers_IEL.Plasma cell.20220121 - 2022-01-26 04:16 PM	NA	PRL		cytokine		1.629	bias	0.413	0.636	0.0479	JUN,LY6E,PDIA4,SDC1,SHISA5,Tmsb4x (includes others)
Chow_vs_HFHS_markers_IEL.Plasma cell.20220121 - 2022-01-26 04:16 PM	NA	SIM1		transcription regulator		1.342	bias	0.585	0.034	0.0489	APOE,CYBA,LCP1,LRRFIP1,NACA
Chow_vs_HFHS_markers_IEL.Plasma cell.20220121 - 2022-01-26 04:16 PM	NA	TCL1A		transcription regulator						0.0489	Ly6a (includes others),MYO5A,RGS1
Chow_vs_HFHS_markers_IEL.Plasma cell.20220121 - 2022-01-26 04:16 PM	NA	KLF3		transcription regulator		-0.378		-0.19	0.124	0.0494	APOE,CD93,MYO5A,PDE7A,PTP4A2,SDC1,TES
Chow_vs_HFHS_markers_IEL.Plasma cell.20220121 - 2022-01-26 04:16 PM	NA	CREB1		transcription regulator	Activated	2.449		0.209	1.937	0.0862	APOE,CCL4,CD79A,DGKA,GADD45A,GLS,HSPA4,JPT1,JUN
Chow_vs_HFHS_markers_IEL.Plasma cell.20220121 - 2022-01-26 04:16 PM	NA	HOXA10		transcription regulator	Inhibited	-2		-0.193	-1.615	0.0889	APOE,Ighg2b,PHGDH,PIK3R1
Chow_vs_HFHS_markers_IEL.Plasma cell.20220121 - 2022-01-26 04:16 PM	NA	PPARGC1A		transcription regulator		1.879		0.134	1.627	0.398	ACAT1,CS,LDHA,NDUFV2,PIK3R1
Chow_vs_HFHS_markers_IEL.Plasmablast cell.20220121 - 2022-01-26 04:15 PM	NA	STAT6		transcription regulator		0.972		-0.059	1.164	5.49e-08	CCL5,CD72,CPT1A,CR2,EGR1,FCRL1,GATM,Gzmb,HBB,Ighg2b,IL4R,JAK2,LTA,NFATC2,SAMSN1,Scd2	CDKN2A,CREBBP,EP300,GATA3,IFNG,IL2,IL4,IL6,IRF8,NFKB1,NFKB2,NFKBIA,RELA,SP1,STAT3,STAT6
Chow_vs_HFHS_markers_IEL.Plasmablast cell.20220121 - 2022-01-26 04:15 PM	NA	CD40LG		cytokine	Inhibited	-2.47	bias	-0.333	-1.309	2.93e-07	CCL5,CD83,EGR1,ICAM1,IL4R,ITGB2,JAK2,LTA,METAP1,NFKB1,PRKDC,SAMSN1,SLAMF1,XIAP	CD40,CD40LG,CDKN2A,CREBBP,EP300,IFNG,IL4,IL6,IRF8,NFKB1,NFKB2,NFKBIA,RELA,SP1,STAT3,STAT6
Chow_vs_HFHS_markers_IEL.Plasmablast cell.20220121 - 2022-01-26 04:15 PM	NA	IL4		cytokine		-1.55		-0.231	-0.475	3.09e-07	CCL5,CD72,CD83,CR2,FCRL1,GATM,Gzmb,ICAM1,Ighg2b,IL4R,ITGB1,ITGB2,JAK2,LTA,LTA4H,METAP1,NFATC2,NFKB1,NFKBID,PIK3R1,PRKDC,SAMSN1,Scd2,SH2D1B,TXLNA	CD40,CDKN2A,CREBBP,EP300,GATA3,IFNG,IL2,IL4,IRF8,NFKB1,NFKB2,NFKBIA,RELA,STAT3,STAT6
Chow_vs_HFHS_markers_IEL.Plasmablast cell.20220121 - 2022-01-26 04:15 PM	NA	ID3		transcription regulator		-0.728		0.026	-0.791	6.38e-07	CCL5,CD72,CD83,ICAM1,IL4R,JAK2,LMO4,LTA,PIK3R1,SLAMF1	ADIPOQ,ID3,IL6,NFKB1,NFKBIA,RELA,SP1,STAT3,TP53
Chow_vs_HFHS_markers_IEL.Plasmablast cell.20220121 - 2022-01-26 04:15 PM	NA	ID2		transcription regulator		-0.64		0.054	-0.773	2.02e-06	CCL5,CD83,ICAM1,IL4R,JAK2,LMO4,LTA,NFKBID,PIK3R1,SLAMF1
Chow_vs_HFHS_markers_IEL.Plasmablast cell.20220121 - 2022-01-26 04:15 PM	NA	STAT3		transcription regulator		-0.706		-0.181	-0.097	8.71e-06	CCL5,CD83,EGR1,Gzmb,HBB,ICAM1,IL4R,ITGB1,ITGB2,JAK2,LTA,MGAT5,NFATC2,NFKB1,SLAMF1,TXLNA	BCL3,GATA3,IFNG,IL6,IRF8,Ige,NFKB1,NFKB2,NFKBIA,RELA,SOCS3,SP1,STAT3,STAT6,TP53
Chow_vs_HFHS_markers_IEL.Plasmablast cell.20220121 - 2022-01-26 04:15 PM	NA	RUNX1		transcription regulator		-0.243		-0.092	-0.042	1.14e-05	BANK1,CD72,Gzmb,ITGB1,ITGB2,LMO4,PIK3R1,PRKCB,RGCC,SLAMF1
Chow_vs_HFHS_markers_IEL.Plasmablast cell.20220121 - 2022-01-26 04:15 PM	NA	FOXP3		transcription regulator						2.22e-05	CCL5,CHAF1A,EGR1,Gzmb,IL17RA,LTA,NFKB1,POLE	FOXP3,GATA3,IFNG,IL2,IRF8,NFKB1,NFKB2,NFKBIA,RELA,SP1,STAT3,STAT6
Chow_vs_HFHS_markers_IEL.Plasmablast cell.20220121 - 2022-01-26 04:15 PM	NA	IRF8		transcription regulator		-1.283		-0.19	-0.828	4.18e-05	BANK1,CCL5,CD83,EGR1,ICAM1,IL17RA,NFKB1	IFNG,IL10,IL12B,IL6,IRF8,Jnk,NFKB1,NFKBIA,NR3C1,RELA,SP1,STAT3,STAT6,TSC22D3
Chow_vs_HFHS_markers_IEL.Plasmablast cell.20220121 - 2022-01-26 04:15 PM	NA	CSF2		cytokine	Inhibited	-2.141	bias	-0.316	-1.261	4.19e-05	CD83,CHAF1A,DNAJC5,EGR1,GATAD2A,ICAM1,JAK2,LTA,NFATC2,NFKB1,POLE,RGCC,XIAP	CDKN2A,CREBBP,CSF2,EP300,GATA3,IL6,Jnk,NFKB1,NFKB2,NFKBIA,NFKBIB,NR3C1,P38 MAPK,RELA,SP1,STAT3
Chow_vs_HFHS_markers_IEL.Plasmablast cell.20220121 - 2022-01-26 04:15 PM	NA	ETS1		transcription regulator		-0.2	bias	-0.284	0.425	0.00011	CCL5,DIAPH1,EGR1,Gzmb,ICAM1,ITGB2,MGAT5,NCF1	ETS1,Histone h3,NFKB1,SP1,TP53
Chow_vs_HFHS_markers_IEL.Plasmablast cell.20220121 - 2022-01-26 04:15 PM	NA	TGFB1		growth factor		0.053		-0.114	0.54	0.000131	CCL5,CD72,CD83,EGR1,GATD3A/GATD3B,GATM,GLS,GSN,Gzmb,HEXIM1,ICAM1,Ighg2b,IL4R,ITGB1,ITGB2,KDELR2,LTA,LTA4H,MGAT5,NCF1,NFATC2,PCNA,PDLIM7,RGCC,SLAMF1,UBE3A,XIAP	CDKN2A,CREBBP,EP300,GATA3,IFNG,IL2,IL6,IRF8,Jnk,NFKB1,NFKBIA,NR3C1,RELA,SP1,STAT3,STAT6,TGFB1
Chow_vs_HFHS_markers_IEL.Plasmablast cell.20220121 - 2022-01-26 04:15 PM	NA	NFKB1	-0.316	transcription regulator		-1.137	bias	-0.301	-0.348	0.000132	AGO2,CCL5,CR2,EGR1,Gzmb,ICAM1,LTA,NFKB1,XIAP	CDKN2A,CREBBP,EP300,IL6,Jnk,NFKB1,NFKB2,NFKBIA,NR3C1,RELA,SP1,STAT3,STAT6
Chow_vs_HFHS_markers_IEL.Plasmablast cell.20220121 - 2022-01-26 04:15 PM	NA	EPO		cytokine		-0.946		-0.175	-0.522	0.00015	BLVRB,EGR1,HBB,Ifi27l2a/Ifi27l2b,ITGB1,PCNA,PRKCB,SAMSN1,XIAP	EDN1,EPO,GATA1,NFKBIA
Chow_vs_HFHS_markers_IEL.Plasmablast cell.20220121 - 2022-01-26 04:15 PM	NA	MYB		transcription regulator		-0.728		-0.156	-0.349	0.000157	BANK1,COPA,ICAM1,JAK2,NFKB1,PCNA,RGCC
Chow_vs_HFHS_markers_IEL.Plasmablast cell.20220121 - 2022-01-26 04:15 PM	NA	IL33		cytokine	Inhibited	-2.138	bias	-0.251	-1.433	0.000172	CCL5,CD72,CD83,ICAM1,IL4R,JAK2,LMO4,Marcks,NFKB1,NFKBID	GATA3,IL10,IL2,IL33,IL4,IL6,IRF8,Ige,NFKB1,NFKB2,NFKBIA,RELA,SP1,STAT3,STAT6,TSC22D3
Chow_vs_HFHS_markers_IEL.Plasmablast cell.20220121 - 2022-01-26 04:15 PM	NA	CXCL3		cytokine						0.000195	CCL5,ICAM1,ITGB1	CDKN2A,CREBBP,CXCL3,EP300,IRF8,JAK2,NFKB1,RELA,SP1,STAT3
Chow_vs_HFHS_markers_IEL.Plasmablast cell.20220121 - 2022-01-26 04:15 PM	NA	IL2		cytokine	Inhibited	-2.406		-0.227	-1.748	0.000239	CCL5,CD83,Gzmb,ICAM1,IL4R,ITGB1,JAK2,LTA,NFKB1,PCNA,RGCC,RGPD4 (includes others),Scd2,SLAMF1	CDKN2A,CREBBP,EP300,GATA3,IFNG,IL2,IL6,IRF8,Immunoglobulin,NFKB1,NFKBIA,RELA,SP1,STAT3,STAT6
Chow_vs_HFHS_markers_IEL.Plasmablast cell.20220121 - 2022-01-26 04:15 PM	NA	ATF3		transcription regulator		-0.218		-0.026	-0.155	0.000265	CCL5,CD83,GSN,ICAM1,POLE,XIAP	ATF3,GATA3,IL6,Jnk,NFKB1,NFKB2,NFKBIA,NFKBIB,NR3C1,P38 MAPK,RELA,SP1,STAT3
Chow_vs_HFHS_markers_IEL.Plasmablast cell.20220121 - 2022-01-26 04:15 PM	NA	EGF		growth factor		-0.277		-0.249	0.513	0.000284	DGKD,EGR1,ICAM1,ITGB1,JAK2,LEFTY1,NCF1,PCNA,PIK3R1,PRKDC,Scd2,VAMP2,XIAP	BRAF,EDN1,EGF,ESR1,IL6,LEP,NFKB1,NFKBIA,NR3C1,RELA,SP1,STAT3,STAT6,beta-estradiol
Chow_vs_HFHS_markers_IEL.Plasmablast cell.20220121 - 2022-01-26 04:15 PM	NA	NFKBIB		transcription regulator						0.000396	CCL5,EGR1,ICAM1,XIAP	BCL3,GATA3,IL6,NFKB1,NFKB2,NFKBIA,NFKBIB,RELA,SP1,STAT3
Chow_vs_HFHS_markers_IEL.Plasmablast cell.20220121 - 2022-01-26 04:15 PM	NA	TSC22D3		transcription regulator		0.372		0.108	0.186	0.000396	CCL5,CD83,ICAM1,NFKB1	GATA3,IFNG,IL2,IL6,IRF8,Jnk,NFKB1,NFKBIA,NFKBIB,NR3C1,P38 MAPK,RELA,SP1,STAT3,STAT6,TSC22D3
Chow_vs_HFHS_markers_IEL.Plasmablast cell.20220121 - 2022-01-26 04:15 PM	NA	IL32		cytokine						0.000487	ICAM1,ITGB2,PCNA,XIAP	GATA3,IL32,IL6,NFKB1,NFKBIA,NFKBIB,NR3C1,P38 MAPK,RELA,SP1,STAT3
Chow_vs_HFHS_markers_IEL.Plasmablast cell.20220121 - 2022-01-26 04:15 PM	NA	LTA	-0.457	cytokine		-1.103	bias	-0.294	-0.528	0.000487	ITGB1,JAK2,LTA,NFKB1	CSF2,IFNG,IL6,IRF8,LTA,NFKB1,NFKBIA,RELA,SP1,STAT3,STAT6
Chow_vs_HFHS_markers_IEL.Plasmablast cell.20220121 - 2022-01-26 04:15 PM	NA	EP300		transcription regulator						0.00061	BANK1,CPT1A,EGR1,HBB,HVCN1,IL17RA,ITGB2,LEFTY1,LTA,SLAMF1	CDKN2A,CREBBP,EP300,GATA1,KLF13,NFKB1,RELA,STAT3
Chow_vs_HFHS_markers_IEL.Plasmablast cell.20220121 - 2022-01-26 04:15 PM	NA	GATA1		transcription regulator		-0.447		-0.155	-0.1	0.000639	ARHGAP4,BLVRB,CCL5,EGR1,HBB,LMO4,NFKB1,PCNA	GATA1,Histone h3,SP1
Chow_vs_HFHS_markers_IEL.Plasmablast cell.20220121 - 2022-01-26 04:15 PM	NA	SATB1		transcription regulator		0.447		0.07	0.29	0.000753	HBB,HVCN1,IL4R,ITGB1,PRKCB,RASGRP2
Chow_vs_HFHS_markers_IEL.Plasmablast cell.20220121 - 2022-01-26 04:15 PM	NA	NFKBIA		transcription regulator		1.47		-0.104	1.783	0.000786	CCL5,GATD3A/GATD3B,ICAM1,ITGB1,NFKB1,PCNA,PIK3R1,TMPO,UBE3A,XIAP	BCL3,GATA3,IL2,IL6,NFKB1,NFKB2,NFKBIA,PTGS2,RELA,SP1,STAT3,STAT6,TP53
Chow_vs_HFHS_markers_IEL.Plasmablast cell.20220121 - 2022-01-26 04:15 PM	NA	IFNG		cytokine		-1.303		-0.167	-0.615	0.000865	CCL5,CD72,CD83,EGR1,GLS,Gzmb,ICAM1,Ighg2b,IL17RA,IL4R,ITGB1,ITGB2,JAK2,LTA,NFKB1,PARVG,RGCC,SDCCAG8,SLAMF1,ST13,USP6NL	CD40,CDKN2A,CREBBP,EP300,GATA3,IFNG,IL2,IL6,LDL,NFKB1,NFKB2,NFKBIA,RELA,SP1,STAT3,STAT6,TP53
Chow_vs_HFHS_markers_IEL.Plasmablast cell.20220121 - 2022-01-26 04:15 PM	NA	XBP1		transcription regulator		0.761	bias	-0.298	1.53	0.000959	CCL5,ICAM1,KDELR2,NCF1,SPCS3,UFM1,VAMP2	APP,Insulin,Jnk,NFKBIA,NR3C1,PPARGC1A,RELA,SIRT1,SP1,STAT3,TP53,XBP1
Chow_vs_HFHS_markers_IEL.Plasmablast cell.20220121 - 2022-01-26 04:15 PM	NA	CREBBP		transcription regulator						0.00104	BANK1,CCL5,EGR1,HBB,HVCN1,LTA,MGA,PCNA,SLAMF1	CDKN2A,CREBBP,EP300,GATA1,Histone h3,KLF13,NFKB1,RELA,SP1,STAT3
Chow_vs_HFHS_markers_IEL.Plasmablast cell.20220121 - 2022-01-26 04:15 PM	NA	GATA3		transcription regulator		0.555		-0.035	0.633	0.00111	BLVRB,CCL5,ICAM1,LTA,NFKB1,PCNA,RGCC	GATA3,IFNG,IRF8,Ige,NFKB1,RELA,STAT3,STAT6
Chow_vs_HFHS_markers_IEL.Plasmablast cell.20220121 - 2022-01-26 04:15 PM	NA	HLX		transcription regulator						0.00121	EGR1,ICAM1,IL4R
Chow_vs_HFHS_markers_IEL.Plasmablast cell.20220121 - 2022-01-26 04:15 PM	NA	C5		cytokine		-1.723		-0.206	-1.289	0.00136	CCL5,EGR1,ICAM1,ITGB2,NFKB1	C5,CDKN2A,CREBBP,CSF3,EP300,GATA3,IFNG,IL1,IRF8,NFKB1,NFKBIB,NR3C1,P38 MAPK,RELA,STAT3,STAT6,TP53
Chow_vs_HFHS_markers_IEL.Plasmablast cell.20220121 - 2022-01-26 04:15 PM	NA	SP1		transcription regulator						0.00136	CCL5,CR2,DIAPH1,EGR1,HBB,ICAM1,IL4R,Marcks,NFKB1,PRKCB,RASGRP2	APP,NFKB1,NR3C1,SP1,TP53,XBP1
Chow_vs_HFHS_markers_IEL.Plasmablast cell.20220121 - 2022-01-26 04:15 PM	NA	IL3		cytokine	Inhibited	-2	bias	-0.282	-1.436	0.00167	CD83,CPT1A,EGR1,ELK4,Gzmb,ICAM1,LTA,NCF1	CDKN2A,CREBBP,EP300,IL3,Jnk,NFKB1,NR3C1,RELA,SP1,STAT3,TP53,leukotriene C4
Chow_vs_HFHS_markers_IEL.Plasmablast cell.20220121 - 2022-01-26 04:15 PM	NA	IKZF2		transcription regulator						0.0017	Gzmb,ICAM1,IL4R
Chow_vs_HFHS_markers_IEL.Plasmablast cell.20220121 - 2022-01-26 04:15 PM	NA	IFI16		transcription regulator		0.285	bias	-0.309	0.807	0.00174	CCL5,ICAM1,MKRN2,PCNA	IFI16,IL6,NFKB1,NFKBIA,RELA,SP1,STAT3
Chow_vs_HFHS_markers_IEL.Plasmablast cell.20220121 - 2022-01-26 04:15 PM	NA	IL6		cytokine		-1.596		-0.21	-0.878	0.00202	CCL5,CD83,EGR1,GATAD2A,Gzmb,ICAM1,Ighg2b,IL4R,ITGB1,JAK2,NFKB1,PCNA,XIAP	CDKN2A,CREBBP,EP300,FOXP3,GATA3,IFNG,IL21,IL6,IRF8,Immunoglobulin,NFKB1,RELA,SOCS3,STAT3,STAT6
Chow_vs_HFHS_markers_IEL.Plasmablast cell.20220121 - 2022-01-26 04:15 PM	NA	EDN1		cytokine		-0.648	bias	-0.31	0.088	0.00219	EGR1,ICAM1,ITGB1,NCF1,PRKCB,XIAP	BRAF,EDN1,IL6,IRF8,JAK2,Jnk,NFKB1,NFKBIA,NFKBIB,NR3C1,PRKCB,RELA,SP1,STAT3
Chow_vs_HFHS_markers_IEL.Plasmablast cell.20220121 - 2022-01-26 04:15 PM	NA	HTT		transcription regulator						0.00224	CCL5,EGR1,GSN,ITGB1,Marcks,PCNA,PRKCB,RASGRP2,Scd2,UBE3A,VTI1B,XIAP	AKT1,HTT,Insulin,LEP,NFKB1,NFKBIA,NFKBIB,NR3C1,PTGS2,RELA,SIRT1,SP1,STAT6,TP53,XBP1
Chow_vs_HFHS_markers_IEL.Plasmablast cell.20220121 - 2022-01-26 04:15 PM	NA	PPARGC1A		transcription regulator		1.286		-0.088	1.53	0.00249	CPT1A,ICAM1,IL4R,ITGB1,JAK2,NFKB1,NFKBID,PIK3R1,VAMP2	D-glucose,ESR1,IL6,Insulin,NFKB1,NFKBIA,NR3C1,PPARGC1A,RELA,SIRT1,SP1,STAT3,TP53,XBP1
Chow_vs_HFHS_markers_IEL.Plasmablast cell.20220121 - 2022-01-26 04:15 PM	NA	NFKB2		transcription regulator		-1.091		-0.13	-0.835	0.00273	CCL5,CD83,CR2,LTA,XIAP	BCL3,GATA3,IL4,NFKB1,NFKB2,NFKBIA,RELA,SP1,STAT3,STAT6,TP53
Chow_vs_HFHS_markers_IEL.Plasmablast cell.20220121 - 2022-01-26 04:15 PM	NA	ANGPT1		growth factor						0.00299	ICAM1,ITGB1,NFKB1	ANGPT1,IL6,NFKB1,NFKBIA,RELA,RHOA,SP1,STAT3
Chow_vs_HFHS_markers_IEL.Plasmablast cell.20220121 - 2022-01-26 04:15 PM	NA	ZBTB16		transcription regulator		-0.44		0.029	-0.504	0.00303	ATF1,CD83,GATM,IL4R,LMO4,PIK3R1
Chow_vs_HFHS_markers_IEL.Plasmablast cell.20220121 - 2022-01-26 04:15 PM	NA	CSF3		cytokine		-0.342		0	-0.342	0.00317	CCL5,EGR1,ICAM1,ITGB2,LTA,PRKCB	CDKN2A,CREBBP,CSF3,EP300,GATA3,IFNG,IL1R1,IRF8,JAK2,NFKB1,NFKBIB,NR3C1,P38 MAPK,RELA,SP1,SRF,STAT3,STAT6
Chow_vs_HFHS_markers_IEL.Plasmablast cell.20220121 - 2022-01-26 04:15 PM	NA	IL15		cytokine		0.304		-0.23	0.896	0.00318	CCL5,CD83,CPT1A,Gzmb,ITGB1,LTA,NFKB1,PCNA,PIK3R1	CDKN2A,CREBBP,EP300,GATA3,IL15,IL2,IL4,Immunoglobulin,NFKB1,NFKB2,NFKBIA,RELA,STAT3,STAT6
Chow_vs_HFHS_markers_IEL.Plasmablast cell.20220121 - 2022-01-26 04:15 PM	NA	IL12A		cytokine						0.00318	CCL5,ICAM1,LTA	CDKN2A,CREBBP,EP300,IFNG,IL12A,IRF8,JAK2,NFKB1,RELA,SP1,STAT3,STAT6
Chow_vs_HFHS_markers_IEL.Plasmablast cell.20220121 - 2022-01-26 04:15 PM	NA	TAL1		transcription regulator						0.00331	FCRL1,HBB,ICAM1,NFKB1,SLAMF1,USP34
Chow_vs_HFHS_markers_IEL.Plasmablast cell.20220121 - 2022-01-26 04:15 PM	NA	IL10		cytokine		-0.588		-0.045	-0.473	0.00332	CCL5,CD72,CD83,ICAM1,IL17RA,IL4R,NFKBID,POLE,SLAMF1	GATA3,IFNG,IL10,IL2,IRF8,Immunoglobulin,Interferon alpha,NFKB1,NFKBIA,RELA,STAT3,STAT6
Chow_vs_HFHS_markers_IEL.Plasmablast cell.20220121 - 2022-01-26 04:15 PM	NA	HOXA3		transcription regulator						0.00381	IL17RA,ITGB1,SLAMF1
Chow_vs_HFHS_markers_IEL.Plasmablast cell.20220121 - 2022-01-26 04:15 PM	NA	RELA		transcription regulator		-0.199	bias	-0.278	0.47	0.00381	CCL5,CR2,EGR1,ICAM1,LTA,NFATC2,NFKB1,NFKBID,XIAP	BCL3,CDKN2A,CREBBP,EP300,GATA3,IL4,NFKB1,NFKB2,RELA,SP1,STAT3,STAT6,TP53
Chow_vs_HFHS_markers_IEL.Plasmablast cell.20220121 - 2022-01-26 04:15 PM	NA	RBPJ		transcription regulator		-0.218		0.153	-0.519	0.00381	CR2,GLS,IL17RA,LEFTY1,NFKB1
Chow_vs_HFHS_markers_IEL.Plasmablast cell.20220121 - 2022-01-26 04:15 PM	NA	AIMP1		cytokine						0.00404	CCL5,ICAM1	AIMP1,IL12B,STAT3
Chow_vs_HFHS_markers_IEL.Plasmablast cell.20220121 - 2022-01-26 04:15 PM	NA	HNRNPD		transcription regulator						0.00404	CR2,HBB
Chow_vs_HFHS_markers_IEL.Plasmablast cell.20220121 - 2022-01-26 04:15 PM	NA	LEP		growth factor	Inhibited	-2.031		-0.174	-1.583	0.00483	CCL5,CPT1A,EGR1,ICAM1,JAK2,MED13,NCF1,PCNA,Scd2	ADIPOQ,Histone h3,Insulin,Jnk,LEP,NFKB1,NFKBIA,NR3C1,RELA,SIRT1,SP1,STAT3,TP53,XBP1,progesterone
Chow_vs_HFHS_markers_IEL.Plasmablast cell.20220121 - 2022-01-26 04:15 PM	NA	CXCL2		cytokine						0.00519	CCL5,ICAM1	CXCL2,GATA3,Jnk,NFKB1,NFKB2,NFKBIA,NFKBIB,NR3C1,P38 MAPK,RELA,SP1,STAT3
Chow_vs_HFHS_markers_IEL.Plasmablast cell.20220121 - 2022-01-26 04:15 PM	NA	IL21		cytokine		-1.363	bias	-0.271	-0.841	0.00567	CCL5,EGR1,Gzmb,Ighg2b,PCNA	FOXP3,IFNG,IL21,IRF8,Ige,NFKB1,RELA,STAT3,STAT6
Chow_vs_HFHS_markers_IEL.Plasmablast cell.20220121 - 2022-01-26 04:15 PM	NA	LYL1		transcription regulator						0.00581	EGR1,NFKB1
Chow_vs_HFHS_markers_IEL.Plasmablast cell.20220121 - 2022-01-26 04:15 PM	NA	CCL2		cytokine		-0.305		-0.137	-0.041	0.00585	CCL5,ICAM1,NCF1,PCNA	CCL2,CXCL2,GATA3,IL12A,IL12B,Jnk,NFKBIB,NR3C1,P38 MAPK,RELA,STAT3
Chow_vs_HFHS_markers_IEL.Plasmablast cell.20220121 - 2022-01-26 04:15 PM	NA	E2F1		transcription regulator		0.502	bias	-0.25	1.075	0.00621	ACTR1A,ARHGAP4,EGR1,HNRNPR,ICAM1,LTA4H,PCNA,PIK3R1,PRKDC	E2F1,Histone h3,Insulin,NFKBIA,NR3C1,SIRT1,SP1,XBP1
Chow_vs_HFHS_markers_IEL.Plasmablast cell.20220121 - 2022-01-26 04:15 PM	NA	FOXN2		transcription regulator						0.0064	HBB
Chow_vs_HFHS_markers_IEL.Plasmablast cell.20220121 - 2022-01-26 04:15 PM	NA	ZNF496		transcription regulator						0.0064	HBB
Chow_vs_HFHS_markers_IEL.Plasmablast cell.20220121 - 2022-01-26 04:15 PM	NA	TSLP		cytokine						0.00641	CD83,ICAM1,NFKB1	CDKN2A,CREBBP,CSF2,EP300,GATA3,IL6,Jnk,NFKB1,NFKBIA,NFKBIB,NR3C1,P38 MAPK,RELA,SP1,STAT3,TSLP
Chow_vs_HFHS_markers_IEL.Plasmablast cell.20220121 - 2022-01-26 04:15 PM	NA	KLF13		transcription regulator						0.00647	CCL5,HBB
Chow_vs_HFHS_markers_IEL.Plasmablast cell.20220121 - 2022-01-26 04:15 PM	NA	CDKN2A		transcription regulator		1.446		0.037	1.35	0.00656	CCL5,CHAF1A,EGR1,JAK2,LTA,PCNA,TMPO	CDKN2A,CREBBP,EP300,IL6,NFKB1,NFKBIA,RELA,SP1,STAT3
Chow_vs_HFHS_markers_IEL.Plasmablast cell.20220121 - 2022-01-26 04:15 PM	NA	IL12B		cytokine						0.00672	CCL5,ICAM1,LTA	CDKN2A,CREBBP,EP300,IFNG,IL12B,IRF8,Ige,NFKB1,RELA,STAT3,STAT6
Chow_vs_HFHS_markers_IEL.Plasmablast cell.20220121 - 2022-01-26 04:15 PM	NA	WT1		transcription regulator						0.00688	EGR1,ELK4,GSN,MED13,RALGPS2,Scd2
Chow_vs_HFHS_markers_IEL.Plasmablast cell.20220121 - 2022-01-26 04:15 PM	NA	KLF2		transcription regulator		0		0.071	-0.142	0.00712	CCL5,CR2,HBB,ITGB1,ITGB2
Chow_vs_HFHS_markers_IEL.Plasmablast cell.20220121 - 2022-01-26 04:15 PM	NA	TP53		transcription regulator		-1.522		-0.046	-1.338	0.00722	AGO2,CCL5,COP1,CPT1A,DLG1,DSTN,EGR1,ELK4,GATM,GSN,Gzmb,ICAM1,IL17RA,IL4R,NCF1,NFKB1,PCNA,PDRG1,PIK3R1,PPP4C,PRKCB,ST13	15-deoxy-delta-12,14 -PGJ 2,BCL3,GATA3,Histone h3,IL6,NFKB1,NFKB2,NFKBIA,NR3C1,PTGS2,RELA,SP1,STAT3,TP53
Chow_vs_HFHS_markers_IEL.Plasmablast cell.20220121 - 2022-01-26 04:15 PM	NA	IRF4		transcription regulator		1		0.051	0.899	0.00744	IL17RA,ITGB1,JAK2,NFATC2,PCNA
Chow_vs_HFHS_markers_IEL.Plasmablast cell.20220121 - 2022-01-26 04:15 PM	NA	BCL3		transcription regulator						0.00769	CCL5,EGR1,ICAM1	BCL3,GATA3,IFNG,IL6,IRF8,NFKB1,NFKB2,NFKBIA,RELA,SP1,STAT3,STAT6,TP53
Chow_vs_HFHS_markers_IEL.Plasmablast cell.20220121 - 2022-01-26 04:15 PM	NA	NOTCH1		transcription regulator		-0.647		-0.05	-0.527	0.00779	GATD3A/GATD3B,GLS,ICAM1,ITGB1,NCF1,NFKB1
Chow_vs_HFHS_markers_IEL.Plasmablast cell.20220121 - 2022-01-26 04:15 PM	NA	SP100		transcription regulator						0.00788	HBB,ICAM1
Chow_vs_HFHS_markers_IEL.Plasmablast cell.20220121 - 2022-01-26 04:15 PM	NA	SRF		transcription regulator		-0.414		-0.168	-0.088	0.00797	CCL5,DSTN,EGR1,GSN,ITGB1,NFATC2,PDLIM7
Chow_vs_HFHS_markers_IEL.Plasmablast cell.20220121 - 2022-01-26 04:15 PM	NA	SIRT1		transcription regulator		-0.227		0.144	-0.625	0.00798	CCL5,CD72,CD83,CPT1A,ICAM1,NCF1,PCNA,Scd2	ADIPOQ,Histone h3,Insulin,Jnk,NFKB1,NFKBIA,NR3C1,PPARGC1A,RELA,SIRT1,SP1,STAT3,TP53,XBP1
Chow_vs_HFHS_markers_IEL.Plasmablast cell.20220121 - 2022-01-26 04:15 PM	NA	POU2F1		transcription regulator						0.0081	CR2,ICAM1,NFKB1,PDRG1
Chow_vs_HFHS_markers_IEL.Plasmablast cell.20220121 - 2022-01-26 04:15 PM	NA	IL18		cytokine		-1.414	bias	-0.277	-0.823	0.00845	CCL5,CD83,Gzmb,ICAM1,VAMP2	CDKN2A,CREBBP,CXCL2,EP300,GATA3,IL18,IL2,IL6,Jnk,NFKB1,NFKBIA,NR3C1,RELA,SP1,STAT3,STAT6
Chow_vs_HFHS_markers_IEL.Plasmablast cell.20220121 - 2022-01-26 04:15 PM	NA	FLI1		transcription regulator						0.00948	CCL5,EGR1,HBB	FLI1,GATA1,IRF8,IgG,STAT3
Chow_vs_HFHS_markers_IEL.Plasmablast cell.20220121 - 2022-01-26 04:15 PM	NA	ARNT2		transcription regulator		-1.342	bias	-0.403	-0.441	0.0105	EGR1,ELK4,ICAM1,JAK2,NFATC2
Chow_vs_HFHS_markers_IEL.Plasmablast cell.20220121 - 2022-01-26 04:15 PM	NA	BCL11B		transcription regulator						0.0107	Gzmb,IL4R,LTA
Chow_vs_HFHS_markers_IEL.Plasmablast cell.20220121 - 2022-01-26 04:15 PM	NA	NFATC2	0.323	transcription regulator		0		-0.182	0.364	0.011	CCL5,CD83,LMO4,NFKB1,SLAMF1
Chow_vs_HFHS_markers_IEL.Plasmablast cell.20220121 - 2022-01-26 04:15 PM	NA	IL5		cytokine		-1.633	bias	-0.383	-0.694	0.011	EGR1,ICAM1,IL4R,LTA,RASGRP2,Scd2
Chow_vs_HFHS_markers_IEL.Plasmablast cell.20220121 - 2022-01-26 04:15 PM	NA	SMAD3		transcription regulator		-1.432		-0.203	-0.982	0.011	EGR1,GLS,ITGB1,LEFTY1,PCNA,XIAP
Chow_vs_HFHS_markers_IEL.Plasmablast cell.20220121 - 2022-01-26 04:15 PM	NA	FLT3LG		cytokine						0.0119	CCL5,CD83,ICAM1
Chow_vs_HFHS_markers_IEL.Plasmablast cell.20220121 - 2022-01-26 04:15 PM	NA	PSMD10		transcription regulator						0.0119	ICAM1,PCNA
Chow_vs_HFHS_markers_IEL.Plasmablast cell.20220121 - 2022-01-26 04:15 PM	NA	CNTF		cytokine		0.555		-0.073	0.717	0.0123	CCL5,EGR1,GATM,HVCN1,Scd2
Chow_vs_HFHS_markers_IEL.Plasmablast cell.20220121 - 2022-01-26 04:15 PM	NA	SIM1		transcription regulator		-1.342	bias	-0.384	-0.483	0.0125	EGR1,ELK4,ICAM1,JAK2,NFATC2
Chow_vs_HFHS_markers_IEL.Plasmablast cell.20220121 - 2022-01-26 04:15 PM	NA	HLTF		transcription regulator						0.0128	HBB
Chow_vs_HFHS_markers_IEL.Plasmablast cell.20220121 - 2022-01-26 04:15 PM	NA	ECSIT		transcription regulator						0.0128	CD83,NFKB1
Chow_vs_HFHS_markers_IEL.Plasmablast cell.20220121 - 2022-01-26 04:15 PM	NA	SP110		transcription regulator		0		0.083	-0.166	0.0129	IL4R,ITGB1,NFATC2,POLE
Chow_vs_HFHS_markers_IEL.Plasmablast cell.20220121 - 2022-01-26 04:15 PM	NA	ANGPT2		growth factor	Inhibited	-2.177	bias	-0.297	-1.531	0.013	CCL5,ICAM1,LARP4,NCF1,ST13
Chow_vs_HFHS_markers_IEL.Plasmablast cell.20220121 - 2022-01-26 04:15 PM	NA	NODAL		growth factor						0.0138	CCL5,XIAP
Chow_vs_HFHS_markers_IEL.Plasmablast cell.20220121 - 2022-01-26 04:15 PM	NA	VEGFA		growth factor		-0.31	bias	-0.299	0.409	0.0138	CD83,EGR1,ICAM1,ITGB1,NFATC2,PCNA
Chow_vs_HFHS_markers_IEL.Plasmablast cell.20220121 - 2022-01-26 04:15 PM	NA	Tcf7		transcription regulator		-0.152		0.016	-0.184	0.0147	CD83,Gzmb,IL4R,MGAT5,NFKB1
Chow_vs_HFHS_markers_IEL.Plasmablast cell.20220121 - 2022-01-26 04:15 PM	NA	CITED2		transcription regulator	Activated	2.19	bias	0.337	1.452	0.015	ELK4,ICAM1,IL17RA,MED13,TOR1AIP1
Chow_vs_HFHS_markers_IEL.Plasmablast cell.20220121 - 2022-01-26 04:15 PM	NA	IL27		cytokine		-1.121		-0.209	-0.719	0.0152	CCL5,EGR1,Gzmb,ICAM1
Chow_vs_HFHS_markers_IEL.Plasmablast cell.20220121 - 2022-01-26 04:15 PM	NA	HGF		growth factor		-1.225	bias	-0.277	-0.581	0.0155	CCL5,EGR1,ICAM1,ITGB1,LTA,NFKB1,PCNA,PRKDC
Chow_vs_HFHS_markers_IEL.Plasmablast cell.20220121 - 2022-01-26 04:15 PM	NA	TNFSF13B		cytokine						0.0155	CD83,CR2,ICAM1,XIAP
Chow_vs_HFHS_markers_IEL.Plasmablast cell.20220121 - 2022-01-26 04:15 PM	NA	IGF1		growth factor		-0.822		-0.191	-0.288	0.0155	CCL5,EGR1,HBB,ICAM1,IL4R,MGA,PCNA,Scd2,XIAP
Chow_vs_HFHS_markers_IEL.Plasmablast cell.20220121 - 2022-01-26 04:15 PM	NA	GFI1		transcription regulator		1.982	bias	0.341	1.307	0.0166	ATF1,ICAM1,LTA,NFKB1
Chow_vs_HFHS_markers_IEL.Plasmablast cell.20220121 - 2022-01-26 04:15 PM	NA	CEBPB		transcription regulator		-1	bias	-0.279	-0.442	0.0172	CCL5,CPT1A,HBB,ICAM1,NFATC2,NFKBID,PCNA,POLE,TMPO
Chow_vs_HFHS_markers_IEL.Plasmablast cell.20220121 - 2022-01-26 04:15 PM	NA	SMAD7		transcription regulator		1.948		0.127	1.7	0.0177	CCL5,ICAM1,PCNA,XIAP
Chow_vs_HFHS_markers_IEL.Plasmablast cell.20220121 - 2022-01-26 04:15 PM	NA	NOSTRIN		transcription regulator						0.0178	CCL5,NFKB1
Chow_vs_HFHS_markers_IEL.Plasmablast cell.20220121 - 2022-01-26 04:15 PM	NA	HSF1		transcription regulator						0.0183	ICAM1,NFATC2,NFKB1,PRKDC,ST13
Chow_vs_HFHS_markers_IEL.Plasmablast cell.20220121 - 2022-01-26 04:15 PM	NA	FUS		transcription regulator						0.0188	CNOT1,ICAM1
Chow_vs_HFHS_markers_IEL.Plasmablast cell.20220121 - 2022-01-26 04:15 PM	NA	SSRP1		transcription regulator						0.0188	COP1,EGR1
Chow_vs_HFHS_markers_IEL.Plasmablast cell.20220121 - 2022-01-26 04:15 PM	NA	IRF5		transcription regulator						0.0189	CCL5,NFKB1,TMPO
Chow_vs_HFHS_markers_IEL.Plasmablast cell.20220121 - 2022-01-26 04:15 PM	NA	NFYA		transcription regulator						0.0189	EGR1,ICAM1,Scd2
Chow_vs_HFHS_markers_IEL.Plasmablast cell.20220121 - 2022-01-26 04:15 PM	NA	TAF3		transcription regulator						0.0191	LEFTY1
Chow_vs_HFHS_markers_IEL.Plasmablast cell.20220121 - 2022-01-26 04:15 PM	NA	TXLNA	-0.324	cytokine						0.0191	LTA
Chow_vs_HFHS_markers_IEL.Plasmablast cell.20220121 - 2022-01-26 04:15 PM	NA	ZBTB18		transcription regulator						0.0191	PIK3R1
Chow_vs_HFHS_markers_IEL.Plasmablast cell.20220121 - 2022-01-26 04:15 PM	NA	BCL6		transcription regulator						0.0192	CD72,FCRL1,Gzmb,IL4R,NFKB1
Chow_vs_HFHS_markers_IEL.Plasmablast cell.20220121 - 2022-01-26 04:15 PM	NA	STAT1		transcription regulator		-0.767	bias	-0.257	-0.152	0.0193	CCL5,EGR1,GLS,Gzmb,ICAM1,JAK2,NFKB1
Chow_vs_HFHS_markers_IEL.Plasmablast cell.20220121 - 2022-01-26 04:15 PM	NA	CREM		transcription regulator						0.0196	EGR1,Marcks,NFKBID,SIAH2
Chow_vs_HFHS_markers_IEL.Plasmablast cell.20220121 - 2022-01-26 04:15 PM	NA	ING1		transcription regulator						0.0211	CCL5,JAK2
Chow_vs_HFHS_markers_IEL.Plasmablast cell.20220121 - 2022-01-26 04:15 PM	NA	HMGB1		transcription regulator						0.0219	CD83,EGR1,ICAM1
Chow_vs_HFHS_markers_IEL.Plasmablast cell.20220121 - 2022-01-26 04:15 PM	NA	TNFSF14		cytokine						0.0222	CCL5,ICAM1
Chow_vs_HFHS_markers_IEL.Plasmablast cell.20220121 - 2022-01-26 04:15 PM	NA	IL1A		cytokine		-0.399	bias	-0.283	0.211	0.0228	CCL5,CD83,ICAM1,ITGB1,NFKB1
Chow_vs_HFHS_markers_IEL.Plasmablast cell.20220121 - 2022-01-26 04:15 PM	NA	POU2F2		transcription regulator						0.0244	BANK1,FCRL1,GATM
Chow_vs_HFHS_markers_IEL.Plasmablast cell.20220121 - 2022-01-26 04:15 PM	NA	KITLG		growth factor						0.0253	BLVRB,EGR1,Ifi27l2a/Ifi27l2b,PRKCB,SAMSN1
Chow_vs_HFHS_markers_IEL.Plasmablast cell.20220121 - 2022-01-26 04:15 PM	NA	CRLF1		cytokine						0.0253	ICAM1
Chow_vs_HFHS_markers_IEL.Plasmablast cell.20220121 - 2022-01-26 04:15 PM	NA	NFX1		transcription regulator						0.0253	NFKB1
Chow_vs_HFHS_markers_IEL.Plasmablast cell.20220121 - 2022-01-26 04:15 PM	NA	MEOX2		transcription regulator						0.0258	ICAM1,PCNA
Chow_vs_HFHS_markers_IEL.Plasmablast cell.20220121 - 2022-01-26 04:15 PM	NA	CSF1		cytokine		0.371	bias	-0.269	0.898	0.0276	CCL5,EGR1,GLS,ITGB1,PCNA
Chow_vs_HFHS_markers_IEL.Plasmablast cell.20220121 - 2022-01-26 04:15 PM	NA	ARRB1		transcription regulator						0.0283	EGR1,PCNA
Chow_vs_HFHS_markers_IEL.Plasmablast cell.20220121 - 2022-01-26 04:15 PM	NA	PCGF2		transcription regulator						0.0283	NFKB1,TXLNA
Chow_vs_HFHS_markers_IEL.Plasmablast cell.20220121 - 2022-01-26 04:15 PM	NA	PGF		growth factor						0.0283	EGR1,JAK2
Chow_vs_HFHS_markers_IEL.Plasmablast cell.20220121 - 2022-01-26 04:15 PM	NA	KLF3		transcription regulator	Activated	2		0.124	1.751	0.0285	DIAPH1,HBB,IL17RA,JAK2,LTA,TMPO
Chow_vs_HFHS_markers_IEL.Plasmablast cell.20220121 - 2022-01-26 04:15 PM	NA	TCF4		transcription regulator		-0.447		-0.103	-0.216	0.0285	ARHGAP4,DSTN,JAK2,LEFTY1,RASGRP2,UBE3A
Chow_vs_HFHS_markers_IEL.Plasmablast cell.20220121 - 2022-01-26 04:15 PM	NA	BRCA1		transcription regulator						0.0286	CCL5,EGR1,HBB,PCNA
Chow_vs_HFHS_markers_IEL.Plasmablast cell.20220121 - 2022-01-26 04:15 PM	NA	ATF1	-0.268	transcription regulator						0.0296	EGR1,PCNA
Chow_vs_HFHS_markers_IEL.Plasmablast cell.20220121 - 2022-01-26 04:15 PM	NA	CYLD		transcription regulator						0.0296	CR2,SLAMF1
Chow_vs_HFHS_markers_IEL.Plasmablast cell.20220121 - 2022-01-26 04:15 PM	NA	IL17F		cytokine						0.0296	ICAM1,LTA
Chow_vs_HFHS_markers_IEL.Plasmablast cell.20220121 - 2022-01-26 04:15 PM	NA	TNFSF11		cytokine		-0.448	bias	-0.319	0.248	0.0308	CCL5,CD83,ICAM1,NFATC2,NFKB1
Chow_vs_HFHS_markers_IEL.Plasmablast cell.20220121 - 2022-01-26 04:15 PM	NA	IL13		cytokine		-0.765		-0.179	-0.311	0.0311	CCL5,CD72,EGR1,GSN,ICAM1,LTA4H,SAMSN1
Chow_vs_HFHS_markers_IEL.Plasmablast cell.20220121 - 2022-01-26 04:15 PM	NA	NRG1		growth factor		-1.969		-0.228	-1.519	0.0312	ATF1,EGR1,GLS,ITGB2,LMO4
Chow_vs_HFHS_markers_IEL.Plasmablast cell.20220121 - 2022-01-26 04:15 PM	NA	ANKRD1		transcription regulator						0.0316	NFATC2
Chow_vs_HFHS_markers_IEL.Plasmablast cell.20220121 - 2022-01-26 04:15 PM	NA	KIDINS220		transcription regulator						0.0316	EGR1
Chow_vs_HFHS_markers_IEL.Plasmablast cell.20220121 - 2022-01-26 04:15 PM	NA	RBBP5		transcription regulator						0.0316	ITGB1
Chow_vs_HFHS_markers_IEL.Plasmablast cell.20220121 - 2022-01-26 04:15 PM	NA	RSF1		transcription regulator						0.0316	XIAP
Chow_vs_HFHS_markers_IEL.Plasmablast cell.20220121 - 2022-01-26 04:15 PM	NA	TIAL1		transcription regulator						0.0316	HBB
Chow_vs_HFHS_markers_IEL.Plasmablast cell.20220121 - 2022-01-26 04:15 PM	NA	MRTFA		transcription regulator						0.0323	CCL5,EGR1,ICAM1,ITGB1
Chow_vs_HFHS_markers_IEL.Plasmablast cell.20220121 - 2022-01-26 04:15 PM	NA	CREB1		transcription regulator		-1.937		-0.137	-1.578	0.0324	ATF1,CPT1A,CR2,EGR1,GLS,NFKBID,PCNA,SIAH2
Chow_vs_HFHS_markers_IEL.Plasmablast cell.20220121 - 2022-01-26 04:15 PM	NA	NFE2L2		transcription regulator		-0.478		-0.243	0.161	0.0324	CCL5,CHORDC1,DSTN,GLS,ICAM1,NCF1,PRKCB
Chow_vs_HFHS_markers_IEL.Plasmablast cell.20220121 - 2022-01-26 04:15 PM	NA	HBEGF		growth factor						0.0336	EGR1,ITGB1
Chow_vs_HFHS_markers_IEL.Plasmablast cell.20220121 - 2022-01-26 04:15 PM	NA	FOXO1		transcription regulator		-0.816		-0.199	-0.329	0.0337	BANK1,CPT1A,EGR1,Gzmb,ICAM1,IL17RA,ITGB2
Chow_vs_HFHS_markers_IEL.Plasmablast cell.20220121 - 2022-01-26 04:15 PM	NA	SUPT16H		transcription regulator						0.0352	COP1,EGR1,PCNA
Chow_vs_HFHS_markers_IEL.Plasmablast cell.20220121 - 2022-01-26 04:15 PM	NA	TRIM24		transcription regulator						0.036	CCL5,Ifi27l2a/Ifi27l2b,JAK2
Chow_vs_HFHS_markers_IEL.Plasmablast cell.20220121 - 2022-01-26 04:15 PM	NA	PRL		cytokine	Inhibited	-2.216	bias	-0.271	-1.615	0.0361	EGR1,JAK2,Marcks,NFKB1,PCNA
Chow_vs_HFHS_markers_IEL.Plasmablast cell.20220121 - 2022-01-26 04:15 PM	NA	PDX1		transcription regulator		-1.091		-0.104	-0.887	0.0368	EGR1,LTA4H,NFKB1,PCNA
Chow_vs_HFHS_markers_IEL.Plasmablast cell.20220121 - 2022-01-26 04:15 PM	NA	YBX1		transcription regulator						0.0368	CCL5,DYNLL2,HBB
Chow_vs_HFHS_markers_IEL.Plasmablast cell.20220121 - 2022-01-26 04:15 PM	NA	CCL15		cytokine						0.0378	ICAM1
Chow_vs_HFHS_markers_IEL.Plasmablast cell.20220121 - 2022-01-26 04:15 PM	NA	CCN6		growth factor						0.0378	ICAM1
Chow_vs_HFHS_markers_IEL.Plasmablast cell.20220121 - 2022-01-26 04:15 PM	NA	DLX4		transcription regulator						0.0378	HBB
Chow_vs_HFHS_markers_IEL.Plasmablast cell.20220121 - 2022-01-26 04:15 PM	NA	GMFG		growth factor						0.0378	ITGB1
Chow_vs_HFHS_markers_IEL.Plasmablast cell.20220121 - 2022-01-26 04:15 PM	NA	SF1		transcription regulator						0.0378	ICAM1
Chow_vs_HFHS_markers_IEL.Plasmablast cell.20220121 - 2022-01-26 04:15 PM	NA	Esrra		transcription regulator						0.0385	CPT1A,Gzmb,Scd2
Chow_vs_HFHS_markers_IEL.Plasmablast cell.20220121 - 2022-01-26 04:15 PM	NA	TNFSF10		cytokine						0.0385	Gzmb,PCNA,XIAP
Chow_vs_HFHS_markers_IEL.Plasmablast cell.20220121 - 2022-01-26 04:15 PM	NA	MYBL2		transcription regulator						0.0393	COPA,ITGB1
Chow_vs_HFHS_markers_IEL.Plasmablast cell.20220121 - 2022-01-26 04:15 PM	NA	TGFB2		growth factor						0.0393	EGR1,NFATC2,XIAP
Chow_vs_HFHS_markers_IEL.Plasmablast cell.20220121 - 2022-01-26 04:15 PM	NA	IRF1		transcription regulator		-0.508	bias	-0.291	0.054	0.0398	CCL5,IL17RA,JAK2,PCNA
Chow_vs_HFHS_markers_IEL.Plasmablast cell.20220121 - 2022-01-26 04:15 PM	NA	FASLG		cytokine						0.0407	EGR1,NFKB1
Chow_vs_HFHS_markers_IEL.Plasmablast cell.20220121 - 2022-01-26 04:15 PM	NA	GH1		growth factor						0.0419	EGR1,IL4R,VEZF1
Chow_vs_HFHS_markers_IEL.Plasmablast cell.20220121 - 2022-01-26 04:15 PM	NA	GLI2		transcription regulator						0.0419	CCL5,ITGB1,XIAP
Chow_vs_HFHS_markers_IEL.Plasmablast cell.20220121 - 2022-01-26 04:15 PM	NA	NRL		transcription regulator						0.0422	DGKD,PIK3R1
Chow_vs_HFHS_markers_IEL.Plasmablast cell.20220121 - 2022-01-26 04:15 PM	NA	CXCL12		cytokine						0.0423	CCL5,EGR1,ICAM1,ITGB1
Chow_vs_HFHS_markers_IEL.Plasmablast cell.20220121 - 2022-01-26 04:15 PM	NA	IL17A		cytokine		-0.084		-0.222	0.396	0.0429	CCL5,CD83,Gzmb,ICAM1,IL17RA
Chow_vs_HFHS_markers_IEL.Plasmablast cell.20220121 - 2022-01-26 04:15 PM	NA	IFNB1		cytokine						0.0439	CCL5,CD83,Eif2s3y,Ifi27l2a/Ifi27l2b,SH2D1B
Chow_vs_HFHS_markers_IEL.Plasmablast cell.20220121 - 2022-01-26 04:15 PM	NA	ASCL2		transcription regulator						0.0439	EGR1
Chow_vs_HFHS_markers_IEL.Plasmablast cell.20220121 - 2022-01-26 04:15 PM	NA	CC2D1A		transcription regulator						0.0439	CCL5
Chow_vs_HFHS_markers_IEL.Plasmablast cell.20220121 - 2022-01-26 04:15 PM	NA	NKRF		transcription regulator						0.0439	CCL5
Chow_vs_HFHS_markers_IEL.Plasmablast cell.20220121 - 2022-01-26 04:15 PM	NA	PRDM4		transcription regulator						0.0439	ITGB2
Chow_vs_HFHS_markers_IEL.Plasmablast cell.20220121 - 2022-01-26 04:15 PM	NA	IRF3		transcription regulator						0.0448	CCL5,ICAM1,Ifi27l2a/Ifi27l2b,TMPO
Chow_vs_HFHS_markers_IEL.Plasmablast cell.20220121 - 2022-01-26 04:15 PM	NA	BCOR		transcription regulator						0.0453	BANK1,LMO4
Chow_vs_HFHS_markers_IEL.Plasmablast cell.20220121 - 2022-01-26 04:15 PM	NA	SQSTM1		transcription regulator						0.0453	LTA,RGCC
Chow_vs_HFHS_markers_IEL.Plasmablast cell.20220121 - 2022-01-26 04:15 PM	NA	FGF2		growth factor		0.038		-0.202	0.525	0.0459	EGR1,ICAM1,ITGB1,LEFTY1,NFKB1,PCNA,PRKDC
Chow_vs_HFHS_markers_IEL.Plasmablast cell.20220121 - 2022-01-26 04:15 PM	NA	IL1B		cytokine		-1.826		-0.146	-1.379	0.0474	CCL5,CD83,EGR1,Gzmb,ICAM1,IL4R,ITGB1,LTA,NFATC2,NFKB1,PCNA,SLAMF1
Chow_vs_HFHS_markers_IEL.Plasmablast cell.20220121 - 2022-01-26 04:15 PM	NA	RB1		transcription regulator		1.406		-0.039	1.491	0.0479	CCL5,CD83,CHAF1A,EGR1,NFKB1,PCNA,TMPO
Chow_vs_HFHS_markers_IEL.Plasmablast cell.20220121 - 2022-01-26 04:15 PM	NA	NUPR1		transcription regulator		1.134		0.117	0.824	0.0488	ATAD5,DLG1,GPCPD1,PIK3R1,STK38,TMPO,WDR76
Chow_vs_HFHS_markers_IEL.Plasmablast cell.20220121 - 2022-01-26 04:15 PM	NA	TP73		transcription regulator		-1.709		-0.119	-1.426	0.0494	CD83,DLG1,EGR1,IL4R,NFKB1,PRKDC
Chow_vs_HFHS_markers_IEL.Plasmablast cell.20220121 - 2022-01-26 04:15 PM	NA	YY1		transcription regulator						0.0499	CR2,EGR1,KIF5B,PCNA,PTBP3
Chow_vs_HFHS_markers_IEL.Plasmablast cell.20220121 - 2022-01-26 04:15 PM	NA	CBL		transcription regulator						0.05	IL17RA,JAK2
Chow_vs_HFHS_markers_IEL.Plasmablast cell.20220121 - 2022-01-26 04:15 PM	NA	BHLHE40		transcription regulator	Inhibited	-2.236		-0.243	-1.692	0.0568	Gzmb,IL17RA,JAK2,SIAH2,SLAMF1
Chow_vs_HFHS_markers_IEL.Plasmablast cell.20220121 - 2022-01-26 04:15 PM	NA	TNF		cytokine	Inhibited	-2.526		-0.143	-1.975	0.127	CCL5,CD83,CPT1A,EGR1,GATD3A/GATD3B,GLS,ICAM1,IL4R,ITGB1,ITGB2,LTA,NCF1,NFATC2,NFKB1,PCNA,RGCC,XIAP
Chow_vs_HFHS_markers_IEL.B cell.20220121 - 2022-01-26 03:49 PM	NA	IL2		cytokine		1.509	bias	0.391	0.567	5.1e-08	CCL5,CD3G,CD8A,CXCR4,GZMA,Gzmb,KLRD1
Chow_vs_HFHS_markers_IEL.B cell.20220121 - 2022-01-26 03:49 PM	NA	TBX21		transcription regulator						5.66e-08	GZMA,Gzmb,KLRD1,NKG7
Chow_vs_HFHS_markers_IEL.B cell.20220121 - 2022-01-26 03:49 PM	NA	GATA3		transcription regulator						1.87e-07	CCL5,CD3E,CXCR4,GZMA,NKG7
Chow_vs_HFHS_markers_IEL.B cell.20220121 - 2022-01-26 03:49 PM	NA	TNFSF9		cytokine						2.3e-07	CD3E,CD8A,KLRD1
Chow_vs_HFHS_markers_IEL.B cell.20220121 - 2022-01-26 03:49 PM	NA	IL7		cytokine		0.666	bias	0.447	-0.204	1.22e-06	CD3G,CD8A,CXCR4,Gzmb
Chow_vs_HFHS_markers_IEL.B cell.20220121 - 2022-01-26 03:49 PM	NA	GATA2		transcription regulator						2.42e-06	CCL5,CXCR4,GZMA,Gzmb,NKG7
Chow_vs_HFHS_markers_IEL.B cell.20220121 - 2022-01-26 03:49 PM	NA	IL21		cytokine		1.72	bias	0.466	0.919	2.5e-06	CCL5,GZMA,Gzmb,KLRD1
Chow_vs_HFHS_markers_IEL.B cell.20220121 - 2022-01-26 03:49 PM	NA	FOXP3		transcription regulator						2.73e-06	CCL5,CXCR4,GZMA,Gzmb
Chow_vs_HFHS_markers_IEL.B cell.20220121 - 2022-01-26 03:49 PM	NA	IL18		cytokine	Activated	2	bias	0.475	1.049	3.67e-06	CCL5,GZMA,Gzmb,NKG7
Chow_vs_HFHS_markers_IEL.B cell.20220121 - 2022-01-26 03:49 PM	NA	IL15		cytokine		1.363	bias	0.395	0.484	4.22e-06	CCL5,CD8A,CXCR4,Gzmb,KLRD1
Chow_vs_HFHS_markers_IEL.B cell.20220121 - 2022-01-26 03:49 PM	NA	ZEB2		transcription regulator						8.05e-06	CD7,GZMA,NKG7
Chow_vs_HFHS_markers_IEL.B cell.20220121 - 2022-01-26 03:49 PM	NA	FLT3LG		cytokine						9.52e-06	CCL5,CD3G,CXCR4
Chow_vs_HFHS_markers_IEL.B cell.20220121 - 2022-01-26 03:49 PM	NA	IL3		cytokine						3.39e-05	CD3G,CXCR4,GZMA,Gzmb
Chow_vs_HFHS_markers_IEL.B cell.20220121 - 2022-01-26 03:49 PM	NA	IL4		cytokine		-0.196	bias	0.397	-1.144	3.4e-05	CCL5,CD8A,CXCR4,GZMA,Gzmb,KLRD1
Chow_vs_HFHS_markers_IEL.B cell.20220121 - 2022-01-26 03:49 PM	NA	Cux1		transcription regulator						5.23e-05	CCL5,CD8A
Chow_vs_HFHS_markers_IEL.B cell.20220121 - 2022-01-26 03:49 PM	NA	SOX11		transcription regulator						6.85e-05	CCL5,CD3E,CXCR4
Chow_vs_HFHS_markers_IEL.B cell.20220121 - 2022-01-26 03:49 PM	NA	GFI1		transcription regulator						8.21e-05	CD7,CXCR4,GZMA
Chow_vs_HFHS_markers_IEL.B cell.20220121 - 2022-01-26 03:49 PM	NA	IL10		cytokine		-0.236		0.077	-0.385	0.000115	CCL5,CXCR4,GZMA,KLRD1
Chow_vs_HFHS_markers_IEL.B cell.20220121 - 2022-01-26 03:49 PM	NA	CXCL12		cytokine						0.000196	CCL5,CD3G,CXCR4
Chow_vs_HFHS_markers_IEL.B cell.20220121 - 2022-01-26 03:49 PM	NA	IKZF2		transcription regulator						0.000203	GZMA,Gzmb
Chow_vs_HFHS_markers_IEL.B cell.20220121 - 2022-01-26 03:49 PM	NA	ZBTB16		transcription regulator						0.000248	CD3E,CD3G,CD8A
Chow_vs_HFHS_markers_IEL.B cell.20220121 - 2022-01-26 03:49 PM	NA	Tcf7		transcription regulator						0.000258	CD3E,GZMA,Gzmb
Chow_vs_HFHS_markers_IEL.B cell.20220121 - 2022-01-26 03:49 PM	NA	ETS1		transcription regulator						0.000268	CCL5,GZMA,Gzmb
Chow_vs_HFHS_markers_IEL.B cell.20220121 - 2022-01-26 03:49 PM	NA	TGFB1		growth factor		-1.377		0.196	-1.813	0.000457	CCL5,CXCR4,GZMA,Gzmb,Igha,KLRD1
Chow_vs_HFHS_markers_IEL.B cell.20220121 - 2022-01-26 03:49 PM	NA	IL17A		cytokine						0.000595	CCL5,CXCR4,Gzmb	IL17A,STAT3,prostaglandin E2
Chow_vs_HFHS_markers_IEL.B cell.20220121 - 2022-01-26 03:49 PM	NA	NFKB1		transcription regulator						0.000595	CCL5,CD3G,Gzmb
Chow_vs_HFHS_markers_IEL.B cell.20220121 - 2022-01-26 03:49 PM	NA	TRIM28		transcription regulator						0.000627	CCL5,CXCR4
Chow_vs_HFHS_markers_IEL.B cell.20220121 - 2022-01-26 03:49 PM	NA	ZBTB7B		transcription regulator						0.00079	CD8A,Gzmb
Chow_vs_HFHS_markers_IEL.B cell.20220121 - 2022-01-26 03:49 PM	NA	IL6		cytokine						0.000896	CCL5,CXCR4,Gzmb,KLRD1
Chow_vs_HFHS_markers_IEL.B cell.20220121 - 2022-01-26 03:49 PM	NA	YAP1		transcription regulator						0.000965	CCL5,CXCR4,Rps27/Rps27rt
Chow_vs_HFHS_markers_IEL.B cell.20220121 - 2022-01-26 03:49 PM	NA	IRF5		transcription regulator						0.00115	CCL5,CXCR4
Chow_vs_HFHS_markers_IEL.B cell.20220121 - 2022-01-26 03:49 PM	NA	CD40LG		cytokine						0.00138	CCL5,CD8A,CXCR4
Chow_vs_HFHS_markers_IEL.B cell.20220121 - 2022-01-26 03:49 PM	NA	EOMES		transcription regulator						0.00191	CXCR4,GZMA
Chow_vs_HFHS_markers_IEL.B cell.20220121 - 2022-01-26 03:49 PM	NA	Esrra		transcription regulator						0.00198	GZMA,Gzmb
Chow_vs_HFHS_markers_IEL.B cell.20220121 - 2022-01-26 03:49 PM	NA	TNFSF10		cytokine						0.00198	CXCR4,Gzmb
Chow_vs_HFHS_markers_IEL.B cell.20220121 - 2022-01-26 03:49 PM	NA	CEBPA		transcription regulator						0.00203	CD3G,CD7,CXCR4
Chow_vs_HFHS_markers_IEL.B cell.20220121 - 2022-01-26 03:49 PM	NA	IL13		cytokine						0.00219	CCL5,CD3E,CXCR4
Chow_vs_HFHS_markers_IEL.B cell.20220121 - 2022-01-26 03:49 PM	NA	ARNT		transcription regulator						0.00222	CXCR4,Gzmb
Chow_vs_HFHS_markers_IEL.B cell.20220121 - 2022-01-26 03:49 PM	NA	SOX12		transcription regulator						0.00231	CD3E
Chow_vs_HFHS_markers_IEL.B cell.20220121 - 2022-01-26 03:49 PM	NA	TCF12		transcription regulator						0.00286	CD3E,CD3G
Chow_vs_HFHS_markers_IEL.B cell.20220121 - 2022-01-26 03:49 PM	NA	IL27		cytokine						0.00319	CCL5,Gzmb
Chow_vs_HFHS_markers_IEL.B cell.20220121 - 2022-01-26 03:49 PM	NA	NFKB2		transcription regulator						0.00323	CCL5,CXCR4
Chow_vs_HFHS_markers_IEL.B cell.20220121 - 2022-01-26 03:49 PM	NA	PML		transcription regulator						0.004	CXCR4,Gzmb
Chow_vs_HFHS_markers_IEL.B cell.20220121 - 2022-01-26 03:49 PM	NA	ASCL2		transcription regulator						0.00404	CXCR4
Chow_vs_HFHS_markers_IEL.B cell.20220121 - 2022-01-26 03:49 PM	NA	CC2D1A		transcription regulator						0.00404	CCL5
Chow_vs_HFHS_markers_IEL.B cell.20220121 - 2022-01-26 03:49 PM	NA	NKRF		transcription regulator						0.00404	CCL5
Chow_vs_HFHS_markers_IEL.B cell.20220121 - 2022-01-26 03:49 PM	NA	PDGFD		growth factor						0.00404	CXCR4
Chow_vs_HFHS_markers_IEL.B cell.20220121 - 2022-01-26 03:49 PM	NA	LEF1		transcription regulator						0.00409	CXCR4,Gzmb
Chow_vs_HFHS_markers_IEL.B cell.20220121 - 2022-01-26 03:49 PM	NA	MRTFB		transcription regulator						0.00428	CCL5,CXCR4
Chow_vs_HFHS_markers_IEL.B cell.20220121 - 2022-01-26 03:49 PM	NA	LITAF		transcription regulator						0.00461	CCL5
Chow_vs_HFHS_markers_IEL.B cell.20220121 - 2022-01-26 03:49 PM	NA	KLF2		transcription regulator						0.00504	CCL5,CXCR4
Chow_vs_HFHS_markers_IEL.B cell.20220121 - 2022-01-26 03:49 PM	NA	MRTFA		transcription regulator						0.00504	CCL5,CXCR4
Chow_vs_HFHS_markers_IEL.B cell.20220121 - 2022-01-26 03:49 PM	NA	BRMS1		transcription regulator						0.00519	CXCR4
Chow_vs_HFHS_markers_IEL.B cell.20220121 - 2022-01-26 03:49 PM	NA	TRIM29		transcription regulator						0.00519	CXCR4
Chow_vs_HFHS_markers_IEL.B cell.20220121 - 2022-01-26 03:49 PM	NA	ID3		transcription regulator						0.00569	CCL5,CXCR4
Chow_vs_HFHS_markers_IEL.B cell.20220121 - 2022-01-26 03:49 PM	NA	NFATC2		transcription regulator						0.0062	CCL5,CD3G
Chow_vs_HFHS_markers_IEL.B cell.20220121 - 2022-01-26 03:49 PM	NA	STAT3		transcription regulator						0.00644	CCL5,CXCR4,Gzmb
Chow_vs_HFHS_markers_IEL.B cell.20220121 - 2022-01-26 03:49 PM	NA	CNTF		cytokine						0.00655	CCL5,CXCR4
Chow_vs_HFHS_markers_IEL.B cell.20220121 - 2022-01-26 03:49 PM	NA	FOXD3		transcription regulator						0.00691	CXCR4
Chow_vs_HFHS_markers_IEL.B cell.20220121 - 2022-01-26 03:49 PM	NA	CSF3		cytokine						0.00709	CCL5,CXCR4
Chow_vs_HFHS_markers_IEL.B cell.20220121 - 2022-01-26 03:49 PM	NA	ID2		transcription regulator						0.00727	CCL5,CXCR4
Chow_vs_HFHS_markers_IEL.B cell.20220121 - 2022-01-26 03:49 PM	NA	CCL3L3		cytokine						0.00748	CCL5
Chow_vs_HFHS_markers_IEL.B cell.20220121 - 2022-01-26 03:49 PM	NA	AIMP1		cytokine						0.00863	CCL5
Chow_vs_HFHS_markers_IEL.B cell.20220121 - 2022-01-26 03:49 PM	NA	VEGFC		growth factor						0.00863	CXCR4
Chow_vs_HFHS_markers_IEL.B cell.20220121 - 2022-01-26 03:49 PM	NA	IFNA2		cytokine						0.00863	CCL5,Gzmb
Chow_vs_HFHS_markers_IEL.B cell.20220121 - 2022-01-26 03:49 PM	NA	EPAS1		transcription regulator						0.00904	CXCR4,Gzmb
Chow_vs_HFHS_markers_IEL.B cell.20220121 - 2022-01-26 03:49 PM	NA	KITLG		growth factor						0.00939	CD3G,CXCR4
Chow_vs_HFHS_markers_IEL.B cell.20220121 - 2022-01-26 03:49 PM	NA	BCL10		transcription regulator						0.00977	CCL5
Chow_vs_HFHS_markers_IEL.B cell.20220121 - 2022-01-26 03:49 PM	NA	CXCL2		cytokine						0.00977	CCL5
Chow_vs_HFHS_markers_IEL.B cell.20220121 - 2022-01-26 03:49 PM	NA	IL19		cytokine						0.00977	CXCR4
Chow_vs_HFHS_markers_IEL.B cell.20220121 - 2022-01-26 03:49 PM	NA	CXCL3		cytokine						0.0103	CCL5
Chow_vs_HFHS_markers_IEL.B cell.20220121 - 2022-01-26 03:49 PM	NA	YY2		transcription regulator						0.0103	CXCR4
Chow_vs_HFHS_markers_IEL.B cell.20220121 - 2022-01-26 03:49 PM	NA	IKZF1		transcription regulator						0.0107	CD8A,Gzmb
Chow_vs_HFHS_markers_IEL.B cell.20220121 - 2022-01-26 03:49 PM	NA	FOXN1		transcription regulator						0.0109	GZMA
Chow_vs_HFHS_markers_IEL.B cell.20220121 - 2022-01-26 03:49 PM	NA	KLF13		transcription regulator						0.0109	CCL5
Chow_vs_HFHS_markers_IEL.B cell.20220121 - 2022-01-26 03:49 PM	NA	LDB1		transcription regulator						0.0115	CD3E,CD3G
Chow_vs_HFHS_markers_IEL.B cell.20220121 - 2022-01-26 03:49 PM	NA	LMO2		transcription regulator						0.0116	CD3E,CD3G
Chow_vs_HFHS_markers_IEL.B cell.20220121 - 2022-01-26 03:49 PM	NA	STAT5A		transcription regulator						0.0116	GZMA,Gzmb
Chow_vs_HFHS_markers_IEL.B cell.20220121 - 2022-01-26 03:49 PM	NA	PRDM1		transcription regulator						0.012	CXCR4,Gzmb
Chow_vs_HFHS_markers_IEL.B cell.20220121 - 2022-01-26 03:49 PM	NA	Gm21596/Hmgb1		transcription regulator						0.0149	CXCR4
Chow_vs_HFHS_markers_IEL.B cell.20220121 - 2022-01-26 03:49 PM	NA	NODAL		growth factor						0.0161	CCL5
Chow_vs_HFHS_markers_IEL.B cell.20220121 - 2022-01-26 03:49 PM	NA	ETV1		transcription regulator						0.0172	CXCR4
Chow_vs_HFHS_markers_IEL.B cell.20220121 - 2022-01-26 03:49 PM	NA	SRF		transcription regulator						0.0172	CCL5,CXCR4
Chow_vs_HFHS_markers_IEL.B cell.20220121 - 2022-01-26 03:49 PM	NA	CXCL10		cytokine						0.0178	CCL5
Chow_vs_HFHS_markers_IEL.B cell.20220121 - 2022-01-26 03:49 PM	NA	NOSTRIN		transcription regulator						0.0183	CCL5
Chow_vs_HFHS_markers_IEL.B cell.20220121 - 2022-01-26 03:49 PM	NA	ING1		transcription regulator						0.02	CCL5
Chow_vs_HFHS_markers_IEL.B cell.20220121 - 2022-01-26 03:49 PM	NA	ETV4		transcription regulator						0.0206	CXCR4
Chow_vs_HFHS_markers_IEL.B cell.20220121 - 2022-01-26 03:49 PM	NA	TNFSF14		cytokine						0.0206	CCL5
Chow_vs_HFHS_markers_IEL.B cell.20220121 - 2022-01-26 03:49 PM	NA	CREBBP		transcription regulator						0.0212	CCL5,CXCR4
Chow_vs_HFHS_markers_IEL.B cell.20220121 - 2022-01-26 03:49 PM	NA	PRDM16		transcription regulator						0.0217	CCL5
Chow_vs_HFHS_markers_IEL.B cell.20220121 - 2022-01-26 03:49 PM	NA	JAG2		growth factor						0.0223	CCL5
Chow_vs_HFHS_markers_IEL.B cell.20220121 - 2022-01-26 03:49 PM	NA	IL1B		cytokine						0.0225	CCL5,CXCR4,Gzmb
Chow_vs_HFHS_markers_IEL.B cell.20220121 - 2022-01-26 03:49 PM	NA	PGF		growth factor						0.0234	CXCR4
Chow_vs_HFHS_markers_IEL.B cell.20220121 - 2022-01-26 03:49 PM	NA	TCF3		transcription regulator						0.0234	CD3E,CD3G
Chow_vs_HFHS_markers_IEL.B cell.20220121 - 2022-01-26 03:49 PM	NA	EZH2		transcription regulator						0.0235	CCL5,CXCR4
Chow_vs_HFHS_markers_IEL.B cell.20220121 - 2022-01-26 03:49 PM	NA	STAT1		transcription regulator						0.024	CCL5,Gzmb
Chow_vs_HFHS_markers_IEL.B cell.20220121 - 2022-01-26 03:49 PM	NA	IL17F		cytokine						0.024	CXCR4
Chow_vs_HFHS_markers_IEL.B cell.20220121 - 2022-01-26 03:49 PM	NA	HBEGF		growth factor						0.0257	CXCR4
Chow_vs_HFHS_markers_IEL.B cell.20220121 - 2022-01-26 03:49 PM	NA	ZNF281		transcription regulator						0.0257	CXCR4
Chow_vs_HFHS_markers_IEL.B cell.20220121 - 2022-01-26 03:49 PM	NA	IL12A		cytokine						0.0262	CCL5
Chow_vs_HFHS_markers_IEL.B cell.20220121 - 2022-01-26 03:49 PM	NA	SIRT1		transcription regulator						0.0263	CCL5,NKG7
Chow_vs_HFHS_markers_IEL.B cell.20220121 - 2022-01-26 03:49 PM	NA	TCF7		transcription regulator						0.0274	CD3G
Chow_vs_HFHS_markers_IEL.B cell.20220121 - 2022-01-26 03:49 PM	NA	TWIST2		transcription regulator						0.0279	CD7
Chow_vs_HFHS_markers_IEL.B cell.20220121 - 2022-01-26 03:49 PM	NA	NFKBIA		transcription regulator						0.0281	CCL5,CXCR4
Chow_vs_HFHS_markers_IEL.B cell.20220121 - 2022-01-26 03:49 PM	NA	STAT6		transcription regulator						0.0288	CCL5,Gzmb
Chow_vs_HFHS_markers_IEL.B cell.20220121 - 2022-01-26 03:49 PM	NA	FOXO1		transcription regulator						0.0298	GZMA,Gzmb
Chow_vs_HFHS_markers_IEL.B cell.20220121 - 2022-01-26 03:49 PM	NA	RELA		transcription regulator						0.0303	CCL5,CXCR4
Chow_vs_HFHS_markers_IEL.B cell.20220121 - 2022-01-26 03:49 PM	NA	NFKBIB		transcription regulator						0.0307	CCL5
Chow_vs_HFHS_markers_IEL.B cell.20220121 - 2022-01-26 03:49 PM	NA	TSC22D3		transcription regulator						0.0307	CCL5
Chow_vs_HFHS_markers_IEL.B cell.20220121 - 2022-01-26 03:49 PM	NA	CBL		transcription regulator						0.0319	CD3E
Chow_vs_HFHS_markers_IEL.B cell.20220121 - 2022-01-26 03:49 PM	NA	HGF		growth factor						0.0328	CCL5,CXCR4
Chow_vs_HFHS_markers_IEL.B cell.20220121 - 2022-01-26 03:49 PM	NA	SOX2		transcription regulator						0.0331	CCL5,CXCR4
Chow_vs_HFHS_markers_IEL.B cell.20220121 - 2022-01-26 03:49 PM	NA	MYC		transcription regulator						0.0332	CXCR4,Igha,Rps27/Rps27rt
Chow_vs_HFHS_markers_IEL.B cell.20220121 - 2022-01-26 03:49 PM	NA	Ccl2		cytokine						0.0335	CCL5
Chow_vs_HFHS_markers_IEL.B cell.20220121 - 2022-01-26 03:49 PM	NA	IL12B		cytokine						0.0341	CCL5
Chow_vs_HFHS_markers_IEL.B cell.20220121 - 2022-01-26 03:49 PM	NA	STAT2		transcription regulator						0.0341	CCL5
Chow_vs_HFHS_markers_IEL.B cell.20220121 - 2022-01-26 03:49 PM	NA	FOXC2		transcription regulator						0.0347	CXCR4
Chow_vs_HFHS_markers_IEL.B cell.20220121 - 2022-01-26 03:49 PM	NA	IL25		cytokine						0.0352	CCL5
Chow_vs_HFHS_markers_IEL.B cell.20220121 - 2022-01-26 03:49 PM	NA	BCL3		transcription regulator						0.0358	CCL5
Chow_vs_HFHS_markers_IEL.B cell.20220121 - 2022-01-26 03:49 PM	NA	CUX1		transcription regulator						0.0369	CCL5
Chow_vs_HFHS_markers_IEL.B cell.20220121 - 2022-01-26 03:49 PM	NA	CSF2		cytokine						0.0371	CD8A,CXCR4
Chow_vs_HFHS_markers_IEL.B cell.20220121 - 2022-01-26 03:49 PM	NA	BACH1		transcription regulator						0.038	CXCR4
Chow_vs_HFHS_markers_IEL.B cell.20220121 - 2022-01-26 03:49 PM	NA	HAND2		transcription regulator						0.038	CXCR4
Chow_vs_HFHS_markers_IEL.B cell.20220121 - 2022-01-26 03:49 PM	NA	HIF1A		transcription regulator						0.0382	CCL5,CXCR4
Chow_vs_HFHS_markers_IEL.B cell.20220121 - 2022-01-26 03:49 PM	NA	FLI1		transcription regulator						0.0386	CCL5
Chow_vs_HFHS_markers_IEL.B cell.20220121 - 2022-01-26 03:49 PM	NA	SNAI2		transcription regulator						0.0386	CXCR4
Chow_vs_HFHS_markers_IEL.B cell.20220121 - 2022-01-26 03:49 PM	NA	BCL11B		transcription regulator						0.0402	Gzmb
Chow_vs_HFHS_markers_IEL.B cell.20220121 - 2022-01-26 03:49 PM	NA	TBP		transcription regulator						0.0402	CD3E
Chow_vs_HFHS_markers_IEL.B cell.20220121 - 2022-01-26 03:49 PM	NA	PAX7		transcription regulator						0.0414	CXCR4
Chow_vs_HFHS_markers_IEL.B cell.20220121 - 2022-01-26 03:49 PM	NA	SP1		transcription regulator						0.0434	CCL5,CXCR4
Chow_vs_HFHS_markers_IEL.B cell.20220121 - 2022-01-26 03:49 PM	NA	ZFPM1		transcription regulator						0.0441	Gzmb
Chow_vs_HFHS_markers_IEL.B cell.20220121 - 2022-01-26 03:49 PM	NA	IFI16		transcription regulator						0.0452	CCL5
Chow_vs_HFHS_markers_IEL.B cell.20220121 - 2022-01-26 03:49 PM	NA	TBX5		transcription regulator						0.0452	CXCR4
Chow_vs_HFHS_markers_IEL.B cell.20220121 - 2022-01-26 03:49 PM	NA	JUND		transcription regulator						0.0458	CCL5
Chow_vs_HFHS_markers_IEL.B cell.20220121 - 2022-01-26 03:49 PM	NA	AIRE		transcription regulator						0.0463	CCL5
Chow_vs_HFHS_markers_IEL.B cell.20220121 - 2022-01-26 03:49 PM	NA	TGFA		growth factor						0.0463	CCL5
Chow_vs_HFHS_markers_IEL.B cell.20220121 - 2022-01-26 03:49 PM	NA	CEBPB		transcription regulator						0.0473	CCL5,CXCR4
Chow_vs_HFHS_markers_IEL.B cell.20220121 - 2022-01-26 03:49 PM	NA	POU2AF1		transcription regulator						0.0485	CXCR4
Chow_vs_HFHS_markers_IEL.B cell.20220121 - 2022-01-26 03:49 PM	NA	FEV		transcription regulator						0.0491	CXCR4
Chow_vs_HFHS_markers_IEL.B cell.20220121 - 2022-01-26 03:49 PM	NA	AREG		growth factor						0.0496	CXCR4
Chow_vs_HFHS_markers_LP.B cell.20220121 - 2022-01-26 04:15 PM	NA	TNF		cytokine	Activated	3.201	bias	0.306	1.501	3.9e-13	ATP2B1,CCL5,CD274,CD86,CREM,DENND4A,DUSP5,EGR3,FOXO1,GADD45A,GCH1,IL21R,IRF4,IRS2,LITAF,LTB,MYC,NFATC1,NR4A1,NR4A2,PDE4B,PIM1,PLAUR,PTEN,QKI,RGS1,S100A10,SCD,SNN,SOD1,STAT3,TGIF1,TNFAIP3,TNFRSF1B,UGCG	CEBPB,CREB1,CREM,CSF3,CTNNB1,ESR2,IL1B,IgG,JUN,NFKB1,NFKB2,NFKBIA,NFkB (complex),POU2AF1,REL,STAT1,STAT3,STAT5B,TNF,beta-estradiol,forskolin
Chow_vs_HFHS_markers_LP.B cell.20220121 - 2022-01-26 04:15 PM	NA	CD40LG		cytokine	Activated	2.484	bias	0.712	0.376	2.46e-12	CCL5,CD86,DUSP5,GADD45A,GCH1,IL21R,IRF4,KDM6B,LTB,MYC,PIM1,PLAUR,PLEK,RGS1,STAT3,TGIF1,TNFAIP3	CD40LG,CEBPB,IFNG,IL6,IRF1,JUN,NFKB1,NFKBIA,NFkB (complex),RELA,SP1,STAT1,STAT3,TNF,TP53
Chow_vs_HFHS_markers_LP.B cell.20220121 - 2022-01-26 04:15 PM	NA	EGF		growth factor	Activated	3.393	bias	0.532	1.256	9.1e-12	CD274,CREM,DUSP5,EGR3,EIF2AK3,GADD45A,KDM6B,KRAS,MEF2D,MYC,NR4A1,NR4A2,PER1,PLAUR,PTEN,S100A10,SCD,STAT3,TGIF1,TNFAIP3	ATF2,CEBPB,CREB1,CREM,Creb,EGF,FOS,GNAQ,HDAC3,HIF1A,JUN,KRAS,MYC,NFkB (complex),RELA,SRF,STAT1,STAT3,TGFB1,TP53
Chow_vs_HFHS_markers_LP.B cell.20220121 - 2022-01-26 04:15 PM	NA	TGFB1		growth factor		1.877		0.243	0.729	1.27e-11	ABCG1,CCL5,CD274,CD86,DOCK2,EGR3,FILIP1L,FOXO1,GADD45A,GNA13,GZMA,HNRNPH1,KDM6B,KRAS,LITAF,MYC,NFATC1,NR4A1,NR4A2,PDE7A,PIM1,PLAUR,PTEN,QKI,RASGEF1B,S100A10,SCD,SLA,STAT3,TCF12,TGIF1,TNFAIP3,WNK1	CTNNB1,EGFR,EGR1,FGF2,FOS,HIF1A,JUN,MYC,NFKB1,NFkB (complex),PI3K (complex),PPARG,REL,RELA,STAT1,STAT3,TCF7L2,TGFB1,Tgf beta,YAP1
Chow_vs_HFHS_markers_LP.B cell.20220121 - 2022-01-26 04:15 PM	NA	CSF3		cytokine		-0.019		0	-0.019	2.35e-11	CCL5,EGR3,GADD45A,LTB,MYC,NFATC1,PIM1,PTEN,RGS1,SOD1,STAT3,TNFAIP3,TNFRSF1B	CEBPB,CSF3,IL6,IRF1,JUN,MAPK14,MYC,NFATC4,NFKB1,NFKBIA,NFkB (complex),RELA,SP1,STAT3,STAT5B,TNF,TP53
Chow_vs_HFHS_markers_LP.B cell.20220121 - 2022-01-26 04:15 PM	NA	NFKB1		transcription regulator	Activated	2.306	bias	0.644	0.316	6.83e-11	AGO2,CCL5,CD274,CD86,GADD45A,IRF4,LTB,MYC,NFATC1,NR4A1,NR4A2,PIM1,RGS1,TNFAIP3	CEBPB,CSF2,HIF1A,IL12 (family),IRF1,IRF8,JUN,MYC,NFKB1,NFKB2,NFKBIA,NFkB (complex),REL,RELA,SP1,STAT1,STAT3,STAT5A,TNF,TP53
Chow_vs_HFHS_markers_LP.B cell.20220121 - 2022-01-26 04:15 PM	NA	CTNNB1		transcription regulator	Activated	3.248	bias	0.447	1.796	1.11e-10	CCL5,CD274,GCH1,IRF4,JCHAIN,MEF2D,MYC,NFATC1,NR4A1,PDE4B,PLAUR,PSAP,PTEN,Rps27/Rps27rt,SCD,SLC16A6,STAT3,TCF12,TGIF1,TNFAIP3,TNFRSF1B,TOB2,UGCG	CEBPB,CTNNB1,FOS,HDAC3,IL1A,IL1B,JUN,NFATC2,NFKB1,NFKBIA,NFkB (complex),P38 MAPK,REL,RELA,SP1,STAT1,STAT3,TNF
Chow_vs_HFHS_markers_LP.B cell.20220121 - 2022-01-26 04:15 PM	NA	RELA		transcription regulator	Activated	3	bias	0.594	0.919	4.31e-10	CCL5,CD274,GCH1,GNA13,IRF2BP2,IRF4,LTB,MYC,NFATC1,NR4A1,NR4A2,PDE4B,PTEN,QKI,RGS1,TNFAIP3	CEBPB,CTNNB1,FOS,HGF,HIF1A,IRF1,IRF8,JUN,MYC,NFKB1,NFKBIA,NFkB (complex),PPARG,REL,RELA,SP1,STAT1,STAT3,TCF7L2,TNF
Chow_vs_HFHS_markers_LP.B cell.20220121 - 2022-01-26 04:15 PM	NA	IL3		cytokine		1.729	bias	0.603	0.315	4.32e-10	CD86,CREM,CSNK1A1,EGR3,GADD45A,GNA13,GZMA,JCHAIN,MYC,NFATC1,NFATC3,PIM1,SOD1,WNK1	CEBPB,IL3,JUN,MYC,NFKB1,STAT3,TP53
Chow_vs_HFHS_markers_LP.B cell.20220121 - 2022-01-26 04:15 PM	NA	IL1B		cytokine	Activated	3.247	bias	0.313	1.954	2.34e-09	CCL5,CD274,CD86,CREM,DUSP5,EIF2AK3,FOXO1,GADD45A,GCH1,IRF4,IRS2,ITPKB,MYC,NR4A1,NR4A2,PDE4B,PIM1,S100A10,STAT3,TNFAIP3,TNFRSF1B,UGCG	CEBPB,IFNG,IL1A,IL1B,IRF1,IRF8,JUN,MYC,NFKB1,NFKBIA,NFkB (complex),REL,RELA,SMAD3,SP1,STAT1,STAT3,TNF,TP53
Chow_vs_HFHS_markers_LP.B cell.20220121 - 2022-01-26 04:15 PM	NA	NFATC2		transcription regulator		0.839	bias	0.389	-0.097	2.47e-09	CCL5,CD274,CD86,EGR3,IKZF1,IRF4,KDM6B,MYC,NFATC1,NR4A1,RGS1	FOS,IL12 (family),IL4,IRF1,IRF8,Ige,NFATC2,NFATC3,NFKB1,NFKBIA,REL,RELA,STAT1,STAT3,STAT6
Chow_vs_HFHS_markers_LP.B cell.20220121 - 2022-01-26 04:15 PM	NA	TNFSF11		cytokine	Activated	2.901	bias	0.683	0.611	3.48e-09	CCL5,FOXO1,GCH1,IRF4,ITPKB,MYC,NFATC1,NFATC3,PAG1,PIM1,PLAUR,TNFRSF1B	AKT1,BRCA1,CEBPB,FOXO1,HIF1A,ID2,IFNG,IL1B,IRF1,JUN,MYC,N-cor,NFKB1,NFkB (complex),REL,STAT1,STAT3,TNFSF11,TP53
Chow_vs_HFHS_markers_LP.B cell.20220121 - 2022-01-26 04:15 PM	NA	BCL6		transcription regulator		-1.731		-0.207	-1.216	1.1e-08	CD274,EGR3,GADD45A,IL21R,IRF4,ITPRIP,LITAF,MYC,NFATC1,PTEN,STAT3	BCL6,CEBPB,CSF3,HIF1A,IL6,IRF1,JUN,MYC,NFKB1,NFKBIA,NFkB (complex),RELA,SP1,STAT1,STAT3,STAT5B,TNF
Chow_vs_HFHS_markers_LP.B cell.20220121 - 2022-01-26 04:15 PM	NA	IFNG		cytokine	Activated	2.355	bias	0.358	0.755	1.42e-08	CCL5,CD274,CD86,CREM,DUSP5,EGR3,EIF2AK3,FOXO1,GCH1,GNA13,IRF4,IRS2,ITPKB,KCTD12,KRAS,LTB,MYC,PIM1,PLAUR,PLEK,RGS1,S100A10,STAT3,TGIF1,TNFRSF1B	CEBPB,IFNG,IL1B,IL6,IRF1,IRF8,JUN,MYC,NFKB1,NFKBIA,NFkB (complex),REL,RELA,SMAD3,SP1,STAT1,STAT3,TNF,TP53
Chow_vs_HFHS_markers_LP.B cell.20220121 - 2022-01-26 04:15 PM	NA	IL33		cytokine	Activated	2.373	bias	0.536	0.807	1.57e-08	ABCG1,CCL5,CD86,CREM,DOCK2,EGR3,GNA13,MYC,NFATC1,NR4A1,RGS1,TNFAIP3,TNFRSF1B	CSF2,FOS,IL33,IRF1,Ige,JUN,MEF2D,NFATC2,NFATC3,NFKB1,NFKBIA,NFkB (complex),P38 MAPK,REL,RELA,STAT3,STAT5A
Chow_vs_HFHS_markers_LP.B cell.20220121 - 2022-01-26 04:15 PM	NA	CSF2		cytokine		1.809	bias	0.676	-0.348	1.67e-08	ABCG1,CD86,EGR3,GCH1,IRF4,LTB,MYC,NFATC1,NR4A1,NR4A2,PDE4B,PIM1,PLAUR,TNFAIP3,TNFRSF1B	CEBPB,CSF2,CTNNB1,HIF1A,IL1B,IRF1,JUN,MYC,NFATC2,NFKB1,NFKB2,NFkB (complex),REL,RELA,SP1,SRF,STAT1,STAT3,TNF,TP53,Vegf
Chow_vs_HFHS_markers_LP.B cell.20220121 - 2022-01-26 04:15 PM	NA	FOS		transcription regulator		0.522	bias	0.273	-0.191	5.39e-08	AFF4,CCL5,IRS2,MYC,NFATC1,NR4A1,PIM1,PLAUR,PTEN,QKI,S100A10,SCD,SMG1,SNN,UGCG	ATF2,CEBPB,CREB1,ESR1,ESR2,FOS,HDAC3,HIF1A,JUN,MYC,NFkB (complex),PPARG,RB1
Chow_vs_HFHS_markers_LP.B cell.20220121 - 2022-01-26 04:15 PM	NA	AGT		growth factor	Activated	2.65	bias	0.416	0.973	1.16e-07	ATP2B1,CCL5,CD86,CREM,GCH1,IKZF1,IRS2,ITPKB,KRAS,LNPEP,MYC,NR4A1,NR4A2,PTEN,SATB1,SOD1,TNFRSF1B,UGCG	AGT,CEBPB,CREB1,EGR1,FOXO1,FOXO3,HIF1A,IL1B,Insulin,JUN,MXI1,NFKB1,NFKB2,NFKBIA,NFkB (complex),NFkB (family),PPARG,RB1,REL,RELA,SP1,STAT1,STAT3,TNF,TP53
Chow_vs_HFHS_markers_LP.B cell.20220121 - 2022-01-26 04:15 PM	NA	CEBPA		transcription regulator		1.56	bias	0.284	0.558	1.32e-07	EDF1,FOXO1,GADD45A,GCH1,IRS2,LITAF,MYC,NFATC1,NR4A2,PUM2,QKI,SCD,SOD1	ATF2,CEBPA,FOS,HDAC3,HIF1A,JUN,MYC
Chow_vs_HFHS_markers_LP.B cell.20220121 - 2022-01-26 04:15 PM	NA	IL2		cytokine	Activated	2.331	bias	0.486	0.626	1.45e-07	CCL5,CD274,CD86,DUSP5,FOXO1,GZMA,IRF4,LTB,MYC,PDE4B,PIM1,RASGEF1B,SATB1,SLA,STAT3,TNFRSF1B	CEBPB,IL10,IL12 (complex),IL1B,IL2,IRF1,JUN,MYC,NFKB1,NFkB (complex),REL,RELA,STAT1,STAT3,TP53,TSC22D3
Chow_vs_HFHS_markers_LP.B cell.20220121 - 2022-01-26 04:15 PM	NA	NFKBIA		transcription regulator	Activated	2.937		0.223	2.176	1.49e-07	CCL5,CD86,GADD45A,GCH1,LITAF,MYC,NR4A1,PIM1,PTEN,SOD1,TCF12,TNFAIP3,TNFRSF1B	CHUK,CTNNB1,EGR1,FOXO3,IKBKB,IRF1,IRF5,JUN,Jnk,NFKB1,NFKBIA,NFkB (complex),NR3C1,RELA,SP1,STAT3,TNF,YAP1
Chow_vs_HFHS_markers_LP.B cell.20220121 - 2022-01-26 04:15 PM	NA	TNFSF13B		cytokine		1.151	bias	0.312	0.279	3.66e-07	CD274,CD86,DUSP5,FOXO1,MYC,NR4A2,PLAUR,PLEK	BRCA1,CEBPB,ERK1/2,FOXO1,HIF1A,IFNG,IL2,IRF1,JUN,NFKB1,NFkB (complex),NR3C1,RAF1,RELA,SP1,STAT1,STAT3,TNF,TNFSF13B,TP53
Chow_vs_HFHS_markers_LP.B cell.20220121 - 2022-01-26 04:15 PM	NA	BCL3		transcription regulator		-1.055		-0.127	-0.762	3.87e-07	CCL5,CD274,CD86,DUSP5,NR4A1,PLAUR	BCL3,CEBPB,IL12 (family),IL1B,IRF1,IRF8,NFKB1,NFKBIA,NFkB (complex),REL,RELA,SP1,STAT1,STAT3,cytokine
Chow_vs_HFHS_markers_LP.B cell.20220121 - 2022-01-26 04:15 PM	NA	STAT3	0.443	transcription regulator	Activated	2.566	bias	0.387	1.398	4.16e-07	CCL5,CD274,CD86,DUSP5,EGR3,GADD45A,IRF4,MYC,NFATC1,NR4A2,PIM1,PLAUR,STAT3,TNFRSF1B,WIPF1	CEBPB,CREB1,FOS,IL17A,IL6,IRF1,IRF8,Interferon alpha,JUN,MYC,NFKB1,NFKBIA,NFkB (complex),RELA,SP1,STAT1,STAT3,TNF,ZBTB16
Chow_vs_HFHS_markers_LP.B cell.20220121 - 2022-01-26 04:15 PM	NA	FGF2		growth factor		1.47	bias	0.432	0.059	4.71e-07	CD274,FOXO1,GADD45A,GCH1,KRAS,MEF2D,MYC,NR4A1,NR4A2,PLAUR,PTEN,S100A10,SCD	ATF2,CEBPB,EGR1,FGF2,FOS,FOXO1,HDAC3,HIF1A,IGF1,JUN,MYC,NFKB1,NFKBIA,NFkB (complex),NGF,REL,RELA,SP1,STAT3,TNF
Chow_vs_HFHS_markers_LP.B cell.20220121 - 2022-01-26 04:15 PM	NA	MED1		transcription regulator		1.091	bias	0.757	-0.395	5.67e-07	EDF1,FOXO1,GADD45A,IKZF1,IRF4,MYC,PIM1,SCD,SMARCA4
Chow_vs_HFHS_markers_LP.B cell.20220121 - 2022-01-26 04:15 PM	NA	IGF2		growth factor						9.97e-07	GADD45A,GCH1,MEF2D,MYC,PIM1,PTEN,SATB1,TGIF1	ATF2,CEBPB,CREB1,FOS,FOXO1,FOXO3,HDAC3,HIF1A,IGF1,IGF2,IKBKB,INSR,IRF5,JUN,MYC,NFKB1,NFKB2,NFKBIA,NFkB (complex),NFkB (family),NR3C1,STAT3,STAT5B
Chow_vs_HFHS_markers_LP.B cell.20220121 - 2022-01-26 04:15 PM	NA	FOXP3		transcription regulator						1.6e-06	CCL5,GZMA,IRF4,NR4A1,P2RY10,RGS1,SATB1,TNFAIP3	FOXP3,HIF1A,IRF1,NFKB1,NFKB2,NFkB (complex),RELA
Chow_vs_HFHS_markers_LP.B cell.20220121 - 2022-01-26 04:15 PM	NA	IL4		cytokine		1.729	bias	0.494	-0.378	2.3e-06	ARID5A,CCL5,CD274,CD86,DENND4A,GZMA,IRF4,JCHAIN,KCTD12,KDM6B,LTB,MYC,NFATC1,PDE4B,PIM1,RASGEF1B,S100A10,TNFAIP3,UBL3	CD40,IL12 (complex),IL2,IL4,IRF1,IRF8,NFKB1,NFKB2,NFKBIA,NFkB (complex),NR3C1,REL,SMAD3,STAT1,STAT3,STAT6
Chow_vs_HFHS_markers_LP.B cell.20220121 - 2022-01-26 04:15 PM	NA	JUN		transcription regulator		1.584	bias	0.498	0.105	2.78e-06	CD274,DUSP5,GADD45A,IRS2,MYC,NFATC1,NR4A1,PIM1,PLAUR,PTEN,S100A10,SCD	CEBPB,CTNNB1,ESR2,FOS,FOXO1,FOXO3,HIF1A,IGF1,JUN,MED1,MYC,NFKB1,NFKBIA,NFkB (complex),PPARG,RELA,SP1,STAT3,TCF7L2,TNF
Chow_vs_HFHS_markers_LP.B cell.20220121 - 2022-01-26 04:15 PM	NA	NGF		growth factor	Activated	2.74	bias	0.551	1.23	3.08e-06	CD86,GADD45A,GCH1,MYC,NR4A1,PLAUR,PTEN,SOD1,STAT3	EGR1,FOS,HIF1A,JUN,Jnk,MAPK3,NFATC2,NFKB1,NFKB2,NFKBIA,NFkB (complex),NFkB (family),NGF,P38 MAPK,STAT3,YAP1
Chow_vs_HFHS_markers_LP.B cell.20220121 - 2022-01-26 04:15 PM	NA	STAT1		transcription regulator		0.923	bias	0.549	-0.727	3.15e-06	CCL5,CD274,CD86,CREM,FOXO1,KCTD12,MYC,PIM1,S100A10,STAT3,TNFAIP3	CD40,CEBPB,ICAM1,IFNG,IL1B,IL6,IRF1,NFKB1,NFKB2,NFKBIA,NFkB (complex),REL,SP1,STAT1,STAT3
Chow_vs_HFHS_markers_LP.B cell.20220121 - 2022-01-26 04:15 PM	NA	CDKN2A		transcription regulator		1.195		-0.079	1.404	3.24e-06	CCL5,CNOT6L,GNA13,IKZF1,KRAS,MYC,PTEN,TGIF1,TNFRSF1B,TOB2	CDKN2A,CEBPB,FOXO3,JUN,NFATC2,NFKB1,PARP1,POU5F1,RB1,STAT3,ZEB2,mir-8
Chow_vs_HFHS_markers_LP.B cell.20220121 - 2022-01-26 04:15 PM	NA	RB1		transcription regulator		-1.784		0.084	-2.044	3.4e-06	CCL5,CD274,CNOT6L,EGR3,GADD45A,IRS2,MYC,NR4A2,PER1,PIM1,TNFRSF1B,TOB2	ATF2,CEBPB,CREB1,FOS,FOXO1,HDAC3,HIF1A,IL6,IRF1,JUN,MYC,NFKB1,NFKBIA,NFkB (complex),PTEN,RB1,STAT1,STAT3,TP53
Chow_vs_HFHS_markers_LP.B cell.20220121 - 2022-01-26 04:15 PM	NA	IL7		cytokine		0.726	bias	0.557	-0.717	4.72e-06	CD274,CD86,DUSP5,FOXO1,LTB,MYC,PIM1	CEBPB,IFNG,IL15,IL2,IL7,IRF1,JUN,NFKB1,NFkB (complex),NR3C1,PI3K (complex),REL,STAT1,STAT3,TNFSF13B
Chow_vs_HFHS_markers_LP.B cell.20220121 - 2022-01-26 04:15 PM	NA	ECSIT		transcription regulator	Activated	2	bias	0.861	0.277	6.18e-06	NR4A2,PIM1,PLAUR,TNFAIP3	ECSIT,IRF1,NFKB1,NFKBIA,REL,RELA,STAT3
Chow_vs_HFHS_markers_LP.B cell.20220121 - 2022-01-26 04:15 PM	NA	EBI3		cytokine		1.069	bias	0.475	0.023	6.24e-06	CD274,CD86,MYC,NFATC1,PIM1	CEBPB,EBI3,FOS,IL27,IL4,IRF1,IRF8,JUN,MYC,NFATC2,NFKB1,NFKBIA,NFkB (complex),P38 MAPK,RELA,SMAD3,STAT1,STAT3,STAT6,TP53
Chow_vs_HFHS_markers_LP.B cell.20220121 - 2022-01-26 04:15 PM	NA	IL5		cytokine		0.746	bias	0.82	-1.657	6.39e-06	DUSP5,EGR3,ELL2,GADD45A,JCHAIN,LTB,MYC,PDE4B,PIM1	CEBPB,CSF2,CSF2RB,IL5,JUN,MYC,NFKB1,NFKBIA,NFkB (complex),RELA,STAT3,STAT5A,STAT5B,TP53
Chow_vs_HFHS_markers_LP.B cell.20220121 - 2022-01-26 04:15 PM	NA	CREM	0.307	transcription regulator		1.518		0.148	1.192	7.89e-06	CD86,CREM,IRS2,NFATC1,NR4A1,NR4A2,PER1	CEBPB,CREB1,CREM,Creb,FOS,FOXO1,FOXO3,HIF1A,Insulin,JUN,NFATC2,NFKB1,NFKBIA,P38 MAPK,PPARG
Chow_vs_HFHS_markers_LP.B cell.20220121 - 2022-01-26 04:15 PM	NA	IL17A		cytokine	Activated	2.211	bias	0.474	0.883	7.95e-06	CCL5,CD274,GADD45A,MYC,NFATC1,NR4A2,STAT3,TNFAIP3,TNFRSF1B	CEBPB,CSF3,IL17A,IL1B,IRF1,JUN,MYC,NFKB1,NFKBIA,REL,RELA,SP1,STAT1,STAT3,STAT5B,TNF,TP53
Chow_vs_HFHS_markers_LP.B cell.20220121 - 2022-01-26 04:15 PM	NA	STAT6		transcription regulator	Activated	2.132		0.127	1.763	8.06e-06	ARID5A,CCL5,DENND4A,IRF4,IRS2,KCTD12,KDM6B,LTB,NFATC1,S100A10,UBL3	IL4,IRF1,IRF8,NFKB2,RELA,STAT1,STAT6
Chow_vs_HFHS_markers_LP.B cell.20220121 - 2022-01-26 04:15 PM	NA	ID2		transcription regulator		1.134		-0.116	1.442	8.26e-06	CCL5,EEF1D,FOXO1,IRF4,LTB,MYC,NFATC1,NR4A1
Chow_vs_HFHS_markers_LP.B cell.20220121 - 2022-01-26 04:15 PM	NA	IL10		cytokine		-0.026		0.095	-0.305	8.56e-06	CCL5,CD274,CD86,GZMA,LTB,NFATC1,PDE4B,PLEK,PSAP,STAT3,TNFRSF1B	CD28,CEBPB,IL10,IL2,IL4,IL6,IRF1,IRF8,Immunoglobulin,NFATC2,NFKB1,NFKB2,NFKBIA,NR3C1,PRDM1,REL,RELA,STAT1,STAT3,STAT6,ZBTB16
Chow_vs_HFHS_markers_LP.B cell.20220121 - 2022-01-26 04:15 PM	NA	CREB1		transcription regulator	Activated	3.056	bias	0.293	2.073	1.07e-05	CREM,GADD45A,IRS2,LITAF,MYC,NR4A1,NR4A2,PER1,RASGEF1B,SCD,STAT3,TGIF1	CEBPB,CREB1,CREM,Creb,FOS,JUN,MYC,NFkB (complex),PPARG
Chow_vs_HFHS_markers_LP.B cell.20220121 - 2022-01-26 04:15 PM	NA	SP1		transcription regulator	Activated	2.197	bias	0.746	0.559	1.21e-05	CCL5,CREM,IL21R,IRF4,LTB,MYC,PIM1,PLAUR,SOD1,STAT3,TNFAIP3,UGCG	BRCA1,CEBPB,CREB1,CTNNB1,FOS,FOXO3,GLI1,JUN,MYC,NFATC2,NFkB (complex),SP1,SRF,STAT3,TP53,Vegf,XBP1
Chow_vs_HFHS_markers_LP.B cell.20220121 - 2022-01-26 04:15 PM	NA	REL		transcription regulator	Activated	2.581	bias	0.763	0.612	1.4e-05	CD86,CREM,IRF4,MYC,NFATC1,NR4A1,STAT3,TNFAIP3	CEBPB,CREB1,FOS,IL12 (family),IRF1,IRF8,JUN,MYC,NFKB1,NFKBIA,NFkB (complex),REL,RELA,SP1,STAT1,STAT3,cytokine
Chow_vs_HFHS_markers_LP.B cell.20220121 - 2022-01-26 04:15 PM	NA	NFATC1	0.302	transcription regulator		1.277	bias	0.675	-0.044	1.47e-05	EGR3,MYC,NFATC1,NFATC3,PAG1,PTEN	NFATC1,NFATC3,NFATC4
Chow_vs_HFHS_markers_LP.B cell.20220121 - 2022-01-26 04:15 PM	NA	PDGFB		growth factor		0.203	bias	0.431	-0.746	1.47e-05	FOXO1,MYC,NR4A1,PTEN,STAT3	CTNNB1,EGR1,ESR1,FOS,FOXO1,FOXO3,HIF1A,JUN,Jnk,MTOR,Mek,NFATC2,NFKB1,NFKBIA,NFkB (complex),P38 MAPK,PDGFB,STAT1,STAT3,YAP1
Chow_vs_HFHS_markers_LP.B cell.20220121 - 2022-01-26 04:15 PM	NA	BHLHE40		transcription regulator		1.414	bias	0.52	-0.057	1.51e-05	CD274,CD86,GCH1,JCHAIN,LTB,PDE4B,PER1,RGS1,STAT3	BHLHE40,CEBPB,IFNG,IL2,IRF1,NFKB1,NFkB (complex),NR3C1,STAT1,STAT3
Chow_vs_HFHS_markers_LP.B cell.20220121 - 2022-01-26 04:15 PM	NA	IGF1		growth factor		0.456	bias	0.409	-0.934	1.63e-05	CCL5,FOXO1,GADD45A,IRS2,MYC,NR4A1,PIM1,PLAUR,PLEK,PTEN,SCD,UGCG	ATF2,CEBPB,EGR1,ESR2,FOS,FOXO1,FOXO3,HDAC3,HIF1A,IGF1,INS,JUN,Jnk,MAPK8,MYC,NFKBIA,NFkB (complex),NR3C1,STAT3,TP53,YAP1
Chow_vs_HFHS_markers_LP.B cell.20220121 - 2022-01-26 04:15 PM	NA	TP53		transcription regulator		0.545		0.098	0.136	1.65e-05	AGO2,CCL5,DUSP5,EGR3,EIF2AK3,FOXO1,GADD45A,GNA13,HS3ST1,IL21R,MEF2D,MRPS24,MYC,PDE4B,PIM1,PLAUR,PSAP,PTEN,SCD,SOD1,STAT3,TNFRSF1B,UBL3	BRCA1,CEBPB,EGFR,EZH2,FOXO3,HIF1A,JUN,MAPK8,MYC,NFKB1,NFKBIA,NFkB (complex),NR3C1,RELA,SIRT1,SP1,STAT1,STAT3,TNF,TP53,YAP1
Chow_vs_HFHS_markers_LP.B cell.20220121 - 2022-01-26 04:15 PM	NA	IL1A		cytokine	Activated	2.176	bias	0.605	0.518	1.77e-05	CCL5,CD274,CD86,GCH1,MYC,S100A10,STAT3,TNFAIP3	CEBPB,CHUK,CTNNB1,IL1A,IL1B,IL6,IRF1,IRF5,JUN,MYD88,NFKB1,NFKBIA,NFkB (complex),REL,RELA,SP1,STAT1,STAT3,TNF
Chow_vs_HFHS_markers_LP.B cell.20220121 - 2022-01-26 04:15 PM	NA	EZH2		transcription regulator		-0.707		-0.136	-0.441	1.9e-05	CCL5,CSNK1A1,DUSP5,IKZF1,KRAS,LTB,MYC,PER1,PTEN,SATB1	BRCA1,CTNNB1,EZH2,HDAC1,HIF1A,MAZ,Mapk,NFKBIA,NFkB (complex),RELA,STAT1,TP53
Chow_vs_HFHS_markers_LP.B cell.20220121 - 2022-01-26 04:15 PM	NA	IRF4	0.502	transcription regulator		0.651		-0.108	0.886	2.32e-05	ELL2,IRF2BP2,IRF4,MYC,PLAUR,RGS1,SMARCA4	IRF4,PRDM1
Chow_vs_HFHS_markers_LP.B cell.20220121 - 2022-01-26 04:15 PM	NA	MEF2D	0.33	transcription regulator	Activated	2.213	bias	0.522	1.058	2.36e-05	IKZF1,IRF4,NR4A1,PTEN,SOD1
Chow_vs_HFHS_markers_LP.B cell.20220121 - 2022-01-26 04:15 PM	NA	CSF1		cytokine	Activated	2.179	bias	0.575	0.605	2.54e-05	CCL5,DUSP5,EGR3,IRF4,MYC,NFATC1,TNFAIP3,TNFRSF1B	CEBPB,CSF1,CSF2,CSF3,IL17A,JUN,MYC,NFKB1,NFKBIA,NFkB (complex),RELA,SP1,STAT1,STAT3,STAT5A,STAT5B,TNF,TP53
Chow_vs_HFHS_markers_LP.B cell.20220121 - 2022-01-26 04:15 PM	NA	ID3		transcription regulator		0.239		-0.056	0.385	3.23e-05	CCL5,FOXO1,IRF4,LTB,MYC,NFATC1,NR4A1
Chow_vs_HFHS_markers_LP.B cell.20220121 - 2022-01-26 04:15 PM	NA	POU2AF1		transcription regulator						4.29e-05	CD86,FOXO1,IRF4,MYC,S100A10	BRCA1,CEBPB,ERK1/2,FOXO1,HIF1A,IFNG,IL2,IL4,IRF1,IRF8,NFKB1,NFkB (complex),NR3C1,POU2AF1,RELA,STAT1,STAT3,STAT6,TP53
Chow_vs_HFHS_markers_LP.B cell.20220121 - 2022-01-26 04:15 PM	NA	MYC	0.305	transcription regulator		0.529	bias	0.344	-0.701	4.53e-05	ABCG1,CD274,CD86,DUSP5,GADD45A,HNRNPH1,IKZF1,IRF4,KRAS,MYC,NFATC3,PLAUR,PTEN,Rps27/Rps27rt,S100A10,SCD,STAT3	ATF2,CEBPB,CREB1,CTNNB1,FOS,HDAC3,HIF1A,IRF1,JUN,MYC,NFKB1,NFKBIA,NFkB (complex),PPARG,RAS,RB1,SP1,STAT3,TP53,YAP1
Chow_vs_HFHS_markers_LP.B cell.20220121 - 2022-01-26 04:15 PM	NA	STAT5A		transcription regulator		0.378		0.178	0.042	4.7e-05	ABCG1,DUSP5,GADD45A,GZMA,LTB,MYC,NR4A2,PIM1	IL2,IRF1,NFKB1,NFKBIA,NFkB (complex),NR3C1,SP1,STAT1,STAT3,STAT5A,STAT5B
Chow_vs_HFHS_markers_LP.B cell.20220121 - 2022-01-26 04:15 PM	NA	IL15		cytokine	Activated	2.579	bias	0.492	1.311	4.77e-05	CCL5,CD274,CD86,DUSP5,IL21R,MYC,PDE4B,PIM1,PLEK,PSAP	IL10,IL12 (family),IL15,IL2,IRF1,IRF8,Interferon alpha,MYD88,NFKB1,NFkB (complex),NR3C1,RELA,STAT1,STAT3,TSC22D3
Chow_vs_HFHS_markers_LP.B cell.20220121 - 2022-01-26 04:15 PM	NA	IRF8		transcription regulator		0.48	bias	0.406	-0.46	4.93e-05	CCL5,CD86,CREM,IRF4,MYC,NFATC1	IL12 (complex),IL27,IRF1,IRF8,JUN,NFKB1,NFKBIA,NFkB (complex),RELA,SMAD3,SP1,STAT1,STAT3,TNF
Chow_vs_HFHS_markers_LP.B cell.20220121 - 2022-01-26 04:15 PM	NA	MAZ		transcription regulator						4.93e-05	KRAS,MYC,SOD1,STAT3	CEBPB,MAZ,SP1,TP53
Chow_vs_HFHS_markers_LP.B cell.20220121 - 2022-01-26 04:15 PM	NA	IL27		cytokine		1.179	bias	0.447	0.201	5.53e-05	CCL5,CD274,CD86,MYC,NFATC1,PIM1	CEBPB,IL27,IL4,IL6,IRF1,IRF8,JUN,MYC,NFKB1,NFKBIA,NFkB (complex),REL,RELA,SMAD3,STAT1,STAT3,STAT6,TP53
Chow_vs_HFHS_markers_LP.B cell.20220121 - 2022-01-26 04:15 PM	NA	GATA1		transcription regulator		0.342	bias	0.333	-0.454	5.56e-05	CCL5,CREM,IKZF1,MYC,NR4A2,PIM1,PLEK,SATB1	GATA1,IRF8,NFKBIA,NFkB (complex),SMAD3,STAT1,STAT3
Chow_vs_HFHS_markers_LP.B cell.20220121 - 2022-01-26 04:15 PM	NA	FOXO1	0.385	transcription regulator		1.638	bias	0.426	0.392	5.6e-05	FOXO1,GADD45A,GZMA,IKZF1,IRS2,MYC,NFATC1,PTEN,SCD,SOD1	AKT1,BRCA1,CEBPB,CREB1,EGR1,FOS,FOXO1,FOXO3,HIF1A,IGF1,Insulin,JUN,LEP,N-cor,PPARG,SMAD7,SP1,STAT1,STAT5B
Chow_vs_HFHS_markers_LP.B cell.20220121 - 2022-01-26 04:15 PM	NA	ERG		transcription regulator		1.633	bias	0.634	0.08	5.93e-05	DOCK2,IRS2,NR4A2,PIM1,PLAUR,PLEK,WIPF1
Chow_vs_HFHS_markers_LP.B cell.20220121 - 2022-01-26 04:15 PM	NA	ZBTB16		transcription regulator		-0.57		-0.062	-0.408	6.28e-05	CD274,CD86,FOXO1,IL21R,MYC,SATB1,SCD
Chow_vs_HFHS_markers_LP.B cell.20220121 - 2022-01-26 04:15 PM	NA	IL6		cytokine	Activated	2.905	bias	0.449	1.6	6.35e-05	CCL5,CD274,CD86,GADD45A,GCH1,IRF4,JCHAIN,MEF2D,MYC,PIM1,PLEK,STAT3,TNFRSF1B	CEBPB,CREB1,FOS,IFNG,IL1A,IL1B,IL6,IRF1,JUN,MYC,NFKB1,NFKBIA,NFkB (complex),REL,STAT1,STAT3,TP53
Chow_vs_HFHS_markers_LP.B cell.20220121 - 2022-01-26 04:15 PM	NA	EBF1		transcription regulator		0.728	bias	0.562	-0.499	6.65e-05	CCL5,FOXO1,KRAS,LNPEP,MYC,SCD	BRCA1,CEBPB,CREB1,EBF1,ERK1/2,FOXO1,HIF1A,JUN,LEP,PPARG,SP1,STAT5B,TP53
Chow_vs_HFHS_markers_LP.B cell.20220121 - 2022-01-26 04:15 PM	NA	FOXN1		transcription regulator						8.06e-05	CD274,GZMA,PPP1R16B
Chow_vs_HFHS_markers_LP.B cell.20220121 - 2022-01-26 04:15 PM	NA	TSC22D3		transcription regulator		-0.426		-0.232	-0.031	0.000102	CCL5,CD274,CD86,EGR3	CEBPB,FOXO3,IFNG,IL6,IRF1,JUN,NFKB1,NFKBIA,NFkB (complex),RB1,REL,RELA,STAT1,STAT3,TSC22D3
Chow_vs_HFHS_markers_LP.B cell.20220121 - 2022-01-26 04:15 PM	NA	HDAC7		transcription regulator						0.00011	NFATC1,NR4A1,PTEN	HDAC7,MEF2D
Chow_vs_HFHS_markers_LP.B cell.20220121 - 2022-01-26 04:15 PM	NA	NUPR1		transcription regulator	Activated	2.53	bias	-0.25	3.321	0.000111	DUSP5,ELL2,GADD45A,GCH1,IRF2BP2,IRS2,MYC,PIM1,SLC16A6,WNK1
Chow_vs_HFHS_markers_LP.B cell.20220121 - 2022-01-26 04:15 PM	NA	IL21		cytokine	Activated	2.224	bias	0.579	0.936	0.000148	CCL5,CD86,GZMA,IL21R,IRF4,STAT3	CEBPB,CTNNB1,FOXP3,IL10,IL21,IgG,Immunoglobulin,JUN,MYC,NFATC2,NFKB1,NFKB2,POU2AF1,PRDM1,RELA,STAT1,STAT3,TP53,TSC22D3,ZBTB16
Chow_vs_HFHS_markers_LP.B cell.20220121 - 2022-01-26 04:15 PM	NA	IL12B		cytokine		1.98	bias	0.591	0.809	0.000153	CCL5,CD86,DUSP5,STAT3	CEBPB,CREB1,FOS,IFNG,IL12B,IRF1,IRF8,JUN,MYC,NFKB1,NFKBIA,NFkB (complex),SMAD3,STAT1,STAT3,TP53
Chow_vs_HFHS_markers_LP.B cell.20220121 - 2022-01-26 04:15 PM	NA	HIF1A		transcription regulator	Activated	2.586	bias	0.467	1.378	0.00017	CCL5,CD274,IRS2,MYC,NR4A1,PLAUR,PTEN,QKI,SCD,STAT3	ATF2,CTNNB1,FOS,FOXO1,HDAC1,HDAC3,HIF1A,JUN,MYC,NFKB1,NR1H3,PPARG,PTEN,RB1,RELA,SMAD3,SP1,STAT1,STAT3,TNF,YAP1
Chow_vs_HFHS_markers_LP.B cell.20220121 - 2022-01-26 04:15 PM	NA	HOXA9		transcription regulator						0.000172	CREM,CSNK1A1,MYC,PIM1,PPP1R16B,SATB1
Chow_vs_HFHS_markers_LP.B cell.20220121 - 2022-01-26 04:15 PM	NA	FOXO3		transcription regulator		1.798		0.153	1.398	0.000178	FOXO1,GADD45A,IRS2,MYC,PTEN,SATB1,SOD1,TNFRSF1B	BRCA1,CEBPB,EGR1,ERK1/2,FOXO1,FOXO3,GLI1,HIF1A,JUN,MTOR,MYC,PPARG,SP1,STAT1,STAT3,TP53,XBP1
Chow_vs_HFHS_markers_LP.B cell.20220121 - 2022-01-26 04:15 PM	NA	SIRT1		transcription regulator		0.343	bias	-0.308	1.189	0.000178	ABCG1,CCL5,EIF2AK3,FOXO1,GADD45A,JCHAIN,MYC,PER1,STAT3	BRCA1,CEBPB,CREB1,ERK1/2,FOXO1,FOXO3,GLI1,HIF1A,IL17A,Insulin,NFKB1,NFKBIA,NFkB (complex),NFkB (family),PPARG,RELA,SIRT1,STAT1,STAT3,TP53,XBP1,reactive oxygen species
Chow_vs_HFHS_markers_LP.B cell.20220121 - 2022-01-26 04:15 PM	NA	SRF		transcription regulator						0.0002	CCL5,DUSP5,EGR3,FILIP1L,GADD45A,GCH1,NR4A1,NR4A2	MRTFB,SRF
Chow_vs_HFHS_markers_LP.B cell.20220121 - 2022-01-26 04:15 PM	NA	KLF2		transcription regulator		-1.067		-0.152	-0.766	0.0002	CCL5,CD86,DOCK2,GADD45A,MYC,STAT3	CTNNB1,FOXO3,IgG,KLF2,MAPK8,NFKB2,NFKBIA,NFkB (complex),NR3C1,POU2AF1,STAT1,STAT3,TP53
Chow_vs_HFHS_markers_LP.B cell.20220121 - 2022-01-26 04:15 PM	NA	GH1		growth factor		0.277		0.132	-0.015	0.000208	GADD45A,PTEN,SATB1,SMARCA4,SOD1
Chow_vs_HFHS_markers_LP.B cell.20220121 - 2022-01-26 04:15 PM	NA	OSM		cytokine		0.68	bias	0.315	-0.294	0.000227	ABCG1,CCL5,ITPKB,LITAF,MYC,P2RY10,PTEN,QKI,SLC16A6,STAT3	IRF1,NFKB1,NFKBIA,NFkB (complex),OSM,SP1,STAT3
Chow_vs_HFHS_markers_LP.B cell.20220121 - 2022-01-26 04:15 PM	NA	GPS2		transcription regulator		-1.067	bias	-0.596	0.115	0.000249	ABCG1,FOXO1,MYC,WIPF1
Chow_vs_HFHS_markers_LP.B cell.20220121 - 2022-01-26 04:15 PM	NA	EGR1		transcription regulator		0.946	bias	0.643	-0.599	0.00025	CREM,GADD45A,MYC,NR4A1,PTEN,SOD1	ATF2,CEBPB,EGR1,FOS,HDAC3,HIF1A,JUN,MAPK14,MYC,NFATC4,NFKB1,NFkB (complex),RELA,SP1,STAT3,TNF
Chow_vs_HFHS_markers_LP.B cell.20220121 - 2022-01-26 04:15 PM	NA	PDX1		transcription regulator		0.277		0.222	-0.215	0.00025	CREM,DUSP5,GCH1,IRS2,MYC,PDE4B
Chow_vs_HFHS_markers_LP.B cell.20220121 - 2022-01-26 04:15 PM	NA	IRF1		transcription regulator		1.673	bias	0.622	0.193	0.000287	CCL5,CD274,IRF4,LTB,MYC,STAT3	CEBPB,HIF1A,IFNG,IRF1,JUN,MYC,NFKB1,NFKB2,NFKBIA,NFkB (complex),REL,RELA,SP1,STAT1,STAT3,TP53
Chow_vs_HFHS_markers_LP.B cell.20220121 - 2022-01-26 04:15 PM	NA	HIVEP2		transcription regulator						0.000295	MYC,NFATC1
Chow_vs_HFHS_markers_LP.B cell.20220121 - 2022-01-26 04:15 PM	NA	JAG1		growth factor						0.000327	CD86,DUSP5,GADD45A,MYC
Chow_vs_HFHS_markers_LP.B cell.20220121 - 2022-01-26 04:15 PM	NA	PRDM1		transcription regulator	Inhibited	-2.365		-0.217	-1.852	0.000357	CD86,IRF2BP2,IRF4,JCHAIN,MYC,NFATC1,TNFRSF1B	HIF1A,IL12 (complex),IRF1,Immunoglobulin,NFATC2,NFKB1,NFKB2,NFkB (complex),PRDM1,STAT1,STAT3,ZBTB16
Chow_vs_HFHS_markers_LP.B cell.20220121 - 2022-01-26 04:15 PM	NA	PITX2		transcription regulator	Activated	2.186	bias	0.506	1.08	0.000359	FOXO1,GADD45A,MYC,SATB1,SOD1
Chow_vs_HFHS_markers_LP.B cell.20220121 - 2022-01-26 04:15 PM	NA	HTT		transcription regulator						0.000373	CCL5,DUSP5,NR4A1,NR4A2,PDE4B,PER1,PLAUR,PPP1R16B,SATB1,SNN,SOD1	APP,CREB1,Calcineurin protein(s),Creb,FOXO1,FOXO3,HDAC1,HIF1A,HTT,Insulin,MAPK3,NFKB1,NFKBIA,PPARG,STAT3,XBP1
Chow_vs_HFHS_markers_LP.B cell.20220121 - 2022-01-26 04:15 PM	NA	PIAS1		transcription regulator		-1.067	bias	0.27	-1.603	0.000402	GADD45A,MYC,PTEN,SCD	ATF2,BRCA1,CEBPB,EGR1,EZH2,FOS,FOXO3,HDAC3,HIF1A,JUN,Jnk,MAPK8,MYC,NFKBIA,NFkB (complex),NR3C1,PIAS1,STAT1,STAT3,TP53,YAP1
Chow_vs_HFHS_markers_LP.B cell.20220121 - 2022-01-26 04:15 PM	NA	IFNB1		cytokine		0.955	bias	0.383	0.023	0.000411	CCL5,CD274,CD86,CREM,DDX3Y,MYC,NFATC1	FOS,IFNAR1,IFNB1,IL27,IRF1,IRF8,Interferon alpha,JUN,NFATC2,NFKB1,NFKBIA,NFkB (complex),P38 MAPK,RELA,SMAD3,STAT1,STAT3
Chow_vs_HFHS_markers_LP.B cell.20220121 - 2022-01-26 04:15 PM	NA	CREBBP		transcription regulator						0.000415	ARID5A,CCL5,DDX3Y,EGR3,MYC,NR4A1,NR4A2,TNFAIP3	BRCA1,CEBPB,CREBBP,EP300,FOXO3,HIF1A,IRF1,JUN,NFKB1,NFKB2,NFkB (complex),RB1,RBCK1,RELA,STAT3
Chow_vs_HFHS_markers_LP.B cell.20220121 - 2022-01-26 04:15 PM	NA	SPI1		transcription regulator						0.000419	FOXO1,IKZF1,IRF4,LTB,MYC,P2RY10,PTEN	BRCA1,CREBBP,EP300,FOXO3,MAPK8,NFKBIA,NFkB (complex),NR3C1,SPI1,TP53
Chow_vs_HFHS_markers_LP.B cell.20220121 - 2022-01-26 04:15 PM	NA	HGF		growth factor		1.66	bias	0.593	0.118	0.000425	CCL5,GNA13,MYC,NFATC1,NR4A1,NR4A2,PIM1,PLAUR,TNFAIP3	CEBPB,ESR2,FOS,HGF,HIF1A,IRF1,JUN,MYC,NFATC2,NFKB1,NFKB2,NFKBIA,NFkB (complex),P38 MAPK,REL,RELA,STAT3,TP53
Chow_vs_HFHS_markers_LP.B cell.20220121 - 2022-01-26 04:15 PM	NA	CEBPB		transcription regulator		0.789	bias	0.597	-0.966	0.000433	CCL5,CD274,CD86,GADD45A,IRF4,IRS2,MYC,PLAUR,SCD,STAT3	ATF2,CEBPB,FOS,HDAC3,HIF1A,IL12 (family),IL6,IRF1,IRF8,JUN,MED1,MYC,NFKB1,NFKBIA,NFkB (complex),RELA,SP1,STAT1,STAT3
Chow_vs_HFHS_markers_LP.B cell.20220121 - 2022-01-26 04:15 PM	NA	EPO		cytokine		1.551	bias	0.375	0.656	0.000436	CD86,MYC,NFATC1,PIM1,SOD1,STAT3,UGCG	CEBPB,EPO,HIF1A,JUN,LYN,MAPK3,MYC,NFKB1,NFKBIA,PI3K (complex),REL,RELA,SP1,STAT1,STAT3,TNF,TP53
Chow_vs_HFHS_markers_LP.B cell.20220121 - 2022-01-26 04:15 PM	NA	CCL5	1.376	cytokine		1.948	bias	0.768	0.451	0.000443	CCL5,PLAUR,SOD1,STAT3	BRCA1,CCL5,CEBPB,CREB1,CSF3,ERK1/2,FOXO1,FOXO3,HIF1A,Insulin,JUN,MYC,PPARG,SP1,SRC,STAT1,STAT3,STAT5B,TP53
Chow_vs_HFHS_markers_LP.B cell.20220121 - 2022-01-26 04:15 PM	NA	IFI16		transcription regulator		1.969	bias	0.66	0.669	0.000465	CCL5,GADD45A,PIM1,SOD1	BRCA1,CEBPB,FOXO3,GLI1,IFI16,IL6,IRF1,NFKB1,NFKB2,NFKBIA,NFkB (complex),NFkB (family),SP1,STAT3,TP53,XBP1
Chow_vs_HFHS_markers_LP.B cell.20220121 - 2022-01-26 04:15 PM	NA	SOX11		transcription regulator		1.4	bias	0.56	0.169	0.000468	CCL5,CD86,HS3ST1,PAG1,TBL1XR1
Chow_vs_HFHS_markers_LP.B cell.20220121 - 2022-01-26 04:15 PM	NA	JUND		transcription regulator						0.000487	CCL5,IL21R,NR4A1,PLAUR	CTNNB1,HIF1A,JUN,JUND,PPARG,RELA,TCF7L2
Chow_vs_HFHS_markers_LP.B cell.20220121 - 2022-01-26 04:15 PM	NA	TCF7L2		transcription regulator	Activated	2.438	bias	0.703	0.725	0.000489	IRS2,MYC,PLAUR,PPP1R16B,QKI,RASGEF1B,STAT3,TGIF1
Chow_vs_HFHS_markers_LP.B cell.20220121 - 2022-01-26 04:15 PM	NA	Tcf7		transcription regulator		0.339		-0.033	0.419	0.000524	EGR3,GZMA,IL21R,IRF4,PSAP,PTEN
Chow_vs_HFHS_markers_LP.B cell.20220121 - 2022-01-26 04:15 PM	NA	CITED2		transcription regulator	Inhibited	-2.415	bias	-0.721	-0.674	0.000536	CD274,CD86,GNA13,PIM1,RGS1,TNFAIP3	CITED2,HIF1A,IRF1,IRF8,NFKB1,NFKB2,NFKBIA,NFkB (complex),RELA,SMAD3,STAT1,STAT3
Chow_vs_HFHS_markers_LP.B cell.20220121 - 2022-01-26 04:15 PM	NA	RBCK1		transcription regulator						0.000548	MYC,TNFAIP3	IRF1,MYD88,NFKB1,NFkB (complex),RBCK1,RELA,STAT1
Chow_vs_HFHS_markers_LP.B cell.20220121 - 2022-01-26 04:15 PM	NA	SMARCA1		transcription regulator						0.000548	GADD45A,MYC	BRCA1,EZH2,HIF1A,NFkB (complex),SMARCA1,STAT1,TP53
Chow_vs_HFHS_markers_LP.B cell.20220121 - 2022-01-26 04:15 PM	NA	ZNF382		transcription regulator						0.000548	MYC,STAT3
Chow_vs_HFHS_markers_LP.B cell.20220121 - 2022-01-26 04:15 PM	NA	NFKB2		transcription regulator		1.103	bias	0.278	0.559	0.000564	CCL5,CD86,IRF4,MYC,PTEN	CEBPB,HDAC1,IFNB1,IL6,IRF1,NFKB1,NFKB2,NFKBIA,NFkB (complex),REL,RELA,SP1,STAT1,STAT3,cytokine
Chow_vs_HFHS_markers_LP.B cell.20220121 - 2022-01-26 04:15 PM	NA	TCF3		transcription regulator		0.579		0.244	0.043	0.000593	FOXO1,GADD45A,HS3ST1,IL21R,IRF4,MYC,PSAP,TCF12
Chow_vs_HFHS_markers_LP.B cell.20220121 - 2022-01-26 04:15 PM	NA	IKZF2		transcription regulator						0.000609	GZMA,IRF4,NR4A1
Chow_vs_HFHS_markers_LP.B cell.20220121 - 2022-01-26 04:15 PM	NA	SS18		transcription regulator						0.000609	GCH1,NFATC1,TLE3
Chow_vs_HFHS_markers_LP.B cell.20220121 - 2022-01-26 04:15 PM	NA	HDAC5		transcription regulator						0.000611	MYC,NR4A1,PTEN,SCD	HDAC5,HIF1A,KDM1A
Chow_vs_HFHS_markers_LP.B cell.20220121 - 2022-01-26 04:15 PM	NA	SMAD7		transcription regulator		0	bias	-0.271	0.543	0.000675	CCL5,FOXO1,GADD45A,MYC,SCD	AKT1,BRCA1,CEBPB,EGFR,EGR1,FOXO1,FOXO3,HIF1A,IRF8,JUN,MAPK8,MYC,N-cor,NFKBIA,NFkB (complex),NR3C1,PPARG,SMAD3,SMAD7,STAT1,STAT3,TP53,YAP1
Chow_vs_HFHS_markers_LP.B cell.20220121 - 2022-01-26 04:15 PM	NA	AFF4	0.292	transcription regulator						0.000703	HNRNPH1,MYC
Chow_vs_HFHS_markers_LP.B cell.20220121 - 2022-01-26 04:15 PM	NA	CARM1		transcription regulator						0.000712	EGR3,GADD45A,MYC	BRCA1,CARM1,EZH2,HIF1A,NFkB (complex),STAT1,TP53
Chow_vs_HFHS_markers_LP.B cell.20220121 - 2022-01-26 04:15 PM	NA	XBP1		transcription regulator		0	bias	0.636	-1.273	0.000784	CCL5,EIF2AK3,IRF4,MYC,SCD,SOD1	APP,BRCA1,CEBPB,CREB1,ERK1/2,FOXO1,FOXO3,HDAC1,HIF1A,Immunoglobulin,Insulin,NFATC2,NFKB1,NFKB2,PPARG,PRDM1,STAT3,TP53,XBP1,ZBTB16
Chow_vs_HFHS_markers_LP.B cell.20220121 - 2022-01-26 04:15 PM	NA	CXCL13		cytokine						0.000876	MYC,NFATC3
Chow_vs_HFHS_markers_LP.B cell.20220121 - 2022-01-26 04:15 PM	NA	POU2F2		transcription regulator		1.969	bias	0.861	0.273	0.00096	ELL2,MYC,SCD,STAT3
Chow_vs_HFHS_markers_LP.B cell.20220121 - 2022-01-26 04:15 PM	NA	SATB1	0.538	transcription regulator		-0.492		-0.151	-0.158	0.000969	CD86,IKZF1,NR4A2,RGS1,VPS37B
Chow_vs_HFHS_markers_LP.B cell.20220121 - 2022-01-26 04:15 PM	NA	HDAC3		transcription regulator						0.00104	MYC,NFATC1,PTEN,SCD
Chow_vs_HFHS_markers_LP.B cell.20220121 - 2022-01-26 04:15 PM	NA	AFF1	0.259	transcription regulator						0.00107	MYC,PTEN
Chow_vs_HFHS_markers_LP.B cell.20220121 - 2022-01-26 04:15 PM	NA	HUWE1		transcription regulator						0.00107	ABCG1,MYC
Chow_vs_HFHS_markers_LP.B cell.20220121 - 2022-01-26 04:15 PM	NA	SPIB		transcription regulator		0.762	bias	0.693	-0.612	0.00108	CD86,IRF4,KDM6B,P2RY10
Chow_vs_HFHS_markers_LP.B cell.20220121 - 2022-01-26 04:15 PM	NA	CLOCK		transcription regulator						0.00111	CD86,GADD45A,PER1,SCD,UBL3,WNK1
Chow_vs_HFHS_markers_LP.B cell.20220121 - 2022-01-26 04:15 PM	NA	IL12A		cytokine						0.00116	CCL5,CD86,STAT3	CEBPB,IL12A,IL27,IRF8,JAK2,JUN,MYC,NFKB1,NFKBIA,NFkB (complex),RELA,SMAD3,STAT1,STAT3,TP53
Chow_vs_HFHS_markers_LP.B cell.20220121 - 2022-01-26 04:15 PM	NA	KLF3		transcription regulator		-0.378	bias	-0.266	0.326	0.0012	ARID5A,HNRNPH1,HS3ST1,PDE7A,PUM2,UBL3,UGCG
Chow_vs_HFHS_markers_LP.B cell.20220121 - 2022-01-26 04:15 PM	NA	THPO		cytokine		1.131	bias	0.472	0.197	0.0012	GCH1,MYC,PIM1,TNFAIP3	CEBPB,CSF2,IRF1,IRF8,NFKB1,NFKBIA,NFkB (complex),PI3K (complex),REL,RELA,SMAD3,SP1,STAT1,STAT3,STAT5A,THPO,TP53
Chow_vs_HFHS_markers_LP.B cell.20220121 - 2022-01-26 04:15 PM	NA	MED13		transcription regulator						0.00123	MYC,NR4A2,SCD
Chow_vs_HFHS_markers_LP.B cell.20220121 - 2022-01-26 04:15 PM	NA	BRCA1		transcription regulator		-0.445	bias	0.263	-0.927	0.00132	CCL5,FOXO1,GADD45A,MYC,PTEN	BRCA1,CTNNB1,EGR1,FOXO3,GLI1,HIF1A,JUN,Jnk,MAPK8,MAPK9,NFKB1,NFKBIA,NFkB (complex),NFkB (family),NR3C1,SIRT1,SP1,STAT3,TP53,XBP1,YAP1,reactive oxygen species
Chow_vs_HFHS_markers_LP.B cell.20220121 - 2022-01-26 04:15 PM	NA	HOXA3		transcription regulator						0.00139	IKZF1,PLEK,TNFRSF1B
Chow_vs_HFHS_markers_LP.B cell.20220121 - 2022-01-26 04:15 PM	NA	NRG1		growth factor		1.97	bias	0.489	1.007	0.00146	EGR3,MYC,NR4A1,PLAUR,PTEN,TOB2	CDH1,CTNNB1,EGR1,ESR1,FOS,HIF1A,JUN,Jnk,MYC,Mek,NFATC2,NFKB1,NFKBIA,NFkB (complex),NRG1,P38 MAPK,RAS,STAT3,YAP1
Chow_vs_HFHS_markers_LP.B cell.20220121 - 2022-01-26 04:15 PM	NA	HIF3A		transcription regulator						0.0015	PLAUR,STAT3	CTNNB1,HIF1A,HIF3A,JUN,PPARG,RELA,TCF7L2
Chow_vs_HFHS_markers_LP.B cell.20220121 - 2022-01-26 04:15 PM	NA	IFNA4		cytokine						0.00156	CD274,CD86,MYC	CEBPB,HIF1A,IFNA4,IFNAR1,IRF1,IRF8,JUN,MAPK3,MYC,NFKB1,NFKBIA,NFkB (complex),SMAD3,STAT1,STAT3,TP53
Chow_vs_HFHS_markers_LP.B cell.20220121 - 2022-01-26 04:15 PM	NA	BCOR		transcription regulator						0.00174	IRF4,MYC,NFATC1
Chow_vs_HFHS_markers_LP.B cell.20220121 - 2022-01-26 04:15 PM	NA	IL18		cytokine	Activated	2.12	bias	0.591	0.866	0.00187	CCL5,CD86,GZMA,LTB,PTEN	CEBPB,EGR1,FOS,IL18,IL2,IRF1,JUN,Jnk,MAPK14,NFATC2,NFATC4,NFKB1,NFKBIA,NFkB (complex),NR3C1,P38 MAPK,SP1,STAT1,STAT3,YAP1
Chow_vs_HFHS_markers_LP.B cell.20220121 - 2022-01-26 04:15 PM	NA	HDAC1		transcription regulator						0.00188	CCL5,MYC,NFATC1,PTEN,SATB1,STAT3	AKT1,BRCA1,CEBPB,CREB1,CTNNB1,EGFR,FOXO1,FOXO3,HDAC1,HDAC3,HIF1A,IRF1,Insulin,JUN,MYC,N-cor,NFKB1,NFKB2,NFkB (complex),PPARG,RELA,STAT3,YAP1
Chow_vs_HFHS_markers_LP.B cell.20220121 - 2022-01-26 04:15 PM	NA	LDB1		transcription regulator		0.816		-0.012	0.846	0.00188	IRS2,PAG1,STAT3,TCF12,TNFAIP3,TNFRSF1B
Chow_vs_HFHS_markers_LP.B cell.20220121 - 2022-01-26 04:15 PM	NA	LMO2		transcription regulator		0.816		-0.031	0.891	0.00191	IRS2,PAG1,STAT3,TCF12,TNFAIP3,TNFRSF1B
Chow_vs_HFHS_markers_LP.B cell.20220121 - 2022-01-26 04:15 PM	NA	TSHZ3		transcription regulator						0.00194	KCTD12,NR4A1,SLA
Chow_vs_HFHS_markers_LP.B cell.20220121 - 2022-01-26 04:15 PM	NA	CRTC1		transcription regulator						0.00201	PER1,PTEN
Chow_vs_HFHS_markers_LP.B cell.20220121 - 2022-01-26 04:15 PM	NA	TGFB3		growth factor		-0.124	bias	0.594	-1.298	0.0021	EEF1D,PLAUR,PTEN,SCD	CDKN2A,CTNNB1,EGR1,ESR1,FGF2,FOXO3,HRAS,JUN,MYC,NFKBIA,TGFB3,TP53,YAP1
Chow_vs_HFHS_markers_LP.B cell.20220121 - 2022-01-26 04:15 PM	NA	NKX3-1		transcription regulator						0.00215	MYC,PIM1,STAT3	IGF1R,JUN,NKX3-1,STAT1
Chow_vs_HFHS_markers_LP.B cell.20220121 - 2022-01-26 04:15 PM	NA	IFNA1/IFNA13		cytokine						0.00226	CD274,CD86,MYC	CEBPB,HIF1A,IFNA1/IFNA13,IFNAR1,IRF1,IRF8,JUN,MAPK3,MYC,NFKB1,NFKBIA,NFkB (complex),SMAD3,SP1,STAT1,STAT3,TP53
Chow_vs_HFHS_markers_LP.B cell.20220121 - 2022-01-26 04:15 PM	NA	IL9		cytokine						0.00237	MYC,PIM1,S100A10	IL4,IL9,IL9R,IRF1,IRF8,NFKBIA,NFkB (complex),RELA,SMAD3,STAT1,STAT3,STAT5A,STAT5B,STAT6
Chow_vs_HFHS_markers_LP.B cell.20220121 - 2022-01-26 04:15 PM	NA	SMARCA4	0.271	transcription regulator	Activated	2.58	bias	0.714	0.737	0.0024	GADD45A,HS3ST1,KDM6B,MYC,PDE4B,PLAUR,RGS1,SMARCA4,WIPF1
Chow_vs_HFHS_markers_LP.B cell.20220121 - 2022-01-26 04:15 PM	NA	VEGFA		growth factor		1.728	bias	0.639	0.235	0.00254	CD86,DUSP5,NFATC1,NR4A1,NR4A2,PIM1	ATP,CEBPB,CSF2,FOXO3,IRF1,JUN,MYC,NFKB1,NFKBIA,NFkB (complex),NR3C1,PI3K (complex),REL,RELA,STAT1,STAT3,STAT5A,TP53,VEGFA
Chow_vs_HFHS_markers_LP.B cell.20220121 - 2022-01-26 04:15 PM	NA	C5		cytokine		1.886	bias	0.441	1.054	0.00259	CCL5,CD86,EIF2AK3,TNFAIP3	BRCA1,C5,CEBPB,ERK1/2,FOXO1,HIF1A,ICAM1,IL12A,IL1A,IL1B,NFKB1,NFKBIA,NFkB (complex),REL,STAT1,STAT3,TP53
Chow_vs_HFHS_markers_LP.B cell.20220121 - 2022-01-26 04:15 PM	NA	BCL10		transcription regulator						0.00259	CCL5,TNFAIP3	BCL10,CHUK,CTNNB1,FOXO3,HIF1A,IKBKB,IKBKG,IRF5,Ikb,JUN,MAP3K14,MAPK9,NFKB1,NFKBIA,NFkB (complex),NFkB (family),NR3C1,RELA
Chow_vs_HFHS_markers_LP.B cell.20220121 - 2022-01-26 04:15 PM	NA	GLI1		transcription regulator		-1.241		-0.069	-1.049	0.00289	ABCG1,DUSP5,EGR3,FOXO1,ITPKB,PIM1,PLAUR,SCD	BRCA1,FOXO3,GLI1,SP1,STAT3,TP53,XBP1
Chow_vs_HFHS_markers_LP.B cell.20220121 - 2022-01-26 04:15 PM	NA	MXI1		transcription regulator						0.00291	IRS2,MYC	MAX,MXI1
Chow_vs_HFHS_markers_LP.B cell.20220121 - 2022-01-26 04:15 PM	NA	NONO		transcription regulator		0	bias	0.649	-1.299	0.00297	CCL5,GCH1,PDE4B,PDE7A
Chow_vs_HFHS_markers_LP.B cell.20220121 - 2022-01-26 04:15 PM	NA	BACH2		transcription regulator						0.00313	FOXO1,IRF4,SATB1
Chow_vs_HFHS_markers_LP.B cell.20220121 - 2022-01-26 04:15 PM	NA	MEF2C		transcription regulator						0.00314	IKZF1,IRF4,MEF2D,NR4A1
Chow_vs_HFHS_markers_LP.B cell.20220121 - 2022-01-26 04:15 PM	NA	NFATC3	0.334	transcription regulator						0.00355	EGR3,NFATC1,NR4A1
Chow_vs_HFHS_markers_LP.B cell.20220121 - 2022-01-26 04:15 PM	NA	GFI1B		transcription regulator						0.00359	FOXO1,MYC
Chow_vs_HFHS_markers_LP.B cell.20220121 - 2022-01-26 04:15 PM	NA	KCNIP3		transcription regulator						0.00359	CREM,TNFAIP3	CALCA,KCNIP3,NFKBIA,NFkB (complex)
Chow_vs_HFHS_markers_LP.B cell.20220121 - 2022-01-26 04:15 PM	NA	ETS1		transcription regulator		-1.732	bias	0.608	-2.785	0.0036	CCL5,EEF1D,GZMA,LTB,MYC	ETS1,IL10,NFKB1,STAT3,TSC22D3
Chow_vs_HFHS_markers_LP.B cell.20220121 - 2022-01-26 04:15 PM	NA	IL22		cytokine		0.655	bias	0.496	-0.319	0.00376	ABCG1,CCL5,CD274,MYC	CEBPB,IL17A,IL22,IRF8,NFKB1,NFKBIA,NFkB (complex),NFkB (family),RELA,SIRT1,SMAD3,STAT1,STAT3,reactive oxygen species
Chow_vs_HFHS_markers_LP.B cell.20220121 - 2022-01-26 04:15 PM	NA	SP110		transcription regulator	Inhibited	-2		-0.177	-1.646	0.00376	EGR3,GNA13,MYC,SMARCA4
Chow_vs_HFHS_markers_LP.B cell.20220121 - 2022-01-26 04:15 PM	NA	ZEB2		transcription regulator						0.00386	GZMA,MYC,PTEN
Chow_vs_HFHS_markers_LP.B cell.20220121 - 2022-01-26 04:15 PM	NA	ELK4		transcription regulator						0.00396	EGR3,NR4A1	ELK4,MRTFB,SRF
Chow_vs_HFHS_markers_LP.B cell.20220121 - 2022-01-26 04:15 PM	NA	MED12		transcription regulator						0.00396	MYC,SLC16A6
Chow_vs_HFHS_markers_LP.B cell.20220121 - 2022-01-26 04:15 PM	NA	PER1	0.387	transcription regulator						0.00396	PER1,WNK1	CLOCK,PER1
Chow_vs_HFHS_markers_LP.B cell.20220121 - 2022-01-26 04:15 PM	NA	EP300		transcription regulator						0.00398	ARID5A,DDX3Y,FOXO1,MYC,NR4A1,PTEN,TNFAIP3	BRCA1,CREBBP,EP300,EZH2,HIF1A,NFkB (complex),RB1,RBCK1,RELA,STAT1,TP53
Chow_vs_HFHS_markers_LP.B cell.20220121 - 2022-01-26 04:15 PM	NA	CMTM4		cytokine						0.00449	CD274
Chow_vs_HFHS_markers_LP.B cell.20220121 - 2022-01-26 04:15 PM	NA	CMTM6		cytokine						0.00449	CD274
Chow_vs_HFHS_markers_LP.B cell.20220121 - 2022-01-26 04:15 PM	NA	CNOT9		transcription regulator						0.00449	MYC
Chow_vs_HFHS_markers_LP.B cell.20220121 - 2022-01-26 04:15 PM	NA	DEPDC1		transcription regulator						0.00449	TNFAIP3
Chow_vs_HFHS_markers_LP.B cell.20220121 - 2022-01-26 04:15 PM	NA	ESX1		transcription regulator						0.00449	KRAS
Chow_vs_HFHS_markers_LP.B cell.20220121 - 2022-01-26 04:15 PM	NA	MED21		transcription regulator						0.00449	TNFAIP3
Chow_vs_HFHS_markers_LP.B cell.20220121 - 2022-01-26 04:15 PM	NA	MED7		transcription regulator						0.00449	TNFAIP3
Chow_vs_HFHS_markers_LP.B cell.20220121 - 2022-01-26 04:15 PM	NA	PRDM2		transcription regulator						0.00449	MYC
Chow_vs_HFHS_markers_LP.B cell.20220121 - 2022-01-26 04:15 PM	NA	Sin3b		transcription regulator						0.00449	MYC
Chow_vs_HFHS_markers_LP.B cell.20220121 - 2022-01-26 04:15 PM	NA	FLT3LG		cytokine						0.00451	CCL5,CD274,CD86	CEBPB,FLT3LG,IL10,IL2,IRF1,IRF8,Interferon alpha,JUN,MYC,NFKB1,NFKBIA,NFkB (complex),NR3C1,SMAD3,STAT1,STAT3,TP53,TSC22D3
Chow_vs_HFHS_markers_LP.B cell.20220121 - 2022-01-26 04:15 PM	NA	COPS5		transcription regulator		0.447		-0.055	0.569	0.00456	EDF1,MYC,PDE4B,S100A10,STAT3	COPS5,IRF8,NFKBIA,NFkB (complex),SMAD3,STAT1,STAT3
Chow_vs_HFHS_markers_LP.B cell.20220121 - 2022-01-26 04:15 PM	NA	GHRL		growth factor						0.00468	ABCG1,FOXO1,SCD	EP300,FOXO3,GHRL,MYC,PI3K (family),SIRT1,YAP1
Chow_vs_HFHS_markers_LP.B cell.20220121 - 2022-01-26 04:15 PM	NA	FGF4		growth factor						0.00474	FOXO1,SCD
Chow_vs_HFHS_markers_LP.B cell.20220121 - 2022-01-26 04:15 PM	NA	PDGFC		growth factor						0.00474	MYC,NR4A1	IGF1R,JUN,PDGFC,STAT1
Chow_vs_HFHS_markers_LP.B cell.20220121 - 2022-01-26 04:15 PM	NA	Il3		cytokine						0.00486	MYC,PIM1,TNFRSF1B	CEBPB,CSF2RB,CTNNB1,ID2,Il3,JUN,MYC,NFATC1,NFKB1,NFKBIA,STAT3,STAT5A,STAT5B,TNFSF11,TP53
Chow_vs_HFHS_markers_LP.B cell.20220121 - 2022-01-26 04:15 PM	NA	GFI1		transcription regulator						0.00491	FOXO1,GZMA,MYC,PTEN	GFI1,HIF1A,KDM1A
Chow_vs_HFHS_markers_LP.B cell.20220121 - 2022-01-26 04:15 PM	NA	TFAP2C		transcription regulator						0.00504	EGR3,MYC,TNFAIP3
Chow_vs_HFHS_markers_LP.B cell.20220121 - 2022-01-26 04:15 PM	NA	WNT3A		cytokine		1.709	bias	0.343	0.898	0.00511	CCL5,CD274,IRS2,KCTD12,MYC,NFATC1	BRCA1,CEBPB,CTNNB1,HIF1A,JUN,MEF2D,MYC,NFATC2,NFATC3,NFKB1,NFkB (complex),PARP1,POU5F1,PPARG,RACK1,RELA,STAT3,TCF7L2,TP53,WNT3A
Chow_vs_HFHS_markers_LP.B cell.20220121 - 2022-01-26 04:15 PM	NA	YAP1		transcription regulator		0.625	bias	0.576	-0.497	0.00511	CCL5,CD274,GADD45A,MYC,PTEN,Rps27/Rps27rt	ATF2,CEBPB,CSF3,CTNNB1,FOS,FOXO1,HDAC1,HDAC3,HIF1A,IL6,IRF1,JUN,MYC,NFKB1,NFKBIA,SMAD7,STAT1,STAT3,STAT5B,YAP1
Chow_vs_HFHS_markers_LP.B cell.20220121 - 2022-01-26 04:15 PM	NA	IL13		cytokine		1.075	bias	0.382	0.1	0.00516	CCL5,CD86,HS3ST1,NFATC1,SLA,SLC16A6,TNFRSF1B	CEBPB,FOS,IL10,IL13,Ige,JUN,MAPK14,NFATC2,NFATC4,NFKB1,NFKBIA,NFkB (complex),P38 MAPK,STAT3,TSC22D3
Chow_vs_HFHS_markers_LP.B cell.20220121 - 2022-01-26 04:15 PM	NA	DRAP1		transcription regulator						0.00516	MYC,SOD1
Chow_vs_HFHS_markers_LP.B cell.20220121 - 2022-01-26 04:15 PM	NA	TOX		transcription regulator						0.00516	EGR3,FOXO1
Chow_vs_HFHS_markers_LP.B cell.20220121 - 2022-01-26 04:15 PM	NA	RELB		transcription regulator						0.00522	IRF4,LTB,MYC	HIF1A,IRF1,NFKB1,NFKB2,NFKBIA,NFkB (complex),REL,RELA,RELB,SP1,STAT3
Chow_vs_HFHS_markers_LP.B cell.20220121 - 2022-01-26 04:15 PM	NA	JUNB		transcription regulator						0.00526	CD274,PIM1,PLAUR,SCD	ATF2,FOS,HDAC3,HIF1A,JUN,JUNB,MYC
Chow_vs_HFHS_markers_LP.B cell.20220121 - 2022-01-26 04:15 PM	NA	STAT5B		transcription regulator		1	bias	0.273	0.454	0.00562	GADD45A,LTB,MYC,NR4A2,PIM1,SCD	CEBPB,FOS,FOXO1,HIF1A,IGF1,JUN,NFKB1,RELA,SP1,STAT3,STAT5B,TNF
Chow_vs_HFHS_markers_LP.B cell.20220121 - 2022-01-26 04:15 PM	NA	MEF2A		transcription regulator						0.006	IKZF1,NR4A1,PDE7A
Chow_vs_HFHS_markers_LP.B cell.20220121 - 2022-01-26 04:15 PM	NA	TGFA		growth factor						0.006	CCL5,NR4A2,S100A10
Chow_vs_HFHS_markers_LP.B cell.20220121 - 2022-01-26 04:15 PM	NA	TAF4B		transcription regulator						0.00604	JCHAIN,TNFAIP3
Chow_vs_HFHS_markers_LP.B cell.20220121 - 2022-01-26 04:15 PM	NA	PF4		cytokine						0.00621	CD86,GCH1,TNFAIP3
Chow_vs_HFHS_markers_LP.B cell.20220121 - 2022-01-26 04:15 PM	NA	MITF		transcription regulator		1.671	bias	0.733	0.446	0.00657	CREM,IRF4,ITPKB,SCD,UBL3
Chow_vs_HFHS_markers_LP.B cell.20220121 - 2022-01-26 04:15 PM	NA	NODAL		growth factor						0.00698	CCL5,CD86	AKT1,BRCA1,CEBPB,FOXO1,HIF1A,N-cor,NODAL
Chow_vs_HFHS_markers_LP.B cell.20220121 - 2022-01-26 04:15 PM	NA	LEP		growth factor		0.888	bias	0.372	-0.066	0.00717	CCL5,GADD45A,IRS2,MYC,SCD,SOD1,STAT3	CEBPB,CREB1,CREM,Creb,FOS,FOXO1,FOXO3,HIF1A,IGF1,Insulin,JUN,LEP,NFKB1,PPARG,PTEN,RELA,SP1,STAT1,STAT3,TNF
Chow_vs_HFHS_markers_LP.B cell.20220121 - 2022-01-26 04:15 PM	NA	IRF5		transcription regulator						0.0073	CCL5,FOXO1,MYC	IRF1,IRF5,IRF8,NFkB (complex),STAT1
Chow_vs_HFHS_markers_LP.B cell.20220121 - 2022-01-26 04:15 PM	NA	MRTFB		transcription regulator						0.00756	CCL5,EGR3,FILIP1L,GADD45A
Chow_vs_HFHS_markers_LP.B cell.20220121 - 2022-01-26 04:15 PM	NA	SOX2		transcription regulator		1.078	bias	0.263	0.397	0.00763	CCL5,CD274,DUSP5,FAM107B,QKI,RASGEF1B,WIPF1	POU5F1,SOX2
Chow_vs_HFHS_markers_LP.B cell.20220121 - 2022-01-26 04:15 PM	NA	ILF3		transcription regulator						0.00776	CD86,PLAUR,SCD
Chow_vs_HFHS_markers_LP.B cell.20220121 - 2022-01-26 04:15 PM	NA	NFATC4		transcription regulator						0.00799	NFATC1,PTEN
Chow_vs_HFHS_markers_LP.B cell.20220121 - 2022-01-26 04:15 PM	NA	IKZF1	0.321	transcription regulator		-0.449	bias	-0.536	0.699	0.00814	DUSP5,EIF2AK3,FOXO1,IRF4,MYC	IKZF1,IL2,IRF1,NFKB1,NR3C1,STAT1,STAT3
Chow_vs_HFHS_markers_LP.B cell.20220121 - 2022-01-26 04:15 PM	NA	CXCL10		cytokine						0.00851	CCL5,CD274
Chow_vs_HFHS_markers_LP.B cell.20220121 - 2022-01-26 04:15 PM	NA	ATF2		transcription regulator						0.00874	DUSP5,GADD45A,PTEN	ATF2,CTNNB1,FOS,HDAC3,HIF1A,JUN,MAPK9,MYC,NFkB (complex),NR3C1,RB1
Chow_vs_HFHS_markers_LP.B cell.20220121 - 2022-01-26 04:15 PM	NA	BMP10		growth factor						0.00874	CD274,NR4A1,NR4A2
Chow_vs_HFHS_markers_LP.B cell.20220121 - 2022-01-26 04:15 PM	NA	Bhlhe41		transcription regulator						0.00895	PER1
Chow_vs_HFHS_markers_LP.B cell.20220121 - 2022-01-26 04:15 PM	NA	FUBP3		transcription regulator						0.00895	MYC
Chow_vs_HFHS_markers_LP.B cell.20220121 - 2022-01-26 04:15 PM	NA	LIMD1		transcription regulator						0.00895	NFATC1
Chow_vs_HFHS_markers_LP.B cell.20220121 - 2022-01-26 04:15 PM	NA	MIB2		transcription regulator						0.00895	TNFAIP3
Chow_vs_HFHS_markers_LP.B cell.20220121 - 2022-01-26 04:15 PM	NA	ZBTB14		transcription regulator						0.00895	MYC
Chow_vs_HFHS_markers_LP.B cell.20220121 - 2022-01-26 04:15 PM	NA	ZFAT		transcription regulator						0.00895	FOXO1
Chow_vs_HFHS_markers_LP.B cell.20220121 - 2022-01-26 04:15 PM	NA	ZNF224		transcription regulator						0.00895	TNFAIP3
Chow_vs_HFHS_markers_LP.B cell.20220121 - 2022-01-26 04:15 PM	NA	MAX		transcription regulator						0.009	GADD45A,IRS2,MYC
Chow_vs_HFHS_markers_LP.B cell.20220121 - 2022-01-26 04:15 PM	NA	NOSTRIN		transcription regulator						0.00905	CCL5,SOD1
Chow_vs_HFHS_markers_LP.B cell.20220121 - 2022-01-26 04:15 PM	NA	POU5F1		transcription regulator		0.363	bias	0.285	-0.313	0.00933	CCL5,CD274,DUSP5,GADD45A,MYC,PSAP	POU5F1,SOX2
Chow_vs_HFHS_markers_LP.B cell.20220121 - 2022-01-26 04:15 PM	NA	SMAD3		transcription regulator						0.00994	FOXO1,GZMA,MEF2D,MYC,STAT3	EGR1,FOXO1,PPARG,SMAD3,ZEB2
Chow_vs_HFHS_markers_LP.B cell.20220121 - 2022-01-26 04:15 PM	NA	GLI3		transcription regulator						0.0101	DUSP5,FOXO1,TNFAIP3
Chow_vs_HFHS_markers_LP.B cell.20220121 - 2022-01-26 04:15 PM	NA	IL23A		cytokine						0.0102	NFATC1,STAT3
Chow_vs_HFHS_markers_LP.B cell.20220121 - 2022-01-26 04:15 PM	NA	ZBTB7A		transcription regulator						0.0102	MYC,NFATC1
Chow_vs_HFHS_markers_LP.B cell.20220121 - 2022-01-26 04:15 PM	NA	NFIL3		transcription regulator						0.0108	GADD45A,SCD
Chow_vs_HFHS_markers_LP.B cell.20220121 - 2022-01-26 04:15 PM	NA	SOX10		transcription regulator						0.0114	CD274,IRF4
Chow_vs_HFHS_markers_LP.B cell.20220121 - 2022-01-26 04:15 PM	NA	TNFSF14		cytokine						0.0114	CCL5,CD86
Chow_vs_HFHS_markers_LP.B cell.20220121 - 2022-01-26 04:15 PM	NA	ELF4		transcription regulator						0.012	CREM,DUSP5
Chow_vs_HFHS_markers_LP.B cell.20220121 - 2022-01-26 04:15 PM	NA	PAX3		transcription regulator						0.012	FILIP1L,LNPEP,PUM2,SLA
Chow_vs_HFHS_markers_LP.B cell.20220121 - 2022-01-26 04:15 PM	NA	RAD21		transcription regulator						0.0126	IRS2,MYC
Chow_vs_HFHS_markers_LP.B cell.20220121 - 2022-01-26 04:15 PM	NA	INHBA		growth factor		1	bias	0.467	0.065	0.0126	KRAS,NR4A2,PTEN,ZBTB10
Chow_vs_HFHS_markers_LP.B cell.20220121 - 2022-01-26 04:15 PM	NA	IRF2BP1		transcription regulator						0.0133	KDM6B,TNFAIP3
Chow_vs_HFHS_markers_LP.B cell.20220121 - 2022-01-26 04:15 PM	NA	TNFSF13		cytokine						0.0133	IRF4,MYC
Chow_vs_HFHS_markers_LP.B cell.20220121 - 2022-01-26 04:15 PM	NA	CCN2		growth factor						0.0134	MYC,PDE7A,WNK1
Chow_vs_HFHS_markers_LP.B cell.20220121 - 2022-01-26 04:15 PM	NA	RRP1B		transcription regulator						0.0134	FOXO1,GADD45A,Rps27/Rps27rt
Chow_vs_HFHS_markers_LP.B cell.20220121 - 2022-01-26 04:15 PM	NA	ASH1L		transcription regulator						0.0134	TNFAIP3
Chow_vs_HFHS_markers_LP.B cell.20220121 - 2022-01-26 04:15 PM	NA	BPTF		transcription regulator						0.0134	MYC
Chow_vs_HFHS_markers_LP.B cell.20220121 - 2022-01-26 04:15 PM	NA	ELL		transcription regulator						0.0134	MYC
Chow_vs_HFHS_markers_LP.B cell.20220121 - 2022-01-26 04:15 PM	NA	FOXO6		transcription regulator						0.0134	MYC
Chow_vs_HFHS_markers_LP.B cell.20220121 - 2022-01-26 04:15 PM	NA	MED26		transcription regulator						0.0134	MYC
Chow_vs_HFHS_markers_LP.B cell.20220121 - 2022-01-26 04:15 PM	NA	NIBAN2		transcription regulator						0.0134	MYC
Chow_vs_HFHS_markers_LP.B cell.20220121 - 2022-01-26 04:15 PM	NA	PURB		transcription regulator						0.0134	MYC
Chow_vs_HFHS_markers_LP.B cell.20220121 - 2022-01-26 04:15 PM	NA	ZNF300		transcription regulator						0.0134	MYC
Chow_vs_HFHS_markers_LP.B cell.20220121 - 2022-01-26 04:15 PM	NA	ZNF350		transcription regulator						0.0134	GADD45A
Chow_vs_HFHS_markers_LP.B cell.20220121 - 2022-01-26 04:15 PM	NA	CXCL12		cytokine		1.969	bias	0.503	0.979	0.0135	CCL5,MYC,NR4A1,TNFRSF1B
Chow_vs_HFHS_markers_LP.B cell.20220121 - 2022-01-26 04:15 PM	NA	TNFSF15		cytokine						0.0139	ABCG1,CD86
Chow_vs_HFHS_markers_LP.B cell.20220121 - 2022-01-26 04:15 PM	NA	ARNT2		transcription regulator	Activated	2	bias	0.861	0.277	0.0139	ABCG1,CD86,ELL2,SNN
Chow_vs_HFHS_markers_LP.B cell.20220121 - 2022-01-26 04:15 PM	NA	CCL2		cytokine						0.014	ABCG1,CCL5,CD86
Chow_vs_HFHS_markers_LP.B cell.20220121 - 2022-01-26 04:15 PM	NA	KLF6		transcription regulator						0.014	MYC,NR4A1,TNFAIP3
Chow_vs_HFHS_markers_LP.B cell.20220121 - 2022-01-26 04:15 PM	NA	EDN1		cytokine		1.969	bias	0.662	0.665	0.0142	MYC,NFATC3,PLAUR,SOD1
Chow_vs_HFHS_markers_LP.B cell.20220121 - 2022-01-26 04:15 PM	NA	IRF3		transcription regulator		0.932	bias	0.679	-0.403	0.0144	CCL5,CD274,CD86,TNFAIP3
Chow_vs_HFHS_markers_LP.B cell.20220121 - 2022-01-26 04:15 PM	NA	ARRB1		transcription regulator						0.0146	IRS2,MYC
Chow_vs_HFHS_markers_LP.B cell.20220121 - 2022-01-26 04:15 PM	NA	TGFB2		growth factor						0.0158	CD86,PTEN,SCD
Chow_vs_HFHS_markers_LP.B cell.20220121 - 2022-01-26 04:15 PM	NA	CNTF		cytokine		1.067		0.157	0.757	0.0158	CCL5,KCTD12,SCD,STAT3
Chow_vs_HFHS_markers_LP.B cell.20220121 - 2022-01-26 04:15 PM	NA	PPARGC1A		transcription regulator		0.218		0.188	-0.237	0.0159	IRS2,MYC,NR4A1,SCD,SOD1,STAT3
Chow_vs_HFHS_markers_LP.B cell.20220121 - 2022-01-26 04:15 PM	NA	HES3		transcription regulator						0.016	SCD,SOD1
Chow_vs_HFHS_markers_LP.B cell.20220121 - 2022-01-26 04:15 PM	NA	SIM1		transcription regulator	Activated	2	bias	0.821	0.357	0.0161	ABCG1,CD86,ELL2,SNN
Chow_vs_HFHS_markers_LP.B cell.20220121 - 2022-01-26 04:15 PM	NA	ANGPT2		growth factor						0.0166	CCL5,CD86,KDM6B,SOD1
Chow_vs_HFHS_markers_LP.B cell.20220121 - 2022-01-26 04:15 PM	NA	GLI2		transcription regulator						0.0169	CCL5,MYC,UGCG
Chow_vs_HFHS_markers_LP.B cell.20220121 - 2022-01-26 04:15 PM	NA	FEZF1		transcription regulator						0.0178	KRAS
Chow_vs_HFHS_markers_LP.B cell.20220121 - 2022-01-26 04:15 PM	NA	TAF12		transcription regulator						0.0178	JCHAIN
Chow_vs_HFHS_markers_LP.B cell.20220121 - 2022-01-26 04:15 PM	NA	TBR1		transcription regulator						0.0178	NR4A2
Chow_vs_HFHS_markers_LP.B cell.20220121 - 2022-01-26 04:15 PM	NA	POU2F1		transcription regulator						0.018	GADD45A,SOD1,TNFAIP3
Chow_vs_HFHS_markers_LP.B cell.20220121 - 2022-01-26 04:15 PM	NA	BDNF		growth factor		1.387	bias	0.378	0.547	0.0184	EEF1D,EGR3,NR4A1,PTEN,S100A10
Chow_vs_HFHS_markers_LP.B cell.20220121 - 2022-01-26 04:15 PM	NA	STAT4		transcription regulator						0.0187	IRF4,KDM6B,MYC,PER1
Chow_vs_HFHS_markers_LP.B cell.20220121 - 2022-01-26 04:15 PM	NA	DDIT3		transcription regulator						0.02	FOXO1,PER1,STAT3
Chow_vs_HFHS_markers_LP.B cell.20220121 - 2022-01-26 04:15 PM	NA	EGR3	0.496	transcription regulator						0.0204	HEG1,MYC
Chow_vs_HFHS_markers_LP.B cell.20220121 - 2022-01-26 04:15 PM	NA	IL24		cytokine						0.0204	GADD45A,IRF4
Chow_vs_HFHS_markers_LP.B cell.20220121 - 2022-01-26 04:15 PM	NA	MTA1		transcription regulator						0.0204	MYC,STAT3
Chow_vs_HFHS_markers_LP.B cell.20220121 - 2022-01-26 04:15 PM	NA	FGF1		growth factor						0.0208	LTB,MYC,NR4A2
Chow_vs_HFHS_markers_LP.B cell.20220121 - 2022-01-26 04:15 PM	NA	CBX4		transcription regulator						0.0222	MYC
Chow_vs_HFHS_markers_LP.B cell.20220121 - 2022-01-26 04:15 PM	NA	FOXN4		transcription regulator						0.0222	NR4A2
Chow_vs_HFHS_markers_LP.B cell.20220121 - 2022-01-26 04:15 PM	NA	GTF3A		transcription regulator						0.0222	PIM1
Chow_vs_HFHS_markers_LP.B cell.20220121 - 2022-01-26 04:15 PM	NA	RBM14		transcription regulator						0.0222	MYC
Chow_vs_HFHS_markers_LP.B cell.20220121 - 2022-01-26 04:15 PM	NA	SSBP2		transcription regulator						0.0222	MYC
Chow_vs_HFHS_markers_LP.B cell.20220121 - 2022-01-26 04:15 PM	NA	TCF20		transcription regulator						0.0222	MYC
Chow_vs_HFHS_markers_LP.B cell.20220121 - 2022-01-26 04:15 PM	NA	ZBTB46		transcription regulator						0.0222	STAT3
Chow_vs_HFHS_markers_LP.B cell.20220121 - 2022-01-26 04:15 PM	NA	ZMIZ2		transcription regulator						0.0222	MYC
Chow_vs_HFHS_markers_LP.B cell.20220121 - 2022-01-26 04:15 PM	NA	TFAP2A		transcription regulator						0.0225	PAG1,PLAUR,PSAP
Chow_vs_HFHS_markers_LP.B cell.20220121 - 2022-01-26 04:15 PM	NA	TFE3		transcription regulator						0.0228	IRS2,SCD
Chow_vs_HFHS_markers_LP.B cell.20220121 - 2022-01-26 04:15 PM	NA	NFKBIB		transcription regulator						0.0245	CCL5,CD86
Chow_vs_HFHS_markers_LP.B cell.20220121 - 2022-01-26 04:15 PM	NA	FOXA2		transcription regulator						0.0246	FOXO1,NR4A2,PIM1,SCD
Chow_vs_HFHS_markers_LP.B cell.20220121 - 2022-01-26 04:15 PM	NA	TCF12	0.377	transcription regulator						0.0252	FOXO1,IL21R,IRF4
Chow_vs_HFHS_markers_LP.B cell.20220121 - 2022-01-26 04:15 PM	NA	IFNA2		cytokine		0.849	bias	0.706	-0.548	0.0252	CCL5,CD274,CD86,MYC
Chow_vs_HFHS_markers_LP.B cell.20220121 - 2022-01-26 04:15 PM	NA	FGF10		growth factor						0.0254	PTEN,SCD
Chow_vs_HFHS_markers_LP.B cell.20220121 - 2022-01-26 04:15 PM	NA	GATA3		transcription regulator						0.0256	CCL5,GZMA,LTB,MYC
Chow_vs_HFHS_markers_LP.B cell.20220121 - 2022-01-26 04:15 PM	NA	HDAC4		transcription regulator						0.0261	GADD45A,NR4A1,NR4A2
Chow_vs_HFHS_markers_LP.B cell.20220121 - 2022-01-26 04:15 PM	NA	VEGFB		growth factor						0.0262	IRF4,SOD1
Chow_vs_HFHS_markers_LP.B cell.20220121 - 2022-01-26 04:15 PM	NA	AMBN		growth factor						0.0266	TNFRSF1B
Chow_vs_HFHS_markers_LP.B cell.20220121 - 2022-01-26 04:15 PM	NA	CMTM7		cytokine						0.0266	IRF4
[truncated: 5,810 more rows]
