# Supplementary material for: Intestinal cell type-specific communication networks underlie homeostasis and response to Western diet
Source: J Exp Med. 2023 Mar 7;220(5):e20221437. doi: 10.1084/jem.20221437 (PMC10038833; doi:10.1084/jem.20221437)
Supplement: Table S10 — shows count of cell types shared the upstream regulators of IPA analyses. [file JEM_20221437_TableS10.xlsx]

## Sheet: Count_IPA upstream regulators
Table S10. Count of cell types shared the upstream regulators of IPA analyses. Descriptive statistics are provided.
Upstream Regulator	Molecule Type	Count of cell types
TGFB1	growth factor	33
CD40LG	cytokine	31
IFNG	cytokine	31
IL2	cytokine	31
IL3	cytokine	31
IL4	cytokine	31
MYC	transcription regulator	31
TP53	transcription regulator	31
STAT6	transcription regulator	30
TNF	cytokine	30
BCL6	transcription regulator	29
BHLHE40	transcription regulator	29
FOXO1	transcription regulator	29
FOXP3	transcription regulator	29
IL5	cytokine	29
NFKBIA	transcription regulator	29
CSF1	cytokine	28
CSF2	cytokine	28
HIF1A	transcription regulator	28
ID2	transcription regulator	28
IL10	cytokine	28
IL1B	cytokine	28
SIRT1	transcription regulator	28
TCF3	transcription regulator	28
CREB1	transcription regulator	27
FOS	transcription regulator	27
GFI1	transcription regulator	27
ID3	transcription regulator	27
IL15	cytokine	27
NFE2L2	transcription regulator	27
CEBPB	transcription regulator	26
EGF	growth factor	26
HGF	growth factor	26
IL21	cytokine	26
IL33	cytokine	26
IL6	cytokine	26
IL7	cytokine	26
KITLG	growth factor	26
LDB1	transcription regulator	26
LMO2	transcription regulator	26
NFKB1	transcription regulator	26
RB1	transcription regulator	26
RELA	transcription regulator	26
STAT5A	transcription regulator	26
Tcf7	transcription regulator	26
CITED2	transcription regulator	25
CSF3	cytokine	25
CTNNB1	transcription regulator	25
EPO	cytokine	25
Esrra	transcription regulator	25
FOXO3	transcription regulator	25
HTT	transcription regulator	25
IL27	cytokine	25
KLF3	transcription regulator	25
SP1	transcription regulator	25
STAT1	transcription regulator	25
TCF12	transcription regulator	25
TNFSF11	cytokine	25
VEGFA	growth factor	25
XBP1	transcription regulator	25
AGT	growth factor	24
E2F1	transcription regulator	24
IGF1	growth factor	24
STAT3	transcription regulator	24
TCF4	transcription regulator	24
CREBBP	transcription regulator	23
EP300	transcription regulator	23
GLI1	transcription regulator	23
PDX1	transcription regulator	23
PML	transcription regulator	23
PRDM1	transcription regulator	23
SATB1	transcription regulator	23
SRF	transcription regulator	23
STAT4	transcription regulator	23
TCF7L2	transcription regulator	23
WT1	transcription regulator	23
BRCA1	transcription regulator	22
CDKN2A	transcription regulator	22
CXCL12	cytokine	22
HNF4A	transcription regulator	22
HOXA9	transcription regulator	22
IFNA2	cytokine	22
IKZF2	transcription regulator	22
IL17A	cytokine	22
IL18	cytokine	22
IRF4	transcription regulator	22
NCOA2	transcription regulator	22
NFATC2	transcription regulator	22
OSM	cytokine	22
CREM	transcription regulator	21
EBF1	transcription regulator	21
ELL2	transcription regulator	21
ETS1	transcription regulator	21
GATA3	transcription regulator	21
PRL	cytokine	21
REL	transcription regulator	21
RUNX1	transcription regulator	21
SP110	transcription regulator	21
SPI1	transcription regulator	21
TNFSF13B	cytokine	21
ARNT	transcription regulator	20
BCL3	transcription regulator	20
EGR1	transcription regulator	20
EPAS1	transcription regulator	20
JUN	transcription regulator	20
LEP	growth factor	20
MYB	transcription regulator	20
PPARGC1A	transcription regulator	20
SMARCA5	transcription regulator	20
TP63	transcription regulator	20
TP73	transcription regulator	20
TRIM24	transcription regulator	20
ANGPT2	growth factor	19
FOXO4	transcription regulator	19
GATA1	transcription regulator	19
IFNB1	cytokine	19
IKZF1	transcription regulator	19
IL1A	cytokine	19
IRF5	transcription regulator	19
KLF2	transcription regulator	19
NFAT5	transcription regulator	19
NRG1	growth factor	19
SMAD3	transcription regulator	19
SMARCA4	transcription regulator	19
TBX21	transcription regulator	19
WNT3A	cytokine	19
ZBTB16	transcription regulator	19
EDN1	cytokine	18
FGF2	growth factor	18
SPP1	cytokine	18
STAT5B	transcription regulator	18
TNFSF10	cytokine	18
ZBTB7B	transcription regulator	18
ZEB2	transcription regulator	18
BMP10	growth factor	17
CNTF	cytokine	17
ECSIT	transcription regulator	17
EGR2	transcription regulator	17
EZH2	transcription regulator	17
HOXA3	transcription regulator	17
POU5F1	transcription regulator	17
SOX11	transcription regulator	17
BACH1	transcription regulator	16
CBFB	transcription regulator	16
CCL5	cytokine	16
GH1	growth factor	16
HMGA1	transcription regulator	16
IFI16	transcription regulator	16
Il3	cytokine	16
IRF8	transcription regulator	16
NRF1	transcription regulator	16
BDNF	growth factor	15
CEBPA	transcription regulator	15
CXCL3	cytokine	15
ELF4	transcription regulator	15
ERG	transcription regulator	15
KLF5	transcription regulator	15
MAX	transcription regulator	15
MEF2D	transcription regulator	15
MYCN	transcription regulator	15
NFKB2	transcription regulator	15
NFYA	transcription regulator	15
NGF	growth factor	15
NUPR1	transcription regulator	15
SPIB	transcription regulator	15
YAP1	transcription regulator	15
YY1	transcription regulator	15
CBL	transcription regulator	14
CLOCK	transcription regulator	14
COPS5	transcription regulator	14
CXCL2	cytokine	14
HDAC1	transcription regulator	14
IL13	cytokine	14
KDM5A	transcription regulator	14
NKX3-1	transcription regulator	14
SOX4	transcription regulator	14
SREBF1	transcription regulator	14
TAL1	transcription regulator	14
TGFA	growth factor	14
TWIST2	transcription regulator	14
YBX1	transcription regulator	14
ATF4	transcription regulator	13
C5	cytokine	13
CLEC11A	growth factor	13
GLI2	transcription regulator	13
HSF1	transcription regulator	13
IL12A	cytokine	13
MEF2C	transcription regulator	13
MYCL	transcription regulator	13
NCOA1	transcription regulator	13
SMYD1	transcription regulator	13
TBP	transcription regulator	13
TOX	transcription regulator	13
ZFPM1	transcription regulator	13
ATF3	transcription regulator	12
FGF1	growth factor	12
IL12B	cytokine	12
IRF1	transcription regulator	12
IRF2	transcription regulator	12
JUND	transcription regulator	12
KLF6	transcription regulator	12
MIF	cytokine	12
NFKBIB	transcription regulator	12
NOSTRIN	transcription regulator	12
TFEB	transcription regulator	12
THPO	cytokine	12
BACH2	transcription regulator	11
BCL10	transcription regulator	11
Ccl2	cytokine	11
CCL2	cytokine	11
CREB3	transcription regulator	11
EBI3	cytokine	11
EGR3	transcription regulator	11
FASLG	cytokine	11
FGF19	growth factor	11
FLI1	transcription regulator	11
GATA2	transcription regulator	11
IL24	cytokine	11
IL9	cytokine	11
ILF3	transcription regulator	11
IRF3	transcription regulator	11
JAG1	growth factor	11
KCNIP3	transcription regulator	11
LEF1	transcription regulator	11
LIF	cytokine	11
MITF	transcription regulator	11
MNT	transcription regulator	11
MXD1	transcription regulator	11
NOTCH1	transcription regulator	11
PF4	cytokine	11
POU2AF1	transcription regulator	11
RELB	transcription regulator	11
SIN3B	transcription regulator	11
SQSTM1	transcription regulator	11
TAF4B	transcription regulator	11
TWIST1	transcription regulator	11
VHL	transcription regulator	11
WNT1	cytokine	11
ZFP36	transcription regulator	11
BCL11B	transcription regulator	10
CBX5	transcription regulator	10
CREBZF	transcription regulator	10
DDIT3	transcription regulator	10
ELK1	transcription regulator	10
EOMES	transcription regulator	10
FLT3LG	cytokine	10
FOXM1	transcription regulator	10
FUS	transcription regulator	10
GATA4	transcription regulator	10
GLI3	transcription regulator	10
GPS2	transcription regulator	10
HBEGF	growth factor	10
ID1	transcription regulator	10
IFNA4	cytokine	10
IGF2	growth factor	10
JUNB	transcription regulator	10
KLF4	transcription regulator	10
NRG2	growth factor	10
PCGF2	transcription regulator	10
PGF	growth factor	10
PPARGC1B	transcription regulator	10
PTN	growth factor	10
SMAD4	transcription regulator	10
SP3	transcription regulator	10
SRSF2	transcription regulator	10
TCL1A	transcription regulator	10
VAV2	transcription regulator	10
VDR	transcription regulator	10
WNT5A	cytokine	10
ARRB1	transcription regulator	9
ATF6	transcription regulator	9
BMP2	growth factor	9
BMP7	growth factor	9
CCND1	transcription regulator	9
CXCL10	cytokine	9
CXCL8	cytokine	9
FGF4	growth factor	9
FOXC2	transcription regulator	9
FOXL2	transcription regulator	9
HDAC4	transcription regulator	9
HEXIM1	transcription regulator	9
HNF1A	transcription regulator	9
HOXA10	transcription regulator	9
IL22	cytokine	9
IRF7	transcription regulator	9
KLF13	transcription regulator	9
MED1	transcription regulator	9
MEIS1	transcription regulator	9
MYBL2	transcription regulator	9
NKRF	transcription regulator	9
NKX2-3	transcription regulator	9
NONO	transcription regulator	9
PAX5	transcription regulator	9
RRP1B	transcription regulator	9
RUVBL1	transcription regulator	9
SOX2	transcription regulator	9
TBX5	transcription regulator	9
TSC22D3	transcription regulator	9
USF1	transcription regulator	9
ATF2	transcription regulator	8
CC2D1A	transcription regulator	8
CCN2	growth factor	8
CTBP2	transcription regulator	8
CTCF	transcription regulator	8
FEM1A	transcription regulator	8
FGF7	growth factor	8
FOSL1	transcription regulator	8
FOXA2	transcription regulator	8
HDAC3	transcription regulator	8
HLX	transcription regulator	8
HNF1B	transcription regulator	8
HOXD10	transcription regulator	8
ING1	transcription regulator	8
JARID2	transcription regulator	8
MECP2	transcription regulator	8
MED30	transcription regulator	8
MRTFA	transcription regulator	8
MTA1	transcription regulator	8
NAMPT	cytokine	8
NFYB	transcription regulator	8
POU2F1	transcription regulator	8
PRDM4	transcription regulator	8
PSMD10	transcription regulator	8
PURA	transcription regulator	8
RBPJ	transcription regulator	8
RSF1	transcription regulator	8
SIN3A	transcription regulator	8
SREBF2	transcription regulator	8
TARDBP	transcription regulator	8
TCF7	transcription regulator	8
TGFB1I1	transcription regulator	8
VAV1	transcription regulator	8
AIMP1	cytokine	7
AREG	growth factor	7
ARID3B	transcription regulator	7
ATF1	transcription regulator	7
CD70	cytokine	7
CERS2	transcription regulator	7
CIITA	transcription regulator	7
CSHL1	growth factor	7
E2F4	transcription regulator	7
ETV4	transcription regulator	7
ETV5	transcription regulator	7
FOXC1	transcription regulator	7
FOXN2	transcription regulator	7
HDAC5	transcription regulator	7
HOXA7	transcription regulator	7
HSF2	transcription regulator	7
IL32	cytokine	7
KDM5B	transcription regulator	7
KIDINS220	transcription regulator	7
LYL1	transcription regulator	7
MAZ	transcription regulator	7
MEIS2	transcription regulator	7
MRTFB	transcription regulator	7
MSTN	growth factor	7
NCOR2	transcription regulator	7
NFATC1	transcription regulator	7
PDLIM1	transcription regulator	7
PITX2	transcription regulator	7
PKNOX2	transcription regulator	7
POU2F2	transcription regulator	7
SKIL	transcription regulator	7
SMAD7	transcription regulator	7
SP100	transcription regulator	7
STAT2	transcription regulator	7
TAF6	transcription regulator	7
TGFB2	growth factor	7
TNFSF13	cytokine	7
TNFSF14	cytokine	7
TSHZ3	transcription regulator	7
VEGFB	growth factor	7
YBX3	transcription regulator	7
ZBTB20	transcription regulator	7
ZFAT	transcription regulator	7
ZNF281	transcription regulator	7
ZNF496	transcription regulator	7
AMBN	growth factor	6
ARNT2	transcription regulator	6
ARNTL	transcription regulator	6
ATF7	transcription regulator	6
BHLHA15	transcription regulator	6
BMP4	growth factor	6
CARM1	transcription regulator	6
CCL3	cytokine	6
CCL3L3	cytokine	6
CCN5	growth factor	6
CDX2	transcription regulator	6
CEBPE	transcription regulator	6
Cux1	transcription regulator	6
CUX1	transcription regulator	6
ESRRA	transcription regulator	6
FGF21	growth factor	6
FOXA1	transcription regulator	6
GDF11	growth factor	6
GHRL	growth factor	6
HAND2	transcription regulator	6
HOXA5	transcription regulator	6
KAT2B	transcription regulator	6
KLF17	transcription regulator	6
LTA	cytokine	6
MAFB	transcription regulator	6
MAFF	transcription regulator	6
MAFK	transcription regulator	6
MEF2A	transcription regulator	6
MLXIPL	transcription regulator	6
MSC	transcription regulator	6
MYCBP	transcription regulator	6
NAB2	transcription regulator	6
NANOG	transcription regulator	6
NCOA3	transcription regulator	6
NFATC3	transcription regulator	6
NODAL	growth factor	6
NOTCH2	transcription regulator	6
ONECUT1	transcription regulator	6
PBX3	transcription regulator	6
PDGFD	growth factor	6
PLAGL1	transcription regulator	6
PPRC1	transcription regulator	6
PTTG1	transcription regulator	6
RAD21	transcription regulator	6
RUNX2	transcription regulator	6
SCAI	transcription regulator	6
SHOX	transcription regulator	6
SIM1	transcription regulator	6
SMAD2	transcription regulator	6
SMARCB1	transcription regulator	6
SNAI1	transcription regulator	6
SNAI2	transcription regulator	6
TAF12	transcription regulator	6
TBX2	transcription regulator	6
TFAP4	transcription regulator	6
TGFB3	growth factor	6
TNFSF12	cytokine	6
TOB1	transcription regulator	6
TRIM28	transcription regulator	6
WBP2	transcription regulator	6
ZBTB7A	transcription regulator	6
ZEB1	transcription regulator	6
ZFP91	transcription regulator	6
ZMIZ1	transcription regulator	6
ZMIZ2	transcription regulator	6
ZNF202	transcription regulator	6
AFF4	transcription regulator	5
ARID5B	transcription regulator	5
ASCL2	transcription regulator	5
ASH1L	transcription regulator	5
ATN1	transcription regulator	5
BATF	transcription regulator	5
BMP6	growth factor	5
CMTM7	cytokine	5
CX3CL1	cytokine	5
DACH1	transcription regulator	5
DRAP1	transcription regulator	5
EHMT1	transcription regulator	5
ELL	transcription regulator	5
EPGN	growth factor	5
ESX1	transcription regulator	5
FGF10	growth factor	5
FGF14	growth factor	5
FOXN1	transcription regulator	5
FOXP1	transcription regulator	5
GDF2	growth factor	5
GDF9	growth factor	5
GFI1B	transcription regulator	5
HDAC6	transcription regulator	5
HLTF	transcription regulator	5
HNRNPD	transcription regulator	5
HUWE1	transcription regulator	5
IFNA1/IFNA13	cytokine	5
IFNE	cytokine	5
IL11	cytokine	5
IL17D	cytokine	5
IL17F	cytokine	5
IL1RN	cytokine	5
ING4	transcription regulator	5
JAG2	growth factor	5
KLF10	transcription regulator	5
LITAF	transcription regulator	5
MAML1	transcription regulator	5
MBD2	transcription regulator	5
MED13	transcription regulator	5
MEOX2	transcription regulator	5
MTA3	transcription regulator	5
MXI1	transcription regulator	5
MYRF	transcription regulator	5
NIBAN2	transcription regulator	5
NKX2-1	transcription regulator	5
NRL	transcription regulator	5
PAWR	transcription regulator	5
PHB	transcription regulator	5
PIAS2	transcription regulator	5
RBL1	transcription regulator	5
RFXANK	transcription regulator	5
RING1	transcription regulator	5
SMARCE1	transcription regulator	5
SOX10	transcription regulator	5
SP2	transcription regulator	5
SPRED2	cytokine	5
TAX1BP3	transcription regulator	5
TBR1	transcription regulator	5
TFAP2C	transcription regulator	5
TLE1	transcription regulator	5
TRIM29	transcription regulator	5
TRIM33	transcription regulator	5
VEGFC	growth factor	5
ZBED2	transcription regulator	5
ZBED6	transcription regulator	5
ZBTB17	transcription regulator	5
ZBTB33	transcription regulator	5
ZNF382	transcription regulator	5
ZNF467	transcription regulator	5
AATF	transcription regulator	4
AIRE	transcription regulator	4
ASCC1	transcription regulator	4
ASCL5	transcription regulator	4
BCL11A	transcription regulator	4
BCOR	transcription regulator	4
BORCS8-MEF2B	transcription regulator	4
BRMS1	transcription regulator	4
BTG1	transcription regulator	4
CAVIN1	transcription regulator	4
CCL11	cytokine	4
CCN6	growth factor	4
CCNT2	transcription regulator	4
CEBPD	transcription regulator	4
CERS4	transcription regulator	4
CERS5	transcription regulator	4
CMTM8	cytokine	4
CREB3L2	transcription regulator	4
CXCL1	cytokine	4
DEK	transcription regulator	4
DEPDC1	transcription regulator	4
DKK1	growth factor	4
DNAJB1	transcription regulator	4
EHF	transcription regulator	4
ELK4	transcription regulator	4
ELOA	transcription regulator	4
ETS2	transcription regulator	4
FANK1	transcription regulator	4
FERD3L	transcription regulator	4
FOXA3	transcription regulator	4
GATA6	transcription regulator	4
GMNN	transcription regulator	4
GTF2B	transcription regulator	4
HDAC2	transcription regulator	4
HDAC8	transcription regulator	4
HIVEP2	transcription regulator	4
IKZF3	transcription regulator	4
IL16	cytokine	4
IL37	cytokine	4
INHBA	growth factor	4
IRF6	transcription regulator	4
KAT5	transcription regulator	4
KLF1	transcription regulator	4
KLF15	transcription regulator	4
KLF7	transcription regulator	4
LHX1	transcription regulator	4
MBD1	transcription regulator	4
MDM2	transcription regulator	4
MECOM	transcription regulator	4
MED21	transcription regulator	4
MED7	transcription regulator	4
MLXIP	transcription regulator	4
MST1	growth factor	4
MTPN	transcription regulator	4
NCOA4	transcription regulator	4
NCOA6	transcription regulator	4
NCOR1	transcription regulator	4
NEUROG1	transcription regulator	4
NFIL3	transcription regulator	4
NOG	growth factor	4
OGN	growth factor	4
OSTF1	transcription regulator	4
PAX3	transcription regulator	4
PAX7	transcription regulator	4
PDGFB	growth factor	4
PFDN5	transcription regulator	4
PIAS4	transcription regulator	4
PPP1R13L	transcription regulator	4
PRDM5	transcription regulator	4
PSMC5	transcription regulator	4
RBCK1	transcription regulator	4
RUNX3	transcription regulator	4
RYBP	transcription regulator	4
SMARCA1	transcription regulator	4
SNAI3	transcription regulator	4
SOX3	transcription regulator	4
SPDEF	transcription regulator	4
SPEN	transcription regulator	4
SS18	transcription regulator	4
TBX20	transcription regulator	4
TBX22	transcription regulator	4
TCF7L1	transcription regulator	4
TCFL5	transcription regulator	4
TFAP2A	transcription regulator	4
TFE3	transcription regulator	4
TIAL1	transcription regulator	4
TLE4	transcription regulator	4
TRPS1	transcription regulator	4
TXLNA	cytokine	4
UBE2V1	transcription regulator	4
USF2	transcription regulator	4
VAV3	cytokine	4
VEGFD	growth factor	4
WNT2	cytokine	4
ZFHX3	transcription regulator	4
ZNF224	transcription regulator	4
AHCTF1	transcription regulator	3
AIP	transcription regulator	3
ALYREF	transcription regulator	3
ANGPT1	growth factor	3
ANGPTL3	growth factor	3
ATF6B	transcription regulator	3
ATXN1	transcription regulator	3
BATF2	transcription regulator	3
Bhlhe41	transcription regulator	3
BRD7	transcription regulator	3
BTC	growth factor	3
CBFA2T2	transcription regulator	3
CBX3	transcription regulator	3
CCAR1	transcription regulator	3
CCL22	cytokine	3
CCL4	cytokine	3
Ccl6	cytokine	3
CKLF	cytokine	3
CMTM4	cytokine	3
CMTM6	cytokine	3
CNOT7	transcription regulator	3
CRLF1	cytokine	3
CRTC1	transcription regulator	3
CTF1	cytokine	3
Ctf2	cytokine	3
CXCL11	cytokine	3
CYLD	transcription regulator	3
DLX4	transcription regulator	3
DNAJB6	transcription regulator	3
DTX1	transcription regulator	3
E4F1	transcription regulator	3
EAF2	transcription regulator	3
EED	transcription regulator	3
ELF3	transcription regulator	3
ETV3	transcription regulator	3
FEV	transcription regulator	3
FEZF1	transcription regulator	3
FGF3	growth factor	3
FOSB	transcription regulator	3
FOXF1	transcription regulator	3
FOXN4	transcription regulator	3
FOXQ1	transcription regulator	3
GRN	growth factor	3
GTF2H4	transcription regulator	3
GTF2I	transcription regulator	3
HDAC10	transcription regulator	3
HDAC7	transcription regulator	3
HDAC9	transcription regulator	3
HDGF	growth factor	3
HES3	transcription regulator	3
HES7	transcription regulator	3
HMGB1	transcription regulator	3
HMGN1	transcription regulator	3
HOXB5	transcription regulator	3
ID4	transcription regulator	3
Ifnz (includes others)	cytokine	3
IL23A	cytokine	3
IL25	cytokine	3
ILF2	transcription regulator	3
INHA	growth factor	3
JDP2	transcription regulator	3
JMY	transcription regulator	3
KEAP1	transcription regulator	3
KLF11	transcription regulator	3
LMX1A	transcription regulator	3
MAF	transcription regulator	3
MAML2	transcription regulator	3
MAML3	transcription regulator	3
MDM4	transcription regulator	3
MED15	transcription regulator	3
MSGN1	transcription regulator	3
MTDH	transcription regulator	3
NAB1	transcription regulator	3
Ncoa6	transcription regulator	3
NFE2L1	transcription regulator	3
NFX1	transcription regulator	3
NHLH2	transcription regulator	3
NKX6-1	transcription regulator	3
NLRC5	transcription regulator	3
NRIP1	transcription regulator	3
NTF3	growth factor	3
PBX2	transcription regulator	3
PDGFC	growth factor	3
PHF12	transcription regulator	3
PIAS1	transcription regulator	3
Pou3f1	transcription regulator	3
PRDM16	transcription regulator	3
RFX4	transcription regulator	3
RUVBL2	transcription regulator	3
SHOX2	transcription regulator	3
SIRT2	transcription regulator	3
SKI	transcription regulator	3
SNW1	transcription regulator	3
SOX1	transcription regulator	3
SP4	transcription regulator	3
SPIC	transcription regulator	3
SPZ1	transcription regulator	3
SRCAP	transcription regulator	3
SUPT16H	transcription regulator	3
TEAD1	transcription regulator	3
TERF2	transcription regulator	3
TFAM	transcription regulator	3
TGIF1	transcription regulator	3
TGIF2	transcription regulator	3
THAP1	transcription regulator	3
THOC1	transcription regulator	3
TIMP1	cytokine	3
TNFSF15	cytokine	3
TNFSF4	cytokine	3
TNFSF8	cytokine	3
TNFSF9	cytokine	3
TRIM25	transcription regulator	3
TSG101	transcription regulator	3
TSLP	cytokine	3
UXT	transcription regulator	3
WDR5	transcription regulator	3
WNT4	cytokine	3
YY2	transcription regulator	3
ZBTB18	transcription regulator	3
ZBTB49	transcription regulator	3
ZGPAT	transcription regulator	3
ZIC1	transcription regulator	3
ZNF148	transcription regulator	3
ZNF395	transcription regulator	3
ACTN4	transcription regulator	2
AMELX	growth factor	2
AMELY	growth factor	2
ANKRD1	transcription regulator	2
ANKRD42	transcription regulator	2
APBB1	transcription regulator	2
ARID1A	transcription regulator	2
ARID5A	transcription regulator	2
ASB9	transcription regulator	2
BCL6B	transcription regulator	2
BMI1	transcription regulator	2
BMP15	growth factor	2
BNC1	transcription regulator	2
BRCA2	transcription regulator	2
CBFA2T3	transcription regulator	2
CBX2	transcription regulator	2
CBX4	transcription regulator	2
CCN3	growth factor	2
CDKN2B	transcription regulator	2
CGGBP1	transcription regulator	2
CITED4	transcription regulator	2
CNOT9	transcription regulator	2
CREB3L1	transcription regulator	2
CREB3L4	transcription regulator	2
Cxcl3	cytokine	2
CXXC1	transcription regulator	2
DACH2	transcription regulator	2
DMRT1	transcription regulator	2
DMTF1	transcription regulator	2
E2F2	transcription regulator	2
E2F3	transcription regulator	2
EBF3	transcription regulator	2
EBF4	transcription regulator	2
EDN2	growth factor	2
ELF1	transcription regulator	2
ELK3	transcription regulator	2
ELOB	transcription regulator	2
EREG	growth factor	2
ETV1	transcription regulator	2
FAM3B	cytokine	2
FGF18	growth factor	2
FGF8	growth factor	2
FGF9	growth factor	2
FHL2	transcription regulator	2
FOXD3	transcription regulator	2
FOXF2	transcription regulator	2
FOXG1	transcription regulator	2
FOXN3	transcription regulator	2
FOXO6	transcription regulator	2
Fus	transcription regulator	2
GABPA	transcription regulator	2
GAS6	growth factor	2
GATAD2A	transcription regulator	2
GATAD2B	transcription regulator	2
GDF15	growth factor	2
GDNF	growth factor	2
GON4L	transcription regulator	2
GRHL2	transcription regulator	2
GRIP1	transcription regulator	2
GTF3A	transcription regulator	2
HBP1	transcription regulator	2
HES1	transcription regulator	2
HHEX	transcription regulator	2
HIF3A	transcription regulator	2
HINFP	transcription regulator	2
HOXA13	transcription regulator	2
HOXC6	transcription regulator	2
HTATIP2	transcription regulator	2
IFNL1	cytokine	2
IL19	cytokine	2
IL1F10	cytokine	2
IL36B	cytokine	2
IRF2BP1	transcription regulator	2
IRF9	transcription regulator	2
ISX	transcription regulator	2
JADE1	transcription regulator	2
LTBP4	growth factor	2
MAFG	transcription regulator	2
MAGED1	transcription regulator	2
MDK	growth factor	2
MEN1	transcription regulator	2
MIB2	transcription regulator	2
MLX	transcription regulator	2
MMS19	transcription regulator	2
MTA2	transcription regulator	2
MXD3	transcription regulator	2
MXD4	transcription regulator	2
MYF6	transcription regulator	2
MYOCD	transcription regulator	2
MYOD1	transcription regulator	2
NACC2	transcription regulator	2
NEUROG3	transcription regulator	2
NFATC4	transcription regulator	2
NFKBID	transcription regulator	2
NKAP	transcription regulator	2
NKX3-2	transcription regulator	2
NMI	transcription regulator	2
NOC2L	transcription regulator	2
NPAS2	transcription regulator	2
NPM1	transcription regulator	2
NSD1	transcription regulator	2
PBX1	transcription regulator	2
PEX14	transcription regulator	2
PLAG1	transcription regulator	2
POU4F2	transcription regulator	2
POU4F3	transcription regulator	2
PRDM2	transcription regulator	2
PROK1	growth factor	2
PURB	transcription regulator	2
PYCARD	transcription regulator	2
RAX	transcription regulator	2
RBBP5	transcription regulator	2
RBM14	transcription regulator	2
RBPJL	transcription regulator	2
RCOR1	transcription regulator	2
RFX5	transcription regulator	2
Rhox5	transcription regulator	2
RNF2	transcription regulator	2
SALL2	transcription regulator	2
SCML2	transcription regulator	2
SF1	transcription regulator	2
SIAH2	transcription regulator	2
Sin3b	transcription regulator	2
SIX2	transcription regulator	2
SMAD1	transcription regulator	2
SMAD5	transcription regulator	2
SMARCA2	transcription regulator	2
SOSTDC1	growth factor	2
SOX12	transcription regulator	2
SOX17	transcription regulator	2
SOX18	transcription regulator	2
SOX8	transcription regulator	2
SP6	transcription regulator	2
SSRP1	transcription regulator	2
SUB1	transcription regulator	2
SUPT4H1	transcription regulator	2
TADA3	transcription regulator	2
TAF3	transcription regulator	2
TAF9	transcription regulator	2
TBL1XR1	transcription regulator	2
TBX19	transcription regulator	2
TCF20	transcription regulator	2
TDGF1	growth factor	2
TFEC	transcription regulator	2
TGIF2LX	transcription regulator	2
THRAP3	transcription regulator	2
TNFSF18	cytokine	2
TRERF1	transcription regulator	2
TRRAP	transcription regulator	2
VEZF1	transcription regulator	2
WNT7A	cytokine	2
WTIP	transcription regulator	2
YEATS4	transcription regulator	2
ZBTB46	transcription regulator	2
ZBTB5	transcription regulator	2
ZBTB7C	transcription regulator	2
ZKSCAN3	transcription regulator	2
ZMYND8	transcription regulator	2
ZNF100	transcription regulator	2
ZNF143	transcription regulator	2
ZNF24	transcription regulator	2
ZNF254	transcription regulator	2
ZNF322	transcription regulator	2
ZNF335	transcription regulator	2
ZNF350	transcription regulator	2
ZNF429	transcription regulator	2
ZNF43	transcription regulator	2
ZNF431	transcription regulator	2
ZNF521	transcription regulator	2
ZNF710	transcription regulator	2
ZNF85	transcription regulator	2
ZNF91	transcription regulator	2
ADNP	transcription regulator	1
AFF1	transcription regulator	1
AMH	growth factor	1
ARID1B	transcription regulator	1
ARID4A	transcription regulator	1
ARID4B	transcription regulator	1
ARTN	growth factor	1
ASB11	transcription regulator	1
ASH2L	transcription regulator	1
ASXL1	transcription regulator	1
ATF5	transcription regulator	1
ATMIN	transcription regulator	1
ATOH1	transcription regulator	1
BARX2	transcription regulator	1
BATF3	transcription regulator	1
BCLAF1	transcription regulator	1
BHLHE41	transcription regulator	1
BMP5	growth factor	1
BPTF	transcription regulator	1
BRF1	transcription regulator	1
CALR	transcription regulator	1
CAND1	transcription regulator	1
CARHSP1	transcription regulator	1
CASP8AP2	transcription regulator	1
CBX1	transcription regulator	1
CCL15	cytokine	1
CCL18	cytokine	1
CCL19	cytokine	1
CCL21	cytokine	1
CCL7	cytokine	1
CCNE1	transcription regulator	1
CCNT1	transcription regulator	1
CDX1	transcription regulator	1
CEBPG	transcription regulator	1
CIAO1	transcription regulator	1
CNBP	transcription regulator	1
COMMD3-BMI1	transcription regulator	1
Cops2	transcription regulator	1
CREB3L3	transcription regulator	1
CRH	cytokine	1
CTCFL	transcription regulator	1
CXCL13	cytokine	1
CXCL14	cytokine	1
CXCL16	cytokine	1
CXCL5	cytokine	1
Cxcl9	cytokine	1
CXCL9	cytokine	1
DAXX	transcription regulator	1
DBP	transcription regulator	1
DDX20	transcription regulator	1
DKK3	cytokine	1
DLX3	transcription regulator	1
DNMT3L	transcription regulator	1
E2F5	transcription regulator	1
E2F6	transcription regulator	1
E2F7	transcription regulator	1
E2F8	transcription regulator	1
EAF1	transcription regulator	1
EGR4	transcription regulator	1
EHMT2	transcription regulator	1
ELF5	transcription regulator	1
ELOC	transcription regulator	1
ESRRB	transcription regulator	1
FGF13	growth factor	1
FOSL2	transcription regulator	1
FOXD1	transcription regulator	1
FOXK2	transcription regulator	1
FOXL1	transcription regulator	1
Foxp1	transcription regulator	1
FUBP1	transcription regulator	1
FUBP3	transcription regulator	1
GATA5	transcription regulator	1
GBX2	transcription regulator	1
GLIS2	transcription regulator	1
Gm21596/Hmgb1	transcription regulator	1
GMFG	growth factor	1
GRP	growth factor	1
GSC	transcription regulator	1
GTF2F2	transcription regulator	1
GTF2H1	transcription regulator	1
GTF2H2	transcription regulator	1
GTF2IRD1	transcription regulator	1
H2AX	transcription regulator	1
HAND1	transcription regulator	1
HCFC1	transcription regulator	1
HDAC11	transcription regulator	1
HELZ2	transcription regulator	1
HES6	transcription regulator	1
HESX1	transcription regulator	1
HEY1	transcription regulator	1
HIC1	transcription regulator	1
HMG20A	transcription regulator	1
Hmgb1	transcription regulator	1
Hmgb2 (includes others)	transcription regulator	1
HOXA1	transcription regulator	1
HOXA11	transcription regulator	1
HOXA2	transcription regulator	1
HOXA4	transcription regulator	1
HOXB13	transcription regulator	1
HOXB4	transcription regulator	1
IFNA17	cytokine	1
IFNK	cytokine	1
IFNL3	cytokine	1
IFNW1	cytokine	1
IKZF4	transcription regulator	1
IL17B	cytokine	1
IL20	cytokine	1
IL36RN	cytokine	1
INHBE	growth factor	1
IRF2BP2	transcription regulator	1
IRX5	transcription regulator	1
IRX6	transcription regulator	1
KLF12	transcription regulator	1
KLF16	transcription regulator	1
KMT2D	transcription regulator	1
LBH	transcription regulator	1
LBX1	transcription regulator	1
LCOR	transcription regulator	1
LHX6	transcription regulator	1
LIMD1	transcription regulator	1
LMO1	transcription regulator	1
LMX1B	transcription regulator	1
LRRFIP1	transcription regulator	1
MAFA	transcription regulator	1
MED12	transcription regulator	1
MED16	transcription regulator	1
MED24	transcription regulator	1
MED26	transcription regulator	1
MED4	transcription regulator	1
Meis1	transcription regulator	1
MLIP	transcription regulator	1
MLLT3	transcription regulator	1
MSX2	transcription regulator	1
MTF1	transcription regulator	1
MTF2	transcription regulator	1
MYBL1	transcription regulator	1
MYF5	transcription regulator	1
MYNN	transcription regulator	1
N4BP2L2	transcription regulator	1
NDN	transcription regulator	1
NEO1	transcription regulator	1
NEUROD1	transcription regulator	1
NFE2L3	transcription regulator	1
NFIA	transcription regulator	1
NFKBIE	transcription regulator	1
NFKBIZ	transcription regulator	1
NFYC	transcription regulator	1
NKX1-2	transcription regulator	1
NKX2-5	transcription regulator	1
NOLC1	transcription regulator	1
NOTCH3	transcription regulator	1
NRG4	growth factor	1
NTF4	growth factor	1
NTN1	growth factor	1
OLIG2	transcription regulator	1
ONECUT2	transcription regulator	1
OSGIN1	growth factor	1
PA2G4	transcription regulator	1
PAX4	transcription regulator	1
PCBP3	transcription regulator	1
PDGFA	growth factor	1
PER1	transcription regulator	1
PHB2	transcription regulator	1
PHF1	transcription regulator	1
PHF6	transcription regulator	1
PMF1/PMF1-BGLAP	transcription regulator	1
PPBP	cytokine	1
PRDM14	transcription regulator	1
Prl7d1	cytokine	1
PROP1	transcription regulator	1
PROX1	transcription regulator	1
PRRX1	transcription regulator	1
PSMC3IP	transcription regulator	1
PTGES2	transcription regulator	1
RBFOX2	transcription regulator	1
RBM39	transcription regulator	1
REG1A	growth factor	1
RFX2	transcription regulator	1
RFXAP	transcription regulator	1
RNF14	transcription regulator	1
RNF6	transcription regulator	1
RUNX1T1	transcription regulator	1
SALL3	transcription regulator	1
SAP18	transcription regulator	1
SATB2	transcription regulator	1
SCGB1A1	cytokine	1
SERTAD1	transcription regulator	1
SERTAD2	transcription regulator	1
SIM2	transcription regulator	1
SIX5	transcription regulator	1
SMARCC1	transcription regulator	1
SMARCC2	transcription regulator	1
SMARCD1	transcription regulator	1
SOX14	transcription regulator	1
SOX9	transcription regulator	1
SRA1	transcription regulator	1
SRY	transcription regulator	1
SSBP2	transcription regulator	1
SUPT5H	transcription regulator	1
TAF1	transcription regulator	1
TAF10	transcription regulator	1
TAF4	transcription regulator	1
TAF5	transcription regulator	1
TBL1X	transcription regulator	1
TBPL1	transcription regulator	1
TBX1	transcription regulator	1
TBX3	transcription regulator	1
TCEAL7	transcription regulator	1
TCF21	transcription regulator	1
TDP2	transcription regulator	1
TEAD4	transcription regulator	1
TEF	transcription regulator	1
TFCP2L1	transcription regulator	1
TFDP1	transcription regulator	1
TLX1	transcription regulator	1
TOX2	transcription regulator	1
TP53BP1	transcription regulator	1
TRIM27	transcription regulator	1
TSC22D1	transcription regulator	1
VGF	growth factor	1
WWTR1	transcription regulator	1
XPC	transcription regulator	1
ZBTB14	transcription regulator	1
ZBTB32	transcription regulator	1
ZBTB38	transcription regulator	1
ZBTB48	transcription regulator	1
ZFP57	transcription regulator	1
ZFP90	transcription regulator	1
ZFPM2	transcription regulator	1
ZHX2	transcription regulator	1
ZIC2	transcription regulator	1
ZKSCAN5	transcription regulator	1
ZNF134	transcription regulator	1
ZNF200	transcription regulator	1
ZNF207	transcription regulator	1
ZNF282	transcription regulator	1
ZNF300	transcription regulator	1
ZNF302	transcription regulator	1
ZNF366	transcription regulator	1
ZNF367	transcription regulator	1
ZNF384	transcription regulator	1
ZNF433	transcription regulator	1
ZNF460	transcription regulator	1
ZNF613	transcription regulator	1
ZNF646	transcription regulator	1
ZNF746	transcription regulator	1
ZSCAN1	transcription regulator	1
ZSCAN31	transcription regulator	1
ZSCAN32	transcription regulator	1
ZSCAN4	transcription regulator	1
