# Supplementary material for: Intestinal cell type-specific communication networks underlie homeostasis and response to Western diet
Source: J Exp Med. 2023 Mar 7;220(5):e20221437. doi: 10.1084/jem.20221437 (PMC10038833; doi:10.1084/jem.20221437)
Supplement: Table S11 — is a list of upstream regulators implicated in mouse and human studies that have been associated with immune homeostasis and obesity. [file JEM_20221437_TableS11.xlsx]

## Sheet: Genes_Implicated
Table S11. List of upstream regulators implicated in mouse and human studies that have been associated with immune homeostasis and obesity. Citations are included.
Gene	Implicated	Source
TNF	Mouse/Human	Hotamisligil et al., Diabetes 1994; Hotamisligil et al., JCI 1995; Tzanavari et al., Curr Dir Autoimmun 2010
IL-1β	Mouse/Human	Spranger et al., Diabetes 2003; Lagathu et al., Diabetologia 2006; Febbraio et al., Trends Endocrinol Metab 2014; Wu et al., Circ. Res. 2020; Caër et al., Sci. Rep. 2022
IFN-γ	Mouse/Human	Pacifico et al., Eur J. Endocrin 2006; Rocha et al., Circ. Res. 2008; O'Rourke et al., Metabolism 2012; Šestan et al., Immunity 2018
IL-18	Mouse/Human	Bruun et al., Eur. J. Endocrinol. 2007; Trøseid et al., Cardiovasc Diabetol. 2010; Akimova et al., J Immunol 2018
CD40L	Mouse/Human	Desideri et al., JAMA. 2003; Poggi et al., ATVB 2011; Steven et al., Cardiovasc Res. 2018
IL-6	Mouse/Human	Eder et al., Inflamm Res. 2009; Braune et al., J Immunol 2017; Timper et al., Cell Rep. 2017; Han et al., PNAS 2020
EGF	Mouse/Human	Kurachi et al., Am J Physiol. 1993; Matsumoto et al., Biochem Biophys Res Commun. 2002
TGFβ	Mouse/Human	Yadav et al., Cell Metab. 2011; Zamani et al., Endocr. Rev. 2011; Yan et al., Nat Med 2014
IL-21	Mouse/Human	Fabrizi et al., Diabetes. 2014; Shoda et al., Arthritis Res Ther. 2017
CSF2	Mouse	Garrigan et al., J Autoimmun. 2015; Plubell et al., Sci Rep. 2018
TNFSF11	Mouse/Human	Kiechl et al., Nat Med 2013; Bonnet et al., J Clin Invest 2019
IL-2	Mouse/Human	Schmidt et al., PLOS One. 2015; Sasaki et al., Cell Rep. 2019; Kochumon et al., Sci Rep. 2020
AGT	Mouse/Human	Giacchetti et al., Int J Obes Relat Metab Disord. 2000; Gabriely et al., Am J Physiol Regul Integr Comp Physiol. 2001; Prat-Larquemin et al., Obes Res. 2004; Yiannikouris et al., Hypertension 2012
IL-4	Mouse/Human	Ricardo-Gonzalez et al., PNAS. 2010; Binisor et al., Curr Health Sci J. 2016; Choi et al., Sci Rep. 2020; Lin et al., Int. J. Mol. Sci. 2020; Phu et al., Mol Ther. 2022
IL-5	Mouse/Human	El-Wakkad et al., Cytokine. 2013; Molofsky et al., J Exp Med. 2013;
IL-33	Mouse/Human	Miller et al., Circ Res. 2010; Duffen et al., J Immunol. 2018; Zhao et al., Sci Adv. 2020
CD15	Human	Laurens et al., Int J Obes (Lond). 2016
HGF	Mouse/Human	Muratsu et al., Sci Rep. 2017; Jing et al., J Diabetes Investig. 2019
ANGPT2	Mouse/Human	An et al., eLife. 2017; Gaebler et al., Int J Mol Sci. 2019; Bae et al., Nat Commun. 2020
VEGFA	Mouse/Human	Sung et al., Cell Metab. 2013; Robciuc et al., Cell Metab. 2016; Zafar et al., Diabetol Metab Syndr. 2018
NRP1	Mouse/Human	Wilson et al., Sci Immunol. 2018; Diaz-Marin et al., Sci Rep. 2021
