# Supplementary material for: Intestinal cell type-specific communication networks underlie homeostasis and response to Western diet
Source: J Exp Med. 2023 Mar 7;220(5):e20221437. doi: 10.1084/jem.20221437 (PMC10038833; doi:10.1084/jem.20221437)
Supplement: Table S12 — shows top differentially regulated signaling pathways in response to HFHS diet suggested in g:GOSt functional enrichment analysis of common upstream regulators. [file JEM_20221437_TableS12.xlsx]

## Sheet: Pathway_Upstream regulators
Table S12. Top differentially regulated signaling pathways in response to HFHS diet suggested in g:GOSt functional enrichment analysis of common upstream regulators.
KEGG	Pathways in cancer	KEGG:05200	4.13866e-32	31.3831	520	225	72	8583	TGFB1,IFNG,IL2,IL3,IL4,MYC,TP53,STAT6,FOXO1,IL5,NFKBIA,HIF1A,FOS,IL15,NFE2L2,EGF,HGF,IL6,IL7,KITLG,NFKB1,RB1,RELA,STAT5A,TCF7,CTNNB1,EPO,SP1,STAT1,VEGFA,AGT,E2F1,IGF1,STAT3,CREBBP,EP300,GLI1,PML,STAT4,TCF7L2,CDKN2A,CXCL12,IFNA2,ETS1,RUNX1,SPI1,ARNT,EPAS1,JUN,SMAD3,WNT3A,ZBTB16,EDN1,FGF2,STAT5B,CEBPA,MAX,NFKB2,CBL,HDAC1,IL13,NKX3-1,TGFA,GLI2,IL12A,NCOA1,FGF1,FASLG,JAG1,LEF1,MITF,NOTCH1
KEGG	Inflammatory bowel disease	KEGG:05321	1.75155e-27	26.7566	60	125	24	8583	TGFB1,IFNG,IL2,IL4,STAT6,TNF,FOXP3,IL5,IL10,IL1B,IL21,IL6,NFKB1,RELA,STAT1,STAT3,STAT4,IL17A,IL18,GATA3,JUN,IL1A,SMAD3,TBX21
KEGG	Cytokine-cytokine receptor interaction	KEGG:04060	1.90617e-25	24.7198	280	226	49	8583	TGFB1,CD40LG,IFNG,IL2,IL3,IL4,TNF,IL5,CSF1,CSF2,IL10,IL1B,IL15,IL21,IL33,IL6,IL7,CSF3,EPO,IL27,TNFSF11,CXCL12,IFNA2,IL17A,IL18,OSM,PRL,TNFSF13B,LEP,IFNB1,IL1A,TNFSF10,BMP10,CNTF,CCL5,GH1,CXCL3,NGF,CXCL2,IL13,IL12A,THPO,CCL2,EBI3,FASLG,IL24,IL9,LIF,PF4
KEGG	Th17 cell differentiation	KEGG:04659	5.24839e-25	24.28	101	131	27	8583	TGFB1,IFNG,IL2,IL4,STAT6,FOXP3,NFKBIA,HIF1A,IL1B,FOS,IL21,IL6,NFKB1,RELA,STAT5A,IL27,STAT1,STAT3,IL17A,IRF4,NFATC2,GATA3,RUNX1,JUN,SMAD3,TBX21,STAT5B
KEGG	JAK-STAT signaling pathway	KEGG:04630	5.41541e-22	21.2664	165	221	36	8583	IFNG,IL2,IL3,IL4,MYC,STAT6,IL5,CSF2,IL10,IL15,EGF,IL21,IL6,IL7,STAT5A,CSF3,EPO,STAT1,STAT3,CREBBP,EP300,STAT4,IFNA2,OSM,PRL,LEP,IFNB1,STAT5B,CNTF,GH1,IL13,IL12A,THPO,IL24,IL9,LIF
KEGG	Hepatitis B	KEGG:05161	1.57845e-17	16.8018	159	138	26	8583	TGFB1,MYC,TP53,STAT6,TNF,NFKBIA,CREB1,FOS,IL6,NFKB1,RB1,RELA,STAT5A,STAT1,E2F1,STAT3,CREBBP,EP300,STAT4,IFNA2,NFATC2,JUN,IFNB1,SMAD3,STAT5B,EGR2
KEGG	Transcriptional misregulation in cancer	KEGG:05202	1.33741e-16	15.8737	200	170	30	8583	IL3,MYC,TP53,BCL6,FOXO1,CSF2,ID2,TCF3,CEBPB,IL6,LDB1,LMO2,NFKB1,RELA,KLF3,SP1,IGF1,PML,WT1,HOXA9,REL,RUNX1,SPI1,ZBTB16,CEBPA,ERG,MAX,MYCN,NUPR1,HDAC1
KEGG	Human T-cell leukemia virus 1 infection	KEGG:05166	2.16013e-16	15.6655	234	105	26	8583	TGFB1,IL2,MYC,TP53,TNF,NFKBIA,CSF2,TCF3,CREB1,FOS,IL15,IL6,NFKB1,RB1,RELA,STAT5A,E2F1,CREBBP,EP300,SRF,CDKN2A,NFATC2,ETS1,SPI1,EGR1,JUN
KEGG	TNF signaling pathway	KEGG:04668	1.83116e-15	14.7373	109	221	25	8583	TNF,NFKBIA,CSF1,CSF2,IL1B,CREB1,FOS,IL15,CEBPB,IL6,NFKB1,RELA,BCL3,JUN,IFNB1,EDN1,CCL5,CXCL3,CXCL2,ATF4,IRF1,CCL2,CREB3,JAG1,LIF
KEGG	Kaposi sarcoma-associated herpesvirus infection	KEGG:05167	2.61394e-15	14.5827	210	116	25	8583	MYC,TP53,NFKBIA,CSF2,HIF1A,CREB1,FOS,IL6,NFKB1,RB1,RELA,TCF7,CTNNB1,STAT1,VEGFA,E2F1,STAT3,CREBBP,EP300,TCF7L2,IFNA2,NFATC2,JUN,ANGPT2,IFNB1
KEGG	Rheumatoid arthritis	KEGG:05323	1.04403e-14	13.9813	85	169	20	8583	TGFB1,IFNG,TNF,CSF1,CSF2,IL1B,FOS,IL15,IL6,TNFSF11,VEGFA,CXCL12,IL17A,IL18,TNFSF13B,JUN,IL1A,CCL5,CXCL3,CXCL2
KEGG	Th1 and Th2 cell differentiation	KEGG:04658	2.03127e-14	13.6922	86	225	22	8583	IFNG,IL2,IL4,STAT6,IL5,NFKBIA,FOS,NFKB1,RELA,STAT5A,STAT1,STAT4,NFATC2,GATA3,JUN,TBX21,STAT5B,IL13,IL12A,NFKBIB,JAG1,NOTCH1
KEGG	IL-17 signaling pathway	KEGG:04657	5.3181e-14	13.2742	88	47	13	8583	IFNG,IL4,TNF,IL5,NFKBIA,CSF2,IL1B,FOS,CEBPB,IL6,NFKB1,RELA,CSF3
KEGG	Prostate cancer	KEGG:05215	2.43913e-13	12.6128	97	75	15	8583	TP53,FOXO1,NFKBIA,CREB1,EGF,NFKB1,RB1,RELA,TCF7,CTNNB1,E2F1,IGF1,CREBBP,EP300,TCF7L2
KEGG	AGE-RAGE signaling pathway in diabetic complications	KEGG:04933	4.96771e-13	12.3038	99	131	18	8583	TGFB1,TNF,FOXO1,IL1B,IL6,NFKB1,RELA,STAT5A,STAT1,VEGFA,AGT,STAT3,EGR1,JUN,IL1A,SMAD3,EDN1,STAT5B
KEGG	T cell receptor signaling pathway	KEGG:04660	3.28607e-12	11.4833	100	43	12	8583	CD40LG,IFNG,IL2,IL4,TNF,IL5,NFKBIA,CSF2,IL10,FOS,NFKB1,RELA
KEGG	Alcoholic liver disease	KEGG:04936	4.04317e-12	11.3933	136	220	24	8583	TNF,FOXO1,NFKBIA,IL1B,SIRT1,IL6,NFKB1,RELA,TCF7,CTNNB1,FOXO3,TCF7L2,IFNA2,IL17A,PPARGC1A,IFNB1,CXCL3,CXCL2,SREBF1,C5,IL12A,FASLG,IRF3,LEF1
KEGG	Hematopoietic cell lineage	KEGG:04640	4.40908e-12	11.3557	89	49	12	8583	IL3,IL4,TNF,IL5,CSF1,CSF2,IL1B,IL6,IL7,KITLG,CSF3,EPO
KEGG	PI3K-Akt signaling pathway	KEGG:04151	1.04627e-11	10.9804	348	211	36	8583	IL2,IL3,IL4,MYC,TP53,CSF1,CREB1,EGF,HGF,IL6,IL7,KITLG,NFKB1,RELA,CSF3,EPO,FOXO3,VEGFA,IGF1,BRCA1,IFNA2,OSM,PRL,MYB,ANGPT2,IFNB1,FGF2,SPP1,GH1,BDNF,NGF,TGFA,ATF4,FGF1,CREB3,FASLG
KEGG	Leishmaniasis	KEGG:05140	3.39257e-11	10.4695	68	56	11	8583	TGFB1,IFNG,IL4,TNF,NFKBIA,IL10,IL1B,FOS,NFKB1,RELA,STAT1
KEGG	Acute myeloid leukemia	KEGG:05221	3.39501e-11	10.4692	67	151	15	8583	IL3,MYC,CSF2,NFKB1,RELA,STAT5A,TCF7,STAT3,PML,TCF7L2,RUNX1,SPI1,ZBTB16,STAT5B,CEBPA
KEGG	Osteoclast differentiation	KEGG:04380	3.67205e-11	10.4351	120	118	17	8583	TGFB1,IFNG,TNF,NFKBIA,CSF1,IL1B,CREB1,FOS,NFKB1,RELA,STAT1,TNFSF11,NFATC2,SPI1,JUN,IFNB1,IL1A
KEGG	Chagas disease	KEGG:05142	1.0486e-10	9.97939	99	43	11	8583	TGFB1,IFNG,IL2,TNF,NFKBIA,IL10,IL1B,FOS,IL6,NFKB1,RELA
KEGG	Human cytomegalovirus infection	KEGG:05163	2.34894e-10	9.62913	241	88	19	8583	MYC,TP53,TNF,NFKBIA,IL1B,CREB1,IL6,NFKB1,RB1,RELA,CTNNB1,SP1,VEGFA,E2F1,STAT3,CDKN2A,CXCL12,IFNA2,NFATC2
KEGG	Breast cancer	KEGG:05224	3.42794e-10	9.46497	142	234	23	8583	MYC,TP53,FOS,EGF,RB1,TCF7,CTNNB1,SP1,TNFSF11,E2F1,IGF1,TCF7L2,BRCA1,JUN,WNT3A,FGF2,NFKB2,NCOA1,FGF1,JAG1,LEF1,NOTCH1,WNT1
KEGG	Intestinal immune network for IgA production	KEGG:04672	4.03219e-10	9.39446	42	36	8	8583	TGFB1,CD40LG,IL2,IL4,IL5,IL10,IL15,IL6
KEGG	MAPK signaling pathway	KEGG:04010	7.20754e-10	9.14221	282	211	30	8583	TGFB1,MYC,TP53,TNF,CSF1,IL1B,FOS,EGF,HGF,KITLG,NFKB1,RELA,VEGFA,IGF1,SRF,JUN,ANGPT2,IL1A,FGF2,ECSIT,BDNF,MAX,NFKB2,NGF,TGFA,ATF4,MEF2C,FGF1,JUND,FASLG
KEGG	Chronic myeloid leukemia	KEGG:05220	9.1474e-10	9.0387	74	170	15	8583	TGFB1,MYC,TP53,NFKBIA,NFKB1,RB1,RELA,STAT5A,E2F1,CDKN2A,RUNX1,SMAD3,STAT5B,CBL,HDAC1
KEGG	Malaria	KEGG:05144	9.42802e-10	9.02558	55	47	9	8583	TGFB1,CD40LG,IFNG,TNF,IL10,IL1B,HGF,IL6,CSF3
KEGG	Asthma	KEGG:05310	1.16382e-09	8.93411	24	21	6	8583	CD40LG,IL3,IL4,TNF,IL5,IL10
KEGG	Lipid and atherosclerosis	KEGG:05417	1.3787e-09	8.86053	211	217	26	8583	CD40LG,TP53,TNF,NFKBIA,IL1B,FOS,NFE2L2,IL6,NFKB1,RELA,XBP1,STAT3,IFNA2,IL18,NFATC2,JUN,IFNB1,TNFSF10,CCL5,CXCL3,CXCL2,ATF4,IL12A,CCL2,FASLG,IRF3
KEGG	Influenza A	KEGG:05164	1.97738e-09	8.70391	166	217	23	8583	IFNG,TNF,NFKBIA,IL1B,IL33,IL6,NFKB1,RELA,STAT1,CREBBP,EP300,PML,IFNA2,IL18,IFNB1,IL1A,TNFSF10,CCL5,IL12A,NFKBIB,CCL2,FASLG,IRF3
KEGG	Allograft rejection	KEGG:05330	2.24212e-09	8.64934	53	21	7	8583	CD40LG,IFNG,IL2,IL4,TNF,IL5,IL10
KEGG	Measles	KEGG:05162	2.69416e-09	8.56958	140	131	17	8583	IL2,TP53,NFKBIA,IL1B,FOS,IL6,NFKB1,RELA,STAT5A,STAT1,STAT3,IFNA2,JUN,TP73,IFNB1,IL1A,STAT5B
KEGG	Pancreatic cancer	KEGG:05212	2.96589e-09	8.52784	72	78	11	8583	TGFB1,TP53,EGF,NFKB1,RB1,RELA,STAT1,VEGFA,E2F1,STAT3,CDKN2A
KEGG	HIF-1 signaling pathway	KEGG:04066	3.22278e-09	8.49177	110	67	12	8583	IFNG,HIF1A,EGF,IL6,NFKB1,RELA,EPO,VEGFA,IGF1,STAT3,CREBBP,EP300
KEGG	C-type lectin receptor signaling pathway	KEGG:04625	5.61039e-09	8.25101	110	228	19	8583	IL2,TNF,NFKBIA,IL10,IL1B,IL6,NFKB1,RELA,STAT1,NFATC2,BCL3,JUN,EGR2,NFKB2,IL12A,IRF1,BCL10,EGR3,RELB
KEGG	FoxO signaling pathway	KEGG:04068	8.70049e-09	8.06046	129	132	16	8583	TGFB1,BCL6,FOXO1,IL10,SIRT1,EGF,IL6,FOXO3,IGF1,STAT3,CREBBP,EP300,FOXO4,KLF2,SMAD3,TNFSF10
KEGG	Hepatitis C	KEGG:05160	9.74673e-09	8.01114	159	64	13	8583	IFNG,MYC,TP53,TNF,NFKBIA,EGF,NFKB1,RB1,RELA,CTNNB1,STAT1,E2F1,STAT3
KEGG	Tuberculosis	KEGG:05152	1.13061e-08	7.94669	175	85	15	8583	TGFB1,IFNG,TNF,IL10,IL1B,CREB1,CEBPB,IL6,NFKB1,RELA,STAT1,CREBBP,EP300,IFNA2,IL18
KEGG	Toll-like receptor signaling pathway	KEGG:04620	5.43849e-08	7.26452	96	145	14	8583	TNF,NFKBIA,IL1B,FOS,IL6,NFKB1,RELA,STAT1,IFNA2,JUN,IFNB1,IRF5,SPP1,CCL5
KEGG	Amoebiasis	KEGG:05146	1.3215e-07	6.87893	103	43	9	8583	TGFB1,IFNG,TNF,CSF2,IL10,IL1B,IL6,NFKB1,RELA
KEGG	Cellular senescence	KEGG:04218	1.58873e-07	6.79895	168	123	16	8583	TGFB1,MYC,TP53,FOXO1,SIRT1,IL6,NFKB1,RB1,RELA,FOXO3,E2F1,CDKN2A,NFATC2,ETS1,IL1A,SMAD3
KEGG	Viral carcinogenesis	KEGG:05203	2.14132e-07	6.66932	209	217	23	8583	TP53,NFKBIA,CREB1,NFKB1,RB1,RELA,STAT5A,STAT3,CREBBP,EP300,SRF,CDKN2A,REL,JUN,STAT5B,EGR2,NFKB2,HDAC1,ATF4,TBP,CREB3,EGR3,IRF3
KEGG	Legionellosis	KEGG:05134	2.95467e-07	6.52949	59	185	12	8583	TNF,NFKBIA,IL1B,IL6,NFKB1,RELA,IL18,CXCL3,NFKB2,CXCL2,HSF1,IL12A
KEGG	Chemical carcinogenesis - receptor activation	KEGG:05207	3.46429e-07	6.46039	212	64	13	8583	MYC,BCL6,CREB1,FOS,EGF,NFKB1,RB1,RELA,STAT5A,TNFSF11,VEGFA,E2F1,STAT3
KEGG	Pertussis	KEGG:05133	3.7344e-07	6.42778	75	217	14	8583	TNF,IL10,IL1B,FOS,IL6,NFKB1,RELA,JUN,IL1A,IRF8,C5,IL12A,IRF1,IRF3
KEGG	Toxoplasmosis	KEGG:05145	4.23527e-07	6.37312	106	64	10	8583	TGFB1,CD40LG,IFNG,TNF,NFKBIA,IL10,NFKB1,RELA,STAT1,STAT3
KEGG	PD-L1 expression and PD-1 checkpoint pathway in cancer	KEGG:05235	5.58763e-07	6.25277	86	105	11	8583	IFNG,NFKBIA,HIF1A,FOS,EGF,NFKB1,RELA,STAT1,STAT3,NFATC2,JUN
KEGG	Renal cell carcinoma	KEGG:05211	6.1271e-07	6.21274	67	105	10	8583	TGFB1,HIF1A,HGF,VEGFA,CREBBP,EP300,ETS1,ARNT,EPAS1,JUN
KEGG	Non-small cell lung cancer	KEGG:05223	8.73723e-07	6.05863	69	78	9	8583	TP53,EGF,HGF,RB1,STAT5A,FOXO3,E2F1,STAT3,CDKN2A
KEGG	Yersinia infection	KEGG:05135	1.05187e-06	5.97804	130	43	9	8583	IL2,TNF,NFKBIA,IL10,IL1B,FOS,IL6,NFKB1,RELA
KEGG	Human papillomavirus infection	KEGG:05165	1.31454e-06	5.88123	339	82	17	8583	TP53,TNF,FOXO1,CREB1,EGF,NFKB1,RB1,RELA,TCF7,CTNNB1,STAT1,VEGFA,E2F1,CREBBP,EP300,TCF7L2,IFNA2
KEGG	Fluid shear stress and atherosclerosis	KEGG:05418	1.58459e-06	5.80008	140	128	14	8583	IFNG,TP53,TNF,IL1B,FOS,NFE2L2,NFKB1,RELA,CTNNB1,VEGFA,JUN,IL1A,KLF2,EDN1
KEGG	TGF-beta signaling pathway	KEGG:04350	2.65464e-06	5.57599	91	67	9	8583	TGFB1,IFNG,MYC,TNF,ID2,ID3,SP1,CREBBP,EP300
KEGG	Cytosolic DNA-sensing pathway	KEGG:04623	3.9148e-06	5.40729	63	217	12	8583	NFKBIA,IL1B,IL33,IL6,NFKB1,RELA,IFNA2,IL18,IFNB1,CCL5,NFKBIB,IRF3
KEGG	Prolactin signaling pathway	KEGG:04917	4.54733e-06	5.34224	72	64	8	8583	FOS,NFKB1,RELA,STAT5A,FOXO3,STAT1,TNFSF11,STAT3
KEGG	Bladder cancer	KEGG:05219	5.17738e-06	5.28589	40	78	7	8583	MYC,TP53,EGF,RB1,VEGFA,E2F1,CDKN2A
KEGG	Viral protein interaction with cytokine and cytokine receptor	KEGG:04061	6.20006e-06	5.2076	89	226	14	8583	IL2,TNF,CSF1,IL10,IL6,CXCL12,IL18,TNFSF10,CCL5,CXCL3,CXCL2,CCL2,IL24,PF4
KEGG	Insulin resistance	KEGG:04931	7.31473e-06	5.1358	107	64	9	8583	TNF,FOXO1,NFKBIA,CREB1,IL6,NFKB1,RELA,AGT,STAT3
KEGG	Mitophagy - animal	KEGG:04137	8.95297e-06	5.04803	64	230	12	8583	TP53,HIF1A,RELA,CITED2,FOXO3,SP1,E2F1,JUN,ATF4,TFEB,MITF,SQSTM1
KEGG	Coronavirus disease - COVID-19	KEGG:05171	1.03212e-05	4.98627	233	64	12	8583	IL2,TNF,NFKBIA,CSF2,IL1B,FOS,IL6,NFKB1,RELA,CSF3,STAT1,STAT3
KEGG	Fc epsilon RI signaling pathway	KEGG:04664	1.20732e-05	4.91818	62	18	5	8583	IL3,IL4,TNF,IL5,CSF2
KEGG	Hepatocellular carcinoma	KEGG:05225	1.31598e-05	4.88075	168	126	14	8583	TGFB1,MYC,TP53,NFE2L2,HGF,RB1,TCF7,CTNNB1,E2F1,TCF7L2,CDKN2A,SMAD3,SMARCA4,WNT3A
KEGG	Necroptosis	KEGG:04217	1.50256e-05	4.82317	162	132	14	8583	IFNG,STAT6,TNF,IL1B,IL33,STAT5A,STAT1,STAT3,STAT4,IFNA2,IFNB1,IL1A,STAT5B,TNFSF10
KEGG	Longevity regulating pathway	KEGG:04211	1.79447e-05	4.74606	87	63	8	8583	TP53,FOXO1,SIRT1,CREB1,NFKB1,RELA,FOXO3,IGF1
KEGG	Gastric cancer	KEGG:05226	1.8018e-05	4.74429	143	129	13	8583	TGFB1,MYC,TP53,EGF,HGF,RB1,TCF7,CTNNB1,E2F1,TCF7L2,SMAD3,WNT3A,FGF2
KEGG	Antifolate resistance	KEGG:01523	2.03367e-05	4.69172	28	43	5	8583	TNF,IL1B,IL6,NFKB1,RELA
KEGG	Colorectal cancer	KEGG:05210	2.05551e-05	4.68708	82	123	10	8583	TGFB1,MYC,TP53,FOS,EGF,TCF7,CTNNB1,TCF7L2,JUN,SMAD3
KEGG	African trypanosomiasis	KEGG:05143	3.02942e-05	4.51864	36	36	5	8583	IFNG,TNF,IL10,IL1B,IL6
KEGG	NF-kappa B signaling pathway	KEGG:04064	3.09307e-05	4.50961	100	228	14	8583	CD40LG,TNF,NFKBIA,IL1B,NFKB1,RELA,TNFSF11,CXCL12,TNFSF13B,CXCL3,NFKB2,CXCL2,BCL10,RELB
KEGG	Epstein-Barr virus infection	KEGG:05169	3.44832e-05	4.46239	212	64	11	8583	MYC,TP53,TNF,NFKBIA,IL6,NFKB1,RB1,RELA,STAT1,E2F1,STAT3
KEGG	Endometrial cancer	KEGG:05213	4.95058e-05	4.30534	57	75	7	8583	MYC,TP53,EGF,TCF7,CTNNB1,FOXO3,TCF7L2
KEGG	Salmonella infection	KEGG:05132	5.03425e-05	4.29806	237	48	10	8583	MYC,TNF,NFKBIA,IL1B,FOS,IL6,NFKB1,RELA,TCF7,CTNNB1
KEGG	Autoimmune thyroid disease	KEGG:05320	5.20903e-05	4.28324	70	21	5	8583	CD40LG,IL2,IL4,IL5,IL10
KEGG	Chemical carcinogenesis - reactive oxygen species	KEGG:05208	0.000135457	3.8682	212	59	10	8583	NFKBIA,HIF1A,FOS,NFE2L2,EGF,HGF,NFKB1,RELA,FOXO3,VEGFA
KEGG	EGFR tyrosine kinase inhibitor resistance	KEGG:01521	0.00014491	3.8389	78	64	7	8583	EGF,HGF,IL6,FOXO3,VEGFA,IGF1,STAT3
KEGG	Proteoglycans in cancer	KEGG:05205	0.000158139	3.80096	198	64	10	8583	TGFB1,MYC,TP53,TNF,HIF1A,HGF,CTNNB1,VEGFA,IGF1,STAT3
KEGG	Melanogenesis	KEGG:04916	0.000182909	3.73777	97	234	13	8583	CREB1,KITLG,TCF7,CTNNB1,CREBBP,EP300,TCF7L2,WNT3A,EDN1,CREB3,LEF1,MITF,WNT1
KEGG	Signaling pathways regulating pluripotency of stem cells	KEGG:04550	0.000195	3.70996	136	141	12	8583	MYC,ID2,TCF3,ID3,TCF7,CTNNB1,IGF1,STAT3,SMAD3,WNT3A,FGF2,POU5F1
KEGG	Non-alcoholic fatty liver disease	KEGG:04932	0.000221129	3.65535	148	180	14	8583	TGFB1,TNF,IL1B,FOS,IL6,NFKB1,RELA,XBP1,JUN,LEP,IL1A,CEBPA,SREBF1,ATF4
KEGG	Graft-versus-host disease	KEGG:05332	0.000240697	3.61853	54	36	5	8583	IFNG,IL2,TNF,IL1B,IL6
KEGG	Melanoma	KEGG:05218	0.000242698	3.61493	69	78	7	8583	TP53,EGF,HGF,RB1,E2F1,IGF1,CDKN2A
KEGG	Thyroid hormone signaling pathway	KEGG:04919	0.000244638	3.61148	118	87	9	8583	MYC,TP53,FOXO1,HIF1A,CTNNB1,STAT1,CREBBP,EP300,NCOA2
KEGG	Growth hormone synthesis, secretion and action	KEGG:04935	0.000249198	3.60346	115	67	8	8583	CREB1,FOS,STAT5A,STAT1,IGF1,STAT3,CREBBP,EP300
KEGG	Apoptosis	KEGG:04210	0.000274359	3.56168	129	43	7	8583	IL3,TP53,TNF,NFKBIA,FOS,NFKB1,RELA
KEGG	Small cell lung cancer	KEGG:05222	0.000331438	3.4796	91	62	7	8583	MYC,TP53,NFKBIA,NFKB1,RB1,RELA,E2F1
KEGG	NOD-like receptor signaling pathway	KEGG:04621	0.000914603	3.03877	198	217	17	8583	TNF,NFKBIA,IL1B,IL6,NFKB1,RELA,STAT1,IFNA2,IL18,JUN,IFNB1,CCL5,CXCL3,CXCL2,NFKBIB,CCL2,IRF3
KEGG	Ras signaling pathway	KEGG:04014	0.00101867	2.99197	227	211	18	8583	CSF1,EGF,HGF,KITLG,NFKB1,RELA,VEGFA,IGF1,ETS1,REL,ANGPT2,FOXO4,FGF2,BDNF,NGF,TGFA,FGF1,FASLG
KEGG	Cell cycle	KEGG:04110	0.00102081	2.99105	119	78	8	8583	TGFB1,MYC,TP53,RB1,E2F1,CREBBP,EP300,CDKN2A
KEGG	Cushing syndrome	KEGG:04934	0.00102644	2.98867	157	78	9	8583	CREB1,RB1,TCF7,CTNNB1,SP1,AGT,E2F1,TCF7L2,CDKN2A
KEGG	Thyroid cancer	KEGG:05216	0.00106894	2.97105	35	75	5	8583	MYC,TP53,TCF7,CTNNB1,TCF7L2
KEGG	Type I diabetes mellitus	KEGG:04940	0.00130377	2.8848	60	22	4	8583	IFNG,IL2,TNF,IL1B
KEGG	Endocrine resistance	KEGG:01522	0.0013855	2.85839	92	105	8	8583	TP53,FOS,RB1,SP1,E2F1,IGF1,CDKN2A,JUN
KEGG	Relaxin signaling pathway	KEGG:04926	0.00204232	2.68988	126	59	7	8583	TGFB1,NFKBIA,CREB1,FOS,NFKB1,RELA,VEGFA
KEGG	Adipocytokine signaling pathway	KEGG:04920	0.00232874	2.63288	70	108	7	8583	TNF,NFKBIA,NFKB1,RELA,STAT3,LEP,PPARGC1A
KEGG	Wnt signaling pathway	KEGG:04310	0.00259729	2.58548	165	126	11	8583	MYC,TP53,TCF7,CTNNB1,CREBBP,EP300,TCF7L2,NFATC2,JUN,SMAD3,WNT3A
KEGG	Basal cell carcinoma	KEGG:05217	0.00284876	2.54534	60	234	9	8583	TP53,TCF7,CTNNB1,GLI1,TCF7L2,WNT3A,GLI2,LEF1,WNT1
KEGG	RIG-I-like receptor signaling pathway	KEGG:04622	0.00343577	2.46398	66	217	9	8583	TNF,NFKBIA,NFKB1,RELA,IFNA2,IFNB1,IL12A,NFKBIB,IRF3
KEGG	Neurotrophin signaling pathway	KEGG:04722	0.00359241	2.44461	121	211	12	8583	TP53,NFKBIA,NFKB1,RELA,FOXO3,JUN,TP73,BDNF,NGF,ATF4,NFKBIB,FASLG
KEGG	Parathyroid hormone synthesis, secretion and action	KEGG:04928	0.00437039	2.35948	106	208	11	8583	CREB1,FOS,SP1,TNFSF11,GATA3,EGR1,MEF2D,ATF4,MEF2C,JUND,CREB3
KEGG	Glioma	KEGG:05214	0.00441624	2.35495	73	78	6	8583	TP53,EGF,RB1,E2F1,IGF1,CDKN2A
KEGG	MicroRNAs in cancer	KEGG:05206	0.00576637	2.2391	294	78	11	8583	MYC,TP53,SIRT1,NFKB1,VEGFA,E2F1,STAT3,CREBBP,EP300,BRCA1,CDKN2A
KEGG	Hippo signaling pathway	KEGG:04390	0.00594037	2.22619	152	234	14	8583	TGFB1,MYC,ID2,TCF7,CTNNB1,TCF7L2,TP73,SMAD3,WNT3A,YAP1,GLI2,FGF1,LEF1,WNT1
KEGG	Cocaine addiction	KEGG:05030	0.0127489	1.89453	48	208	7	8583	CREB1,NFKB1,RELA,JUN,BDNF,ATF4,CREB3
KEGG	AMPK signaling pathway	KEGG:04152	0.0136673	1.86432	123	108	8	8583	FOXO1,SIRT1,CREB1,FOXO3,IGF1,HNF4A,LEP,PPARGC1A
KEGG	Systemic lupus erythematosus	KEGG:05322	0.0186326	1.72973	124	21	4	8583	CD40LG,IFNG,TNF,IL10
KEGG	B cell receptor signaling pathway	KEGG:04662	0.0230978	1.63643	73	105	6	8583	NFKBIA,FOS,NFKB1,RELA,NFATC2,JUN
KEGG	cAMP signaling pathway	KEGG:04024	0.0242898	1.61458	214	68	8	8583	NFKBIA,CREB1,FOS,NFKB1,RELA,CREBBP,EP300,GLI1
KEGG	Adherens junction	KEGG:04520	0.0274333	1.56172	68	75	5	8583	TCF7,CTNNB1,CREBBP,EP300,TCF7L2
KEGG	Chemokine signaling pathway	KEGG:04062	0.0312668	1.50492	184	226	14	8583	NFKBIA,NFKB1,RELA,FOXO3,STAT1,STAT3,CXCL12,STAT5B,CCL5,CXCL3,CXCL2,NFKBIB,CCL2,PF4
KEGG	Central carbon metabolism in cancer	KEGG:05230	0.0365603	1.43699	67	19	3	8583	MYC,TP53,HIF1A
KEGG	Hypertrophic cardiomyopathy	KEGG:05410	0.0382951	1.41686	87	63	5	8583	TGFB1,TNF,IL6,AGT,IGF1
