# Supplementary material for: Intestinal cell type-specific communication networks underlie homeostasis and response to Western diet
Source: J Exp Med. 2023 Mar 7;220(5):e20221437. doi: 10.1084/jem.20221437 (PMC10038833; doi:10.1084/jem.20221437)
Supplement: Table S13 — lists primers used for QPCR. [file JEM_20221437_TableS13.xlsx]

## Sheet: QPCR_primer list
Table S13. Primers used for QPCR.
Gene	Forward Primer 5’-3’	Reverse Primer 5’-3’
Apob	TTGGCAAACTGCATAGCATCC	TCAAATTGGGACTCTCCTTTAGC
Apoa1	GGCACGTATGGCAGCAAGAT	CCAAGGAGGAGGATTCAAACTG
Npc1l1	CGCCCTTCTTTCTACATGGGT	GAATCTGCGCTTACGAGGGAG
Slc7a7	CACCACCAAGTATGAAGTGGC	CCCTTAGGGGAGACAAAGATGC
Slc7a8	TGTGACTGAGGAACTTGTGGA	GTGGACAGGGCAACAGAAATG
Slc7a9	GAGGAGACGGAGAGAGGATGA	CCCCACGGATTCTGTGTTG
Slc15a1	CCGGCACACCCTTCTAGTG	TGGCGTTGTGACTGGTGAC
Slc15a2	AAAGCGACAACATTGGCTAGA	AAATCCCAAATCGCCATCCAT
Slc2a5	CCAATATGGGTACAACGTAGCTG	GCGTCAAGGTGAAGGACTCAATA
Slc2a2	TCAGAAGACAAGATCACCGGA	GCTGGTGTGACTGTAAGTGGG
Ube2d2	ACAAGGAATTGAATGACCTGGC	CACCCTGATAGGGGCTGTC
